# Supplementary material for: Structure of the TXNL1-bound proteasome
Source: Nat Struct Mol Biol. 2025 Aug 6;32(12):2398–402. doi: 10.1038/s41594-025-01639-w (PMC12700798; doi:10.1038/s41594-025-01639-w)
Supplement: Supplementary file 2 — TMT-MS of untreated and arsenite-treated TXNL1 KO HEK 293T cells complemented without or with wild-type or R162D R234D TXNL1. [file 41594_2025_1639_MOESM2_ESM.xlsx]

## Sheet: Sheet1
Table S1. TMT-MS of untreated and arsenite-treated TXNL1 KO HEK-293T cells complemented without or with wildtype or R162D/R234D TXNL1
Reference	Gene.Symbol	Annotation	log2FC_arsenic.ko-ko	log2FC_wt-ko	log2FC_mutant.txnl-ko	log2FC_arsenic.wt-arsenic.ko	log2FC_mutant.txnl.arsenic-arsenic.ko	log2FC_arsenic.wt-wt	log2FC_mutant.txnl-wt	log2FC_mutant.txnl.arsenic-arsenic.wt	log2FC_mutant.txnl.arsenic-mutant.txnl	q.val_arsenic.ko-ko	q.val_wt-ko	q.val_mutant.txnl-ko	q.val_arsenic.wt-arsenic.ko	q.val_mutant.txnl.arsenic-arsenic.ko	q.val_arsenic.wt-wt	q.val_mutant.txnl-wt	q.val_mutant.txnl.arsenic-mutant.txnl	q.val_anova	sig_anova	arsenic.ko	arsenic.wt	ko	mutant.txnl	mutant.txnl.arsenic	wt	ko_1	ko_2	ko_3	arsenic.ko_1	arsenic.ko_2	arsenic.ko_3	wt_1	wt_2	wt_3	arsenic.wt_1	arsenic.wt_2	arsenic.wt_3	mutant.txnl_1	mutant.txnl_2	mutant.txnl_3	mutant.txnl.arsenic_1	mutant.txnl.arsenic_2	mutant.txnl.arsenic_3
sp|O43396|TXNL1_HUMAN	TXNL1	Thioredoxin-like protein 1 OS=Homo sapiens OX=9606 GN=TXNL1 PE=1 SV=3	0.346458	3.81787	4.10457	1.28074	3.79361	-2.19067	0.286697	2.51287	0.0354987	0.101028	4.3e-35	1.8e-37	2.81e-08	6.92e-35	2.34e-20	0.646054	0.902713	1.1e-12	sig	14.0033	15.284	13.6568	17.7614	17.7969	17.4747	13.5594	13.8055	13.6056	13.9449	13.942	14.1231	17.4458	17.5001	17.4783	15.2864	15.3773	15.1885	17.7817	17.7878	17.7148	17.8223	17.7818	17.7867
sp|P11926|DCOR_HUMAN	ODC1	Ornithine decarboxylase OS=Homo sapiens OX=9606 GN=ODC1 PE=1 SV=2	-1.72624	0.341376	0.204805	-0.109748	-0.624276	-2.17737	-0.136571	-0.514529	-2.55532	4.35e-10	0.12221	0.350389	0.7173	0.00178345	1.1e-11	0.821447	6.09e-13	2.95e-08	sig	12.7133	12.6035	14.4395	14.6443	12.089	14.7809	14.3581	14.4655	14.495	12.921	12.862	12.3569	14.9344	14.7197	14.6887	12.7349	12.6047	12.4711	14.6733	14.6462	14.6136	11.8769	12.1343	12.2559
sp|Q9Y255|PRLD1_HUMAN	PRELID1	PRELI domain-containing protein 1, mitochondrial OS=Homo sapiens OX=9606 GN=PRELID1 PE=1 SV=1	-1.6843	-0.0138521	-0.0165421	-0.240023	-0.567531	-1.91047	-0.00269	-0.327508	-2.23529	2.39e-09	0.970732	0.967878	0.397511	0.00824532	4.38e-10	0.998068	3.22e-11	3.49e-05	sig	12.4714	11.8793	13.8036	13.7871	11.5518	13.7897	13.6907	13.8359	13.8842	13.253	12.3358	11.8253	13.6768	13.723	13.9694	11.8816	11.977	11.7792	13.8627	13.736	13.7625	11.8103	11.59	11.2549
sp|P30304|MPIP1_HUMAN	CDC25A	M-phase inducer phosphatase 1 OS=Homo sapiens OX=9606 GN=CDC25A PE=1 SV=2	-2.04725	-0.0514123	-0.0160844	0.0957872	-0.0587131	-1.90005	0.035328	-0.1545	-2.08988	3.67e-24	0.766032	0.931948	0.536659	0.650298	4.13e-23	0.936133	1.51e-24	7.18e-11	sig	14.0137	14.1095	16.0609	16.0449	13.955	16.0095	16.1164	16.0645	16.0019	14.0777	13.9904	13.9729	15.9854	15.9962	16.047	14.208	14.1242	13.9963	16.0703	16.0559	16.0084	13.9419	14.0951	13.828
sp|Q02363|ID2_HUMAN	ID2	DNA-binding protein inhibitor ID-2 OS=Homo sapiens OX=9606 GN=ID2 PE=1 SV=1	-1.25398	0.381759	-0.133926	-0.169332	-0.383898	-1.80507	-0.515686	-0.214566	-1.50395	2.07e-08	0.066281	0.536607	0.488309	0.029247	7.9e-11	0.113312	1.25e-09	1.68e-07	sig	13.6946	13.5253	14.9486	14.8147	13.3107	15.3303	14.9456	14.8312	15.0689	13.5703	13.7938	13.7197	15.5698	15.3185	15.1027	13.3119	13.7619	13.5021	14.8508	14.7663	14.8269	13.2952	13.3287	13.3082
sp|P50616|TOB1_HUMAN	TOB1	Protein Tob1 OS=Homo sapiens OX=9606 GN=TOB1 PE=1 SV=1	-1.55487	-0.112302	0.0481695	-0.122664	-0.158072	-1.56523	0.160472	-0.0354077	-1.76111	1.01e-08	0.721321	0.886163	0.714011	0.490988	9.74e-09	0.79416	1.42e-09	6.81e-07	sig	12.4436	12.3209	13.9984	14.0466	12.2855	13.8861	14.0439	14.1208	13.8306	12.5623	12.4751	12.2933	14.0154	13.6477	13.9953	12.4021	12.5098	12.0509	14.1248	13.9529	14.0621	12.4029	12.0256	12.428
sp|P22466|GALA_HUMAN	GAL	Galanin peptides OS=Homo sapiens OX=9606 GN=GAL PE=1 SV=3	-1.44754	-0.150366	-0.18872	-0.0702995	-0.0951822	-1.36747	-0.0383535	-0.0248827	-1.354	5.41e-10	0.473096	0.307753	0.795204	0.60431	1.38e-09	0.950102	1.46e-09	1.64e-07	sig	13.7841	13.7138	15.2316	15.0429	13.6889	15.0813	15.4243	15.1654	15.1052	13.7896	13.8593	13.7034	14.9936	15.1173	15.1329	13.5404	13.8314	13.7697	15.1092	14.9959	15.0237	13.8572	13.737	13.4726
tr|E9PB28|E9PB28_HUMAN	HES4	Transcription factor HES-4 OS=Homo sapiens OX=9606 GN=HES4 PE=4 SV=1	-1.26706	0.116579	-0.00461493	0.0742235	0.0972432	-1.30941	-0.121194	0.0230197	-1.1652	4.49e-10	0.52948	0.984595	0.745225	0.53114	2.85e-10	0.753057	1.53e-09	7.68e-08	sig	12.4291	12.5033	13.6962	13.6915	12.5263	13.8127	13.6804	13.6197	13.7884	12.3482	12.4805	12.4587	13.8107	13.7951	13.8324	12.5823	12.3488	12.5789	13.839	13.5909	13.6448	12.3472	12.6138	12.618
sp|Q9Y3B1|PLD3B_HUMAN	PRELID3B	PRELI domain containing protein 3B OS=Homo sapiens OX=9606 GN=PRELID3B PE=2 SV=2	-1.36877	0.0188888	0.0233922	0.0956398	-0.0449831	-1.29202	0.00450346	-0.140623	-1.43715	1.49e-11	0.957157	0.945846	0.764933	0.866359	6.86e-11	0.996869	3.57e-12	2.48e-07	sig	15.5217	15.6173	16.8905	16.9139	15.4767	16.9094	16.8328	16.8388	16.9999	15.5499	15.7614	15.2539	17.0129	16.8517	16.8634	15.689	15.7234	15.4396	16.8757	16.9003	16.9656	15.4138	15.5603	15.4561
sp|O94985|CSTN1_HUMAN	CLSTN1	Calsyntenin-1 OS=Homo sapiens OX=9606 GN=CLSTN1 PE=1 SV=1	-1.18208	0.0278097	0.0525403	-0.0551417	0.02173	-1.26503	0.0247306	0.0768717	-1.21289	1.27e-07	0.952676	0.898837	0.904765	0.953976	3.41e-08	0.98854	7.44e-08	2.36e-05	sig	13.7162	13.6611	14.8983	14.9508	13.7379	14.9261	15.0256	14.8325	14.8368	13.6048	13.7666	13.7772	15.0337	14.8478	14.8968	13.2322	14.1133	13.6377	14.8359	15.0086	15.008	13.6403	13.7344	13.8391
sp|Q9H040|SPRTN_HUMAN	SPRTN	SprT-like domain-containing protein Spartan OS=Homo sapiens OX=9606 GN=SPRTN PE=1 SV=2	-1.09222	-0.0380045	-0.0720218	-0.171885	-0.2128	-1.2261	-0.0340173	-0.040915	-1.23299	2.36e-19	0.77145	0.471471	0.0610038	0.00633852	6.62e-21	0.911367	4.56e-21	1.75e-11	sig	15.6477	15.4758	16.7399	16.6679	15.4349	16.7019	16.7479	16.7017	16.77	15.6286	15.6867	15.6276	16.6902	16.7245	16.6909	15.4475	15.5209	15.4589	16.6626	16.671	16.67	15.508	15.3789	15.4177
tr|H3BM74|H3BM74_HUMAN	NUB1	NEDD8 ultimate buster 1 OS=Homo sapiens OX=9606 GN=NUB1 PE=1 SV=1	-1.0972	-0.0261356	-0.0862068	-0.133576	-0.296116	-1.20464	-0.0600711	-0.16254	-1.30711	7.01e-45	0.83528	0.317844	0.112952	4.37e-06	4.49e-49	0.790044	3.95e-53	1.11e-10	sig	15.13	14.9964	16.2272	16.1409	14.8338	16.201	16.2345	16.2519	16.1951	15.1323	15.2206	15.037	16.2245	16.1601	16.2184	15.0075	15.0454	14.9362	16.1537	16.1144	16.1548	14.8424	14.7955	14.8637
sp|Q86YD1|PTOV1_HUMAN	PTOV1	Prostate tumor-overexpressed gene 1 protein OS=Homo sapiens OX=9606 GN=PTOV1 PE=1 SV=1	-1.14329	-0.0565339	-0.0586846	-0.115338	-0.121916	-1.20209	-0.00215064	-0.0065784	-1.20652	8.84e-13	0.80804	0.778433	0.580423	0.432926	2.38e-13	0.997758	1.64e-13	4.84e-08	sig	12.9128	12.7975	14.0561	13.9974	12.7909	13.9996	14.1596	13.9519	14.0569	12.7736	13.0477	12.9172	14.0753	13.9982	13.9253	12.8619	12.6947	12.8359	14.047	13.9697	13.9756	12.7542	12.9163	12.7023
sp|P31431|SDC4_HUMAN	SDC4	Syndecan-4 OS=Homo sapiens OX=9606 GN=SDC4 PE=1 SV=2	-1.16466	-0.0905405	-0.11603	-0.0905817	-0.316625	-1.1647	-0.0254892	-0.226043	-1.36525	2.85e-12	0.690306	0.53852	0.714096	0.0287719	3e-12	0.971731	2.95e-14	6.02e-10	sig	14.9185	14.8279	16.0832	15.9671	14.6019	15.9926	16.1394	16.0555	16.0546	14.9488	14.9752	14.8316	16.0177	15.9491	16.0111	14.8005	14.8731	14.8102	16.0128	15.8814	16.0073	14.6926	14.5571	14.556
sp|Q8NHW3|MAFA_HUMAN	MAFA	Transcription factor MafA OS=Homo sapiens OX=9606 GN=MAFA PE=1 SV=2	-1.24759	0.0414622	0.0135677	0.135855	0.05523	-1.1532	-0.0278945	-0.0806253	-1.20593	1.96e-10	0.844227	0.955269	0.43635	0.722532	6.71e-10	0.957983	2.81e-10	4.42e-08	sig	14.3977	14.5336	15.6453	15.6589	14.4529	15.6868	15.7013	15.6635	15.5711	14.4141	14.3475	14.4314	15.7931	15.5237	15.7435	14.3504	14.6557	14.5946	15.6166	15.6827	15.6773	14.5158	14.3972	14.4458
sp|Q8N0T1|CH059_HUMAN	C8orf59	Uncharacterized protein C8orf59 OS=Homo sapiens OX=9606 GN=C8orf59 PE=1 SV=4	-1.1129	-0.115391	-0.118152	-0.152443	-0.264693	-1.14996	-0.00276147	-0.11225	-1.25945	5.46e-20	0.47073	0.414126	0.33452	0.0182557	1.06e-20	0.996869	8.24e-23	7.31e-11	sig	15.3725	15.2201	16.4854	16.3673	15.1078	16.37	16.518	16.4998	16.4385	15.4341	15.3913	15.2921	16.3139	16.4052	16.391	15.2035	15.2714	15.1852	16.3447	16.3406	16.4165	15.1165	15.1094	15.0976
sp|Q8WTP8-2|AEN_HUMAN	AEN	Isoform 2 of Apoptosis-enhancing nuclease OS=Homo sapiens OX=9606 GN=AEN	-0.735853	0.0683133	0.109244	-0.307452	-0.47548	-1.11162	0.0409303	-0.168028	-1.32058	8.45e-07	0.74194	0.506497	0.0510803	0.00101472	2.18e-09	0.938147	1.32e-10	1.84e-07	sig	14.441	14.1336	15.1769	15.2861	13.9655	15.2452	15.2056	15.1333	15.1917	14.4731	14.5406	14.3094	15.1289	15.2875	15.3191	14.117	14.3004	13.9834	15.2766	15.3644	15.2173	14.0851	13.8953	13.9162
sp|P35548|MSX2_HUMAN	MSX2	Homeobox protein MSX-2 OS=Homo sapiens OX=9606 GN=MSX2 PE=1 SV=3	-1.03382	-0.0330207	0.0280468	-0.0802777	0.087137	-1.08108	0.0610675	0.167415	-0.974733	1.41e-08	0.891825	0.904602	0.727182	0.587501	7.67e-09	0.906078	3.3e-08	5.38e-07	sig	14.3432	14.2629	15.377	15.4051	14.4304	15.344	15.2587	15.4342	15.4382	14.2972	14.4251	14.3074	15.2617	15.3275	15.4429	14.3093	14.1145	14.3649	15.3723	15.4112	15.4317	14.2397	14.6077	14.4437
tr|A0A0U1RQM0|A0A0U1RQM0_HUMAN		Uncharacterized protein OS=Homo sapiens OX=9606 PE=1 SV=1	-1.1079	-0.230565	-0.0903722	-0.17406	-0.401628	-1.05139	0.140193	-0.227568	-1.41915	7.05e-14	0.110194	0.570414	0.276348	0.000946496	3.31e-13	0.651154	4.01e-17	2.78e-09	sig	15.0761	14.9021	16.184	16.0936	14.6745	15.9534	16.2237	16.189	16.1394	15.0728	15.1708	14.9848	15.8683	15.9342	16.0579	14.9261	14.8985	14.8816	16.0461	16.1121	16.1227	14.743	14.7154	14.5651
sp|Q96E35|ZMY19_HUMAN	ZMYND19	Zinc finger MYND domain-containing protein 19 OS=Homo sapiens OX=9606 GN=ZMYND19 PE=1 SV=1	-0.984907	-0.0194005	-0.00405464	-0.0802357	-0.170769	-1.04574	0.0153458	-0.0905336	-1.15162	2.7e-10	0.916324	0.982333	0.59775	0.0988179	1.09e-10	0.976331	1.95e-11	1.42e-08	sig	14.3784	14.2981	15.3633	15.3592	14.2076	15.3439	15.358	15.4361	15.2957	14.4426	14.429	14.2636	15.3621	15.2882	15.3813	14.2495	14.3737	14.2713	15.369	15.2975	15.4112	14.0933	14.2625	14.267
sp|Q13794|APR_HUMAN	PMAIP1	Phorbol-12-myristate-13-acetate-induced protein 1 OS=Homo sapiens OX=9606 GN=PMAIP1 PE=1 SV=1	-0.873908	0.0945404	0.0863907	-0.0544125	-0.0601864	-1.02286	-0.00814975	-0.00577389	-1.02049	3.53e-07	0.664518	0.659699	0.836319	0.740433	4.03e-08	0.993084	3.71e-08	1.88e-06	sig	14.0525	13.9981	14.9264	15.0128	13.9923	15.021	14.9179	15.0517	14.8098	14.1204	14.0461	13.9911	14.963	15.0195	15.0804	14.0763	14.0089	13.9091	15.155	15.0316	14.8518	13.7743	14.0887	14.114
sp|Q8N441|FGRL1_HUMAN	FGFRL1	Fibroblast growth factor receptor-like 1 OS=Homo sapiens OX=9606 GN=FGFRL1 PE=1 SV=1	-0.89689	-0.0692398	-0.0218746	-0.189827	-0.206911	-1.01748	0.0473651	-0.0170838	-1.08193	2.17e-10	0.591493	0.884412	0.0839901	0.0266312	2.91e-11	0.891579	9.06e-12	7.88e-10	sig	17.629	17.4392	18.5259	18.5041	17.4221	18.4567	18.5491	18.508	18.5207	17.6462	17.6853	17.5556	18.4481	18.4338	18.4881	17.479	17.3974	17.4413	18.4031	18.5464	18.5627	17.4567	17.4079	17.4018
sp|Q14106|TOB2_HUMAN	TOB2	Protein Tob2 OS=Homo sapiens OX=9606 GN=TOB2 PE=1 SV=2	-1.02425	-0.015142	-0.0340594	0.0261398	-0.079781	-0.982973	-0.0189174	-0.105921	-1.06998	1.15e-09	0.947332	0.852369	0.907398	0.554413	2.28e-09	0.974579	5.41e-10	5.74e-08	sig	14.9295	14.9556	15.9538	15.9197	14.8497	15.9386	16.0058	15.8637	15.9918	14.9446	14.8812	14.9627	15.9816	15.8771	15.9571	14.8411	15.0652	14.9606	15.8726	15.81	16.0765	14.8465	14.8964	14.8062
sp|Q6NSZ9|ZSC25_HUMAN	ZSCAN25	Zinc finger and SCAN domain-containing protein 25 OS=Homo sapiens OX=9606 GN=ZSCAN25 PE=1 SV=3	0.950054	0.307412	-0.864487	-1.61915	-1.82551	-0.976505	-1.1719	-0.206359	-0.0109653	0.259959	0.849926	0.463986	0.177103	0.0603953	0.252725	0.617059	0.992087	0.228435	n.s.	16.1797	14.5606	15.2296	14.3652	14.3542	15.5371	14.4985	14.2506	16.9399	15.4334	16.7211	16.3845	16.9353	15.1298	14.5461	13.9071	15.5508	14.2238	14.4019	14.1549	14.5387	14.3887	14.0288	14.6451
sp|P02649|APOE_HUMAN	APOE	Apolipoprotein E OS=Homo sapiens OX=9606 GN=APOE PE=1 SV=1	-1.237	0.212655	0.139913	0.478571	0.361943	-0.97108	-0.0727418	-0.116628	-1.01497	1.24e-08	0.301468	0.493274	0.0140429	0.0307349	4.68e-07	0.906078	2.26e-07	2.1e-06	sig	13.0835	13.5621	14.3205	14.4604	13.4454	14.5331	14.2763	14.4211	14.264	13.0512	13.0775	13.1217	14.6746	14.4287	14.496	13.7389	13.2126	13.7346	14.4449	14.4869	14.4493	13.4993	13.4025	13.4345
sp|Q8N2R0-3|OSR2_HUMAN	OSR2	Isoform 3 of Protein odd-skipped-related 2 OS=Homo sapiens OX=9606 GN=OSR2	-1.30021	-0.187816	-0.113947	0.142103	0.242811	-0.97029	0.0738697	0.100709	-0.943451	4.22e-08	0.448784	0.647216	0.614847	0.210916	2.91e-06	0.917267	3.71e-06	1.12e-05	sig	11.8712	12.0133	13.1714	13.0575	12.114	12.9836	13.1487	13.1527	13.2129	11.6399	11.8906	12.0832	13.1244	12.9639	12.8626	12.2229	11.8902	11.9269	13.0559	12.988	13.1287	12.2571	11.8353	12.2497
sp|Q8TAT5|NEIL3_HUMAN	NEIL3	Endonuclease 8-like 3 OS=Homo sapiens OX=9606 GN=NEIL3 PE=1 SV=3	-0.789764	0.0209828	-0.0254238	-0.156831	-0.205748	-0.967577	-0.0464066	-0.0489175	-0.970088	6.67e-14	0.894395	0.858267	0.132469	0.0156482	1.75e-16	0.890598	1.32e-16	2.17e-08	sig	14.0508	13.894	14.8406	14.8152	13.8451	14.8616	14.7788	14.8396	14.9034	14.1325	14.0103	14.0097	14.7924	14.9314	14.861	13.8254	13.8744	13.9822	14.835	14.8504	14.7601	13.7975	13.8064	13.9314
sp|Q9ULI2|RIMKB_HUMAN	RIMKLB	Beta-citrylglutamate synthase B OS=Homo sapiens OX=9606 GN=RIMKLB PE=2 SV=2	-0.975976	-0.109479	-0.16006	-0.097565	-0.31393	-0.964062	-0.0505816	-0.216366	-1.12985	1.41e-07	0.62051	0.38405	0.691971	0.0434418	1.91e-07	0.933803	1.59e-08	1.75e-06	sig	13.4469	13.3493	14.4229	14.2628	13.133	14.3134	14.381	14.4855	14.4022	13.5688	13.6145	13.1574	14.286	14.3886	14.2656	13.3429	13.2558	13.4493	14.267	14.3189	14.2026	13.2441	13.1611	12.9937
sp|Q9H207|O10A5_HUMAN	OR10A5	Olfactory receptor 10A5 OS=Homo sapiens OX=9606 GN=OR10A5 PE=2 SV=1	0.532563	0.465293	-0.729478	-1.01767	-1.13108	-0.950401	-1.19477	-0.113408	0.130962	0.372255	0.630283	0.356371	0.231985	0.0932421	0.10065	0.398833	0.86035	0.174993	n.s.	13.4022	12.3845	12.8696	12.1401	12.2711	13.3349	12.2677	12.2361	14.105	12.6599	13.9209	13.6258	14.1736	12.9621	12.869	12.066	12.9584	12.129	12.2483	11.9596	12.2125	12.3674	12.0341	12.4118
sp|P18075|BMP7_HUMAN	BMP7	Bone morphogenetic protein 7 OS=Homo sapiens OX=9606 GN=BMP7 PE=1 SV=1	-0.865286	-0.170537	-0.179277	-0.22675	-0.185056	-0.9215	-0.00874054	0.0416941	-0.871065	1.93e-07	0.330044	0.269919	0.195917	0.197264	8.64e-08	0.992349	1.78e-07	1.9e-06	sig	13.9527	13.7259	14.818	14.6387	13.7676	14.6474	14.7985	14.9161	14.7393	14.0791	13.8285	13.9505	14.6836	14.6648	14.5939	13.7764	13.6975	13.7039	14.7375	14.6463	14.5323	13.964	13.7643	13.5746
sp|Q9UNA4|POLI_HUMAN	POLI	DNA polymerase iota OS=Homo sapiens OX=9606 GN=POLI PE=1 SV=3	-0.858331	0.10788	0.10699	0.0481971	0.0299981	-0.918013	-0.000889792	-0.018199	-0.935322	2.75e-14	0.363705	0.326231	0.76193	0.807222	3.98e-15	0.998822	1.9e-15	4.78e-09	sig	15.2688	15.317	16.1271	16.2341	15.2988	16.235	16.184	16.1154	16.0819	15.316	15.2842	15.2062	16.2874	16.1754	16.2422	15.2229	15.3742	15.3538	16.2311	16.2483	16.223	15.2317	15.3356	15.3291
sp|Q9BXS4|TMM59_HUMAN	TMEM59	Transmembrane protein 59 OS=Homo sapiens OX=9606 GN=TMEM59 PE=1 SV=1	-0.919496	0.0942378	-0.172792	0.109808	0.00818211	-0.903926	-0.26703	-0.101626	-0.738522	5.03e-07	0.69253	0.357827	0.656941	0.973257	7.45e-07	0.441553	9.76e-06	1.23e-05	sig	14.4158	14.5256	15.3353	15.1625	14.424	15.4295	15.54	15.3757	15.0902	14.503	14.3326	14.4118	15.4392	15.5783	15.2711	14.4506	14.6455	14.4808	15.2128	15.1215	15.1533	14.3071	14.4387	14.5261
sp|P01034|CYTC_HUMAN	CST3	Cystatin-C OS=Homo sapiens OX=9606 GN=CST3 PE=1 SV=1	-0.673725	0.101647	-0.0527418	-0.114504	-0.0628454	-0.889876	-0.154389	0.0516585	-0.683828	2.03e-06	0.570581	0.779841	0.536279	0.685089	4.57e-08	0.626317	1.74e-06	3.27e-06	sig	14.7358	14.6213	15.4096	15.3568	14.673	15.5112	15.2962	15.4816	15.4509	14.55	14.8151	14.8424	15.6528	15.3989	15.4819	14.5887	14.6111	14.6641	15.3845	15.3467	15.3392	14.7573	14.6609	14.6007
sp|P05204|HMGN2_HUMAN	HMGN2	Non-histone chromosomal protein HMG-17 OS=Homo sapiens OX=9606 GN=HMGN2 PE=1 SV=3	0.00818494	0.821949	0.0715866	-0.064459	0.392508	-0.878223	-0.750362	0.456967	0.329106	0.985957	0.0517509	0.903636	0.923851	0.28917	0.00568109	0.284171	0.310509	0.0830064	n.s.	17.3028	17.2383	17.2946	17.3662	17.6953	18.1166	17.0339	17.3634	17.4866	17.144	17.1627	17.6017	18.7319	17.6786	17.9392	17.1646	17.4542	17.0962	17.4277	17.4417	17.2292	17.8666	17.2154	18.0039
sp|Q9Y5N6|ORC6_HUMAN	ORC6	Origin recognition complex subunit 6 OS=Homo sapiens OX=9606 GN=ORC6 PE=1 SV=1	-0.736022	0.0286775	-0.0770037	-0.112291	-0.188152	-0.87699	-0.105681	-0.0758609	-0.84717	3.25e-14	0.88753	0.597272	0.47604	0.0818713	6.77e-18	0.729604	3.5e-17	6.97e-09	sig	15.7819	15.6696	16.5179	16.4409	15.5937	16.5466	16.5468	16.5283	16.4786	15.788	15.8027	15.7549	16.6237	16.5276	16.4884	15.6089	15.7765	15.6233	16.4783	16.3954	16.449	15.6201	15.5655	15.5955
sp|Q9NVV9|THAP1_HUMAN	THAP1	THAP domain-containing protein 1 OS=Homo sapiens OX=9606 GN=THAP1 PE=1 SV=1	-0.895814	-0.195778	-0.136275	-0.173748	-0.451662	-0.873785	0.0595032	-0.277914	-1.2112	7.94e-09	0.154846	0.316168	0.240074	0.000550337	1.22e-08	0.893046	6.53e-11	4.82e-08	sig	16.4881	16.3143	17.3839	17.2476	16.0364	17.1881	17.4426	17.3961	17.3129	16.5309	16.4924	16.441	17.1402	17.1978	17.2264	16.2512	16.3539	16.3379	17.2507	17.2419	17.2502	16.1433	16.1369	15.829
sp|O95997|PTTG1_HUMAN	PTTG1	Securin OS=Homo sapiens OX=9606 GN=PTTG1 PE=1 SV=1	-0.908062	-0.0904137	-0.0723442	-0.0517392	-0.014518	-0.869388	0.0180695	0.0372212	-0.850236	1.5e-21	0.503583	0.571574	0.761983	0.923783	1.57e-20	0.969512	4.96e-20	1.39e-08	sig	14.6129	14.5612	15.521	15.4486	14.5984	15.4306	15.5358	15.5723	15.4549	14.7016	14.5648	14.5723	15.4723	15.3971	15.4223	14.5917	14.5701	14.5218	15.4583	15.4867	15.4009	14.5375	14.7096	14.5482
sp|Q14CZ0|CP072_HUMAN	C16orf72	UPF0472 protein C16orf72 OS=Homo sapiens OX=9606 GN=C16orf72 PE=1 SV=1	-0.88609	-0.0770529	-0.114648	-0.0586878	-0.174559	-0.867725	-0.0375953	-0.115871	-0.946002	7.57e-22	0.249282	0.049598	0.436356	0.00103902	1.48e-21	0.836621	7.63e-23	4.9e-11	sig	16.3984	16.3397	17.2845	17.1699	16.2239	17.2075	17.2957	17.2373	17.3205	16.445	16.3818	16.3684	17.2117	17.2054	17.2053	16.3321	16.4001	16.287	17.1541	17.1887	17.1669	16.2183	16.2239	16.2295
sp|Q6NZ36-2|FAP20_HUMAN	FAAP20	Isoform 2 of Fanconi anemia core complex-associated protein 20 OS=Homo sapiens OX=9606 GN=FAAP20	-0.977425	0.0756342	0.0216144	0.212706	0.0689471	-0.840353	-0.0540198	-0.143759	-0.930092	8.29e-08	0.746705	0.933018	0.26776	0.702113	8.09e-07	0.923199	1.71e-07	3.24e-06	sig	13.1529	13.3656	14.1303	14.1519	13.2218	14.206	14.0999	14.2068	14.0842	13.2303	13.2576	12.9708	14.1195	14.1953	14.303	13.5208	13.3211	13.2549	14.2879	14.1526	14.0153	13.0857	13.3233	13.2565
sp|Q16667|CDKN3_HUMAN	CDKN3	Cyclin-dependent kinase inhibitor 3 OS=Homo sapiens OX=9606 GN=CDKN3 PE=1 SV=1	-0.856061	-0.0147643	-0.036403	0.0205794	-0.122981	-0.820717	-0.0216387	-0.14356	-0.942639	1.75e-17	0.934007	0.792209	0.910926	0.193577	1.19e-16	0.955895	3.63e-19	6.39e-08	sig	15.1174	15.138	15.9735	15.9371	14.9944	15.9587	15.9148	15.9948	16.0108	14.9945	15.1557	15.202	15.9098	16.0135	15.9527	15.0669	15.1445	15.2026	15.9315	15.9013	15.9784	14.9137	14.9595	15.1101
sp|Q99741|CDC6_HUMAN	CDC6	Cell division control protein 6 homolog OS=Homo sapiens OX=9606 GN=CDC6 PE=1 SV=1	-0.723753	-0.0554494	-0.094253	-0.149164	-0.228271	-0.817468	-0.0388036	-0.0791074	-0.857772	1.2e-18	0.657008	0.335619	0.118468	0.00295245	3.14e-21	0.901419	2.03e-22	6.43e-10	sig	14.3135	14.1644	15.0373	14.943	14.0853	14.9818	14.9882	15.1058	15.0179	14.3661	14.2978	14.2766	15.0024	14.9479	14.9952	14.1738	14.1914	14.1278	14.9495	14.9702	14.9094	14.0474	14.1028	14.1056
sp|Q9BXI3|5NT1A_HUMAN	NT5C1A	Cytosolic 5'-nucleotidase 1A OS=Homo sapiens OX=9606 GN=NT5C1A PE=1 SV=1	-0.635561	0.236304	0.3542	0.0544273	0.111782	-0.817438	0.117897	0.0573546	-0.87798	5.36e-07	0.0741797	0.00504055	0.769119	0.340158	1.53e-08	0.668264	4.57e-09	1.76e-07	sig	14.9167	14.9711	15.5522	15.9064	15.0285	15.7886	15.5901	15.5737	15.493	14.9951	14.9884	14.7665	15.7258	15.7673	15.8725	15.0075	14.8976	15.0082	15.8654	15.9549	15.899	15.0768	14.9487	15.0599
sp|P54826|GAS1_HUMAN	GAS1	Growth arrest-specific protein 1 OS=Homo sapiens OX=9606 GN=GAS1 PE=2 SV=2	-0.737713	-0.00638656	-0.0789605	-0.0851757	-0.201766	-0.816502	-0.0725739	-0.116591	-0.860519	0.00511779	0.992077	0.884088	0.888201	0.595635	0.00233378	0.958123	0.00129217	2.07e-09	sig	15.8985	15.8134	16.6363	16.5573	15.6968	16.6299	16.6456	16.6407	16.6224	15.8944	15.9949	15.8063	16.6347	16.6241	16.6308	15.8346	15.8324	15.7731	16.5659	16.512	16.594	15.7296	15.678	15.6828
sp|Q9NPA3|M1IP1_HUMAN	MID1IP1	Mid1-interacting protein 1 OS=Homo sapiens OX=9606 GN=MID1IP1 PE=1 SV=1	-0.857024	-0.0411149	-0.12771	0.00992862	-0.0570782	-0.80598	-0.0865956	-0.0670068	-0.786391	9.39e-15	0.82301	0.316168	0.965517	0.666978	9.11e-14	0.79416	1.68e-13	2.78e-09	sig	14.8128	14.8227	15.6698	15.5421	14.7557	15.6287	15.6912	15.6258	15.6926	14.8335	14.8676	14.7373	15.6921	15.5885	15.6055	14.8488	14.831	14.7884	15.5264	15.5086	15.5914	14.7234	14.8066	14.7371
sp|Q6P0Q8|MAST2_HUMAN	MAST2	Microtubule-associated serine/threonine-protein kinase 2 OS=Homo sapiens OX=9606 GN=MAST2 PE=1 SV=2	-0.630391	-0.0114413	-0.108795	-0.176235	-0.106498	-0.795185	-0.0973533	0.069737	-0.628095	0.000700724	0.97556	0.689617	0.538472	0.654588	7.43e-05	0.896583	0.000826389	0.000880438	sig	12.3828	12.2065	13.0132	12.9044	12.2763	13.0017	12.8854	13.1255	13.0286	12.4413	12.1916	12.5155	13.1538	12.8552	12.9962	11.9078	12.4183	12.2935	12.727	12.8909	13.0952	12.372	12.3376	12.1193
sp|Q9P2E7|PCD10_HUMAN	PCDH10	Protocadherin-10 OS=Homo sapiens OX=9606 GN=PCDH10 PE=2 SV=2	-0.426013	0.083807	-0.0275697	-0.283686	-0.377881	-0.793506	-0.111377	-0.094195	-0.776324	0.00171124	0.715116	0.916072	0.115959	0.0135306	2e-06	0.817438	2.32e-06	4.11e-05	sig	15.754	15.4703	16.18	16.1524	15.3761	16.2638	16.0618	16.1725	16.3058	15.7037	15.8045	15.7538	16.4695	16.1511	16.1708	15.3278	15.6385	15.4446	16.15	16.205	16.1023	15.3964	15.2404	15.4916
sp|Q5VV67|PPRC1_HUMAN	PPRC1	Peroxisome proliferator-activated receptor gamma coactivator-related protein 1 OS=Homo sapiens OX=9606 GN=PPRC1 PE=1 SV=1	-0.862071	-0.0502844	-0.154335	0.0212916	-0.179366	-0.790495	-0.104051	-0.200657	-0.887102	1.92e-09	0.755466	0.188424	0.913212	0.0807326	7.74e-09	0.69508	1.17e-09	2.95e-08	sig	14.8773	14.8986	15.7394	15.585	14.6979	15.6891	15.8185	15.6629	15.7367	14.8042	14.917	14.9107	15.6784	15.6894	15.6995	14.9074	14.857	14.9314	15.6406	15.5907	15.5239	14.8002	14.708	14.5857
sp|P05067|A4_HUMAN	APP	Amyloid-beta A4 protein OS=Homo sapiens OX=9606 GN=APP PE=1 SV=3	-0.774413	-0.118409	-0.024653	-0.134489	-0.158633	-0.790493	0.0937562	-0.0241438	-0.908393	3.02e-10	0.583561	0.927556	0.541366	0.326029	1.5e-10	0.857472	4.62e-13	2.98e-07	sig	14.9778	14.8433	15.7522	15.7275	14.8191	15.6338	15.6734	15.7038	15.8794	14.9483	15.1544	14.8306	15.6412	15.6566	15.6036	14.827	14.8934	14.8095	15.7383	15.7246	15.7197	14.8214	14.7756	14.8604
tr|F8WEC0|F8WEC0_HUMAN	MMADHC	Methylmalonic aciduria and homocystinuria type D protein, mitochondrial OS=Homo sapiens OX=9606 GN=MMADHC PE=1 SV=1	-0.903698	-0.0330556	-0.0314335	0.0897766	0.0676941	-0.780865	0.00162207	-0.0220825	-0.80457	1.34e-18	0.772963	0.761318	0.338188	0.376129	1.43e-16	0.996869	4.47e-17	5.47e-10	sig	14.3919	14.4817	15.2956	15.2642	14.4596	15.2626	15.343	15.2542	15.2896	14.41	14.4179	14.3479	15.2665	15.2096	15.3116	14.4275	14.5274	14.4903	15.2759	15.2608	15.2559	14.4614	14.4927	14.4247
sp|Q9NZV1|CRIM1_HUMAN	CRIM1	Cysteine-rich motor neuron 1 protein OS=Homo sapiens OX=9606 GN=CRIM1 PE=1 SV=1	-0.821334	-0.171302	-0.275011	-0.129419	-0.234196	-0.779451	-0.103709	-0.104777	-0.780518	7.94e-09	0.181718	0.0215348	0.366725	0.0300875	1.88e-08	0.714385	1.61e-08	8.81e-08	sig	14.8134	14.684	15.6348	15.3598	14.5792	15.4635	15.6451	15.6633	15.5959	14.7462	14.8669	14.8272	15.5032	15.3878	15.4994	14.7285	14.7609	14.5626	15.3017	15.2961	15.4814	14.5832	14.5664	14.5881
sp|Q9BTE1|DCTN5_HUMAN	DCTN5	Dynactin subunit 5 OS=Homo sapiens OX=9606 GN=DCTN5 PE=1 SV=1	-0.0425309	0.617353	-0.0516818	-0.119493	0.0322397	-0.779376	-0.669034	0.151732	0.0413907	0.898751	0.10075	0.924218	0.8299	0.947263	0.0058816	0.284171	0.906345	0.117632	n.s.	15.698	15.5785	15.7406	15.6889	15.7303	16.3579	15.5228	15.6966	16.0024	15.6988	15.6301	15.7651	17.0042	16.1085	15.961	15.4185	15.7816	15.5356	15.7356	15.6486	15.6824	15.7791	15.4049	16.0068
sp|Q9HCB6|SPON1_HUMAN	SPON1	Spondin-1 OS=Homo sapiens OX=9606 GN=SPON1 PE=1 SV=2	-0.846126	0.01892	-0.0475418	0.0886821	0.0273046	-0.776364	-0.0664618	-0.0613775	-0.771279	8.13e-10	0.951532	0.844458	0.732537	0.904266	8.92e-09	0.906177	9.57e-09	2.06e-06	sig	12.9472	13.0359	13.7933	13.7458	12.9745	13.8123	13.8568	13.6983	13.8249	12.9747	13.0839	12.783	13.7413	13.766	13.9295	12.9436	13.0967	13.0673	13.729	13.7484	13.76	12.8447	13.0127	13.0662
sp|Q68DK2|ZFY26_HUMAN	ZFYVE26	Zinc finger FYVE domain-containing protein 26 OS=Homo sapiens OX=9606 GN=ZFYVE26 PE=1 SV=3	-0.810102	0.010955	-0.01391	0.0454799	0.0385631	-0.775577	-0.024865	-0.00691683	-0.757629	5.44e-24	0.952322	0.930631	0.769119	0.734579	1.09e-22	0.949662	4.4e-22	7.22e-08	sig	14.1757	14.2212	14.9858	14.9719	14.2142	14.9967	14.9325	15.0599	14.965	14.1917	14.1975	14.1378	14.955	14.9838	15.0515	14.1496	14.3301	14.1838	15.0198	14.8843	15.0115	14.1763	14.1733	14.2932
sp|P17707|DCAM_HUMAN	AMD1	S-adenosylmethionine decarboxylase proenzyme OS=Homo sapiens OX=9606 GN=AMD1 PE=1 SV=2	-0.749088	0.014326	0.0612935	-0.0119263	-0.198722	-0.77534	0.0469675	-0.186796	-1.0091	8.72e-07	0.966954	0.835373	0.97663	0.31508	4.61e-07	0.950102	2.49e-10	1.29e-07	sig	14.4995	14.4876	15.2486	15.3099	14.3008	15.2629	15.2349	15.2794	15.2315	14.5499	14.4918	14.4568	15.107	15.3436	15.3381	14.5922	14.4929	14.3775	15.2754	15.2957	15.3585	14.3625	14.2519	14.2879
tr|B4DZM6|B4DZM6_HUMAN	PKMYT1	Membrane-associated tyrosine- and threonine-specific cdc2-inhibitory kinase OS=Homo sapiens OX=9606 GN=PKMYT1 PE=1 SV=1	-0.843683	0.0652135	0.118864	0.139356	0.173745	-0.769541	0.0536509	0.0343896	-0.788803	2.47e-05	0.871827	0.712588	0.713583	0.50604	0.000112943	0.955254	7.11e-05	2.42e-06	sig	13.495	13.6344	14.3387	14.4576	13.6688	14.4039	14.3143	14.3072	14.3947	13.5717	13.4843	13.4291	14.4874	14.2867	14.4377	13.515	13.7267	13.6616	14.536	14.4669	14.3699	13.5528	13.5942	13.8593
sp|Q7Z7L7|ZER1_HUMAN	ZER1	Protein zer-1 homolog OS=Homo sapiens OX=9606 GN=ZER1 PE=1 SV=1	-0.779572	-0.0734397	-0.0256098	-0.063278	-0.197181	-0.76941	0.0478298	-0.133903	-0.951143	2.97e-14	0.623562	0.88147	0.707653	0.0447082	4.84e-14	0.901155	1.26e-17	8.83e-09	sig	15.5193	15.456	16.2988	16.2732	15.3221	16.2254	16.2896	16.388	16.2189	15.5348	15.536	15.4869	16.2019	16.2281	16.2462	15.5057	15.4957	15.3666	16.2663	16.2305	16.3229	15.356	15.3504	15.2599
sp|Q9UGL1-2|KDM5B_HUMAN	KDM5B	Isoform 2 of Lysine-specific demethylase 5B OS=Homo sapiens OX=9606 GN=KDM5B	-0.731947	-0.0187433	-0.0138939	-0.0506818	-0.0405927	-0.763885	0.00484943	0.0100891	-0.758646	6.32e-08	0.923223	0.942853	0.786617	0.768973	3.61e-08	0.995937	3.57e-08	7.42e-07	sig	14.0434	13.9927	14.7753	14.7614	14.0028	14.7566	14.8431	14.7808	14.702	14.1062	14.0961	13.9278	14.7369	14.6269	14.9059	14.0058	13.9827	13.9896	14.7495	14.7539	14.7809	13.8998	14.0576	14.0509
sp|Q8TEL6|TP4AP_HUMAN	TRPC4AP	Short transient receptor potential channel 4-associated protein OS=Homo sapiens OX=9606 GN=TRPC4AP PE=1 SV=2	-0.889398	-0.164147	-0.0917906	-0.0364549	-0.11911	-0.761706	0.0723565	-0.0826554	-0.916718	1.4e-10	0.436281	0.677567	0.908	0.520069	1.52e-08	0.906078	4.4e-11	1.2e-09	sig	15.397	15.3605	16.2864	16.1946	15.2779	16.1222	16.2568	16.3478	16.2546	15.3944	15.457	15.3395	16.1327	16.0926	16.1413	15.358	15.3849	15.3387	16.2555	16.1319	16.1963	15.2586	15.253	15.322
sp|Q9NP50|SHCAF_HUMAN	SINHCAF	SIN3-HDAC complex-associated factor OS=Homo sapiens OX=9606 GN=SINHCAF PE=1 SV=1	-0.631343	0.0148573	-0.024887	-0.112295	-0.0972104	-0.758496	-0.0397444	0.0150849	-0.703667	5.86e-13	0.929941	0.866938	0.347339	0.308594	8.1e-16	0.906078	1.12e-14	4.01e-08	sig	14.9567	14.8444	15.588	15.5631	14.8594	15.6029	15.6219	15.5505	15.5917	14.9466	15.0276	14.8958	15.618	15.6561	15.5345	14.838	14.7596	14.9355	15.5645	15.5504	15.5745	14.8142	14.8662	14.898
sp|Q9Y5J3-2|HEY1_HUMAN	HEY1	Isoform 2 of Hairy/enhancer-of-split related with YRPW motif protein 1 OS=Homo sapiens OX=9606 GN=HEY1	-0.685465	0.0192035	0.0522072	-0.0440557	-0.050695	-0.748724	0.0330037	-0.00663925	-0.788367	3.68e-09	0.939336	0.788646	0.855908	0.764174	3.36e-10	0.950102	6.37e-11	1.62e-07	sig	15.2685	15.2245	15.954	16.0062	15.2178	15.9732	15.9767	15.9114	15.9739	15.2278	15.3848	15.193	15.931	15.991	15.9976	15.2072	15.3402	15.126	16.0208	16.0459	15.9518	15.2664	15.1628	15.2243
sp|P51654-3|GPC3_HUMAN	GPC3	Isoform 3 of Glypican-3 OS=Homo sapiens OX=9606 GN=GPC3	-0.883182	-0.0881111	0.0076982	0.0546331	0.00143608	-0.740438	0.0958093	-0.053197	-0.889445	6.62e-09	0.575607	0.970916	0.775571	0.993044	1e-07	0.771581	5.69e-09	1.84e-07	sig	14.3942	14.4489	15.2774	15.2851	14.3957	15.1893	15.2963	15.2895	15.2465	14.4433	14.3747	14.3647	15.2173	15.2064	15.1442	14.4837	14.4653	14.3976	15.2077	15.2347	15.4129	14.2753	14.3538	14.5579
sp|O94782|UBP1_HUMAN	USP1	Ubiquitin carboxyl-terminal hydrolase 1 OS=Homo sapiens OX=9606 GN=USP1 PE=1 SV=1	-0.754224	-0.0838244	-0.0963005	-0.0645285	-0.136304	-0.734929	-0.0124761	-0.071775	-0.794227	8.85e-55	0.0882866	0.0301201	0.238671	0.00048078	2.31e-53	0.948626	1.21e-57	3.43e-11	sig	16.0083	15.9437	16.7625	16.6662	15.872	16.6787	16.7956	16.7597	16.7322	16.0079	16.0353	15.9816	16.6826	16.6636	16.6898	15.9812	15.9352	15.9148	16.6795	16.6428	16.6762	15.8841	15.8915	15.8403
sp|P52740|ZN132_HUMAN	ZNF132	Zinc finger protein 132 OS=Homo sapiens OX=9606 GN=ZNF132 PE=2 SV=2	-0.772227	0.154847	0.0673348	0.192647	0.225912	-0.734427	-0.0875123	0.0332658	-0.613649	7.59e-07	0.377607	0.727268	0.279984	0.104257	1.8e-06	0.84702	1.63e-05	1.12e-05	sig	16.2964	16.4891	17.0687	17.136	16.5224	17.2235	17.1208	16.9703	17.1149	16.282	16.4173	16.1901	17.348	17.0521	17.2705	16.5109	16.5316	16.4248	17.253	17.013	17.142	16.5429	16.6203	16.4039
sp|P19021-5|AMD_HUMAN	PAM	Isoform 5 of Peptidyl-glycine alpha-amidating monooxygenase OS=Homo sapiens OX=9606 GN=PAM	-0.904644	-0.112477	-0.0936999	0.0596435	0.182747	-0.732524	0.0187767	0.123104	-0.628197	1.01e-08	0.47792	0.529668	0.765538	0.13017	2.51e-07	0.975764	1.87e-06	1.02e-06	sig	13.3286	13.3883	14.2333	14.1396	13.5114	14.1208	14.2548	14.1829	14.2621	13.2962	13.298	13.3916	14.1259	14.1528	14.0836	13.4412	13.2539	13.4697	14.2112	14.0079	14.1995	13.3923	13.5067	13.6351
sp|Q96AP4|ZUP1_HUMAN	ZUP1	Zinc finger-containing ubiquitin peptidase 1 OS=Homo sapiens OX=9606 GN=ZUP1 PE=1 SV=1	-0.859325	-0.124528	-0.220683	0.00553141	-0.0208857	-0.729266	-0.096155	-0.0264171	-0.659528	7.09e-12	0.5233	0.163418	0.986415	0.923443	1.56e-09	0.838742	2.53e-08	1.04e-05	sig	12.509	12.5146	13.3683	13.1477	12.4881	13.2438	13.3869	13.4299	13.2883	12.5044	12.631	12.3916	13.1528	13.3161	13.2626	12.5401	12.4499	12.5537	13.2199	13.2914	12.9317	12.5451	12.355	12.5643
sp|P30281|CCND3_HUMAN	CCND3	G1/S-specific cyclin-D3 OS=Homo sapiens OX=9606 GN=CCND3 PE=1 SV=2	-0.781625	-0.063742	-0.0639704	-0.0104913	-0.148068	-0.728374	-0.000228479	-0.137577	-0.865723	1.66e-09	0.630283	0.583544	0.955833	0.109481	5.26e-09	0.999714	3.07e-10	5.4e-09	sig	15.9247	15.9142	16.7063	16.6423	15.7766	16.6425	16.7158	16.7231	16.6799	15.9751	15.928	15.8709	16.6279	16.608	16.6917	15.8376	15.8816	16.0233	16.6477	16.6324	16.6468	15.793	15.7408	15.796
sp|Q96JI7|SPTCS_HUMAN	SPG11	Spatacsin OS=Homo sapiens OX=9606 GN=SPG11 PE=1 SV=3	-0.753774	0.0484178	0.0548511	0.0743747	0.0315554	-0.727817	0.00643327	-0.0428192	-0.777069	1.5e-33	0.632092	0.529596	0.430443	0.714644	4.2e-32	0.989386	9.61e-35	4.9e-11	sig	14.8447	14.9191	15.5985	15.6534	14.8763	15.6469	15.6208	15.6021	15.5726	14.8738	14.8544	14.8061	15.6292	15.6661	15.6455	14.944	14.878	14.9353	15.6666	15.65	15.6435	14.8492	14.8636	14.9161
sp|Q9UN86-2|G3BP2_HUMAN	G3BP2	Isoform B of Ras GTPase-activating protein-binding protein 2 OS=Homo sapiens OX=9606 GN=G3BP2	-0.418984	-0.0180443	0.173177	-0.303582	-0.277829	-0.704522	0.191221	0.0257535	-0.86999	0.043887	0.967303	0.577626	0.350612	0.277672	0.0018097	0.79416	0.000228096	0.00425943	sig	11.9839	11.6803	12.4029	12.576	11.706	12.3848	12.5826	12.3929	12.2331	11.9142	12.068	11.9694	12.313	12.5274	12.314	11.322	11.7887	11.9302	12.6868	12.4613	12.58	12.0034	11.8127	11.302
sp|Q14469|HES1_HUMAN	HES1	Transcription factor HES-1 OS=Homo sapiens OX=9606 GN=HES1 PE=1 SV=1	-0.808168	-0.0701674	0.0568703	0.0375478	0.0345726	-0.700453	0.127038	-0.00297519	-0.830466	9.99e-06	0.803913	0.832209	0.910928	0.891222	6.67e-05	0.823632	7.23e-06	1.52e-06	sig	15.1604	15.198	15.9686	16.0255	15.195	15.8984	16.0295	16.0104	15.8658	15.1991	15.1469	15.1352	15.8013	15.9447	15.9493	15.165	15.1221	15.3068	15.9812	16.0925	16.0026	15.1624	15.3677	15.0549
sp|Q9NS23-5|RASF1_HUMAN	RASSF1	Isoform E of Ras association domain-containing protein 1 OS=Homo sapiens OX=9606 GN=RASSF1	-0.745769	-0.140802	-0.161129	-0.0938815	-0.134802	-0.698849	-0.0203268	-0.0409209	-0.719443	1.89e-07	0.541875	0.426683	0.741813	0.474384	9.16e-07	0.98496	4.25e-07	1.56e-08	sig	15.2679	15.174	16.0136	15.8525	15.1331	15.8728	16.0031	15.9924	16.0455	15.2736	15.3398	15.1902	15.8807	15.8496	15.8883	15.1107	15.2175	15.1938	15.8662	15.7947	15.8966	15.0632	15.1476	15.1884
sp|Q12841|FSTL1_HUMAN	FSTL1	Follistatin-related protein 1 OS=Homo sapiens OX=9606 GN=FSTL1 PE=1 SV=1	-0.619018	0.0997795	-0.0560533	0.021187	-0.0791951	-0.69761	-0.155833	-0.100382	-0.642159	1.41e-08	0.517446	0.727722	0.923382	0.545528	9.86e-10	0.541023	6e-09	6.1e-08	sig	14.9173	14.9385	15.5363	15.4803	14.8381	15.6361	15.51	15.5581	15.541	14.871	14.999	14.882	15.7251	15.6386	15.5446	14.9442	14.9865	14.8848	15.5117	15.4612	15.468	14.8601	14.8662	14.788
sp|O75419-3|CDC45_HUMAN	CDC45	Isoform 3 of Cell division control protein 45 homolog OS=Homo sapiens OX=9606 GN=CDC45	-0.616182	0.00130581	0.00252818	-0.0801211	-0.143849	-0.697609	0.00122237	-0.0637275	-0.762559	8.13e-10	0.992077	0.982624	0.389578	0.0389836	1.25e-10	0.997014	2.53e-11	6.1e-08	sig	14.7005	14.6203	15.3166	15.3192	14.5566	15.3179	15.2987	15.348	15.3032	14.6468	14.7609	14.6937	15.2417	15.4195	15.2926	14.648	14.6084	14.6046	15.3776	15.2759	15.3041	14.4987	14.5319	14.6393
sp|Q15723|ELF2_HUMAN	ELF2	ETS-related transcription factor Elf-2 OS=Homo sapiens OX=9606 GN=ELF2 PE=1 SV=2	-0.660217	-0.0118304	0.0493989	-0.0480202	-0.173127	-0.696407	0.0612293	-0.125106	-0.882742	0.00920726	0.983285	0.927267	0.939747	0.635298	0.00718681	0.965104	0.000732678	5.67e-05	sig	13.3346	13.2866	13.9948	14.0442	13.1615	13.983	14.0413	13.9555	13.9876	13.0761	13.5141	13.4135	13.9356	13.9724	14.0409	13.4102	13.3382	13.1113	13.8579	14.0783	14.1964	13.1063	13.1666	13.2115
sp|Q9H7T9-2|AUNIP_HUMAN	AUNIP	Isoform 2 of Aurora kinase A and ninein-interacting protein OS=Homo sapiens OX=9606 GN=AUNIP	-0.748879	-0.100574	-0.0929764	-0.0477208	-0.195579	-0.696027	0.00759722	-0.147858	-0.851482	7.22e-08	0.509851	0.506603	0.807106	0.084902	2.3e-07	0.990991	1.02e-08	3.41e-07	sig	15.3917	15.344	16.1406	16.0477	15.1962	16.0401	16.1528	16.1753	16.0938	15.4414	15.403	15.3308	16.0587	15.9721	16.0893	15.166	15.4542	15.4119	16.0907	16.0664	15.9859	15.1345	15.2494	15.2047
sp|Q9Y6Y0|NS1BP_HUMAN	IVNS1ABP	Influenza virus NS1A-binding protein OS=Homo sapiens OX=9606 GN=IVNS1ABP PE=1 SV=3	-0.713569	-0.0604944	-0.0810451	-0.0418483	-0.10229	-0.694923	-0.0205506	-0.0604412	-0.734814	5.93e-18	0.65749	0.472142	0.79396	0.283409	2.71e-17	0.958123	1.22e-18	4.56e-11	sig	15.3728	15.3309	16.0863	16.0053	15.2705	16.0259	16.111	16.0787	16.0694	15.3863	15.3629	15.3691	15.9972	16.0166	16.0638	15.3352	15.3708	15.2867	16.0091	15.9951	16.0118	15.2729	15.2496	15.2889
sp|Q92630|DYRK2_HUMAN	DYRK2	Dual specificity tyrosine-phosphorylation-regulated kinase 2 OS=Homo sapiens OX=9606 GN=DYRK2 PE=1 SV=3	-0.678662	-0.0982372	-0.0775542	-0.112194	-0.0709946	-0.692618	0.020683	0.0411989	-0.672103	1.08e-06	0.567976	0.632307	0.526498	0.626507	9.81e-07	0.972201	1.3e-06	4.71e-06	sig	13.3857	13.2735	14.0644	13.9868	13.3147	13.9661	14.1501	14.0219	14.0211	13.3975	13.4257	13.3339	13.8445	14.1345	13.9194	13.3528	13.1579	13.3098	13.9658	14.0687	13.9258	13.2537	13.4168	13.2737
sp|Q14766-4|LTBP1_HUMAN	LTBP1	Isoform 4 of Latent-transforming growth factor beta-binding protein 1 OS=Homo sapiens OX=9606 GN=LTBP1	-0.561771	0.0829757	0.326423	-0.0398526	-0.0405695	-0.684599	0.243447	-0.000716964	-0.928764	0.000498329	0.760054	0.0897433	0.901288	0.866359	7.39e-05	0.532216	1.35e-06	0.000111686	sig	11.7602	11.7204	12.322	12.6484	11.7197	12.405	12.262	12.3009	12.4031	11.9447	11.7287	11.6073	12.6062	12.3278	12.2809	11.681	11.8259	11.6543	12.5434	12.7385	12.6634	11.9583	11.6772	11.5235
sp|Q6P3X3|TTC27_HUMAN	TTC27	Tetratricopeptide repeat protein 27 OS=Homo sapiens OX=9606 GN=TTC27 PE=1 SV=1	-0.72495	-0.129423	-0.123335	-0.086476	-0.208445	-0.682003	0.00608754	-0.121969	-0.810059	7.78e-12	0.0744985	0.067629	0.268927	0.00141859	2.14e-11	0.988657	1e-12	3.34e-09	sig	15.1594	15.0729	15.8843	15.761	14.9509	15.7549	15.8906	15.9291	15.8333	15.2041	15.165	15.109	15.7828	15.6933	15.7886	15.1162	15.0264	15.0761	15.7816	15.7374	15.764	14.9242	15.0074	14.9212
sp|Q9BZ67|FRMD8_HUMAN	FRMD8	FERM domain-containing protein 8 OS=Homo sapiens OX=9606 GN=FRMD8 PE=1 SV=1	-0.754751	-0.0926841	-0.126087	-0.0180356	-0.122814	-0.680103	-0.0334033	-0.104779	-0.751478	1.93e-13	0.419386	0.207277	0.916501	0.166973	3.75e-12	0.923199	1.82e-13	8.5e-09	sig	16.6059	16.5879	17.3607	17.2346	16.4831	17.268	17.3928	17.3502	17.3389	16.7252	16.5313	16.5612	17.2618	17.229	17.3131	16.5791	16.5918	16.5927	17.2256	17.2379	17.2402	16.4518	16.519	16.4784
sp|Q96L50|LLR1_HUMAN	LRR1	Leucine-rich repeat protein 1 OS=Homo sapiens OX=9606 GN=LRR1 PE=1 SV=2	-0.538678	-0.0569798	-0.0703606	-0.196495	-0.206965	-0.678192	-0.0133808	-0.0104701	-0.675282	0.00179474	0.861791	0.801868	0.455387	0.302506	0.000242727	0.990991	0.000237327	0.000985262	sig	12.5594	12.3629	13.0981	13.0277	12.3525	13.0411	13.1195	13.1498	13.0251	12.8352	12.292	12.5511	12.9297	13.0427	13.1509	12.564	12.3287	12.1961	12.9576	12.9364	13.1892	12.2263	12.5251	12.306
sp|Q8TF40|FNIP1_HUMAN	FNIP1	Folliculin-interacting protein 1 OS=Homo sapiens OX=9606 GN=FNIP1 PE=1 SV=3	-0.536262	0.0270118	0.0324283	-0.112293	-0.131369	-0.675567	0.00541651	-0.0190758	-0.700059	1.06e-11	0.851524	0.796012	0.295944	0.111387	3.66e-15	0.992349	7.88e-16	2.95e-08	sig	13.9473	13.835	14.4836	14.516	13.816	14.5106	14.4468	14.4903	14.5137	13.9406	14.0311	13.8703	14.497	14.5447	14.49	13.8088	13.8659	13.8304	14.5255	14.5239	14.4986	13.7614	13.8991	13.7874
sp|O15519|CFLAR_HUMAN	CFLAR	CASP8 and FADD-like apoptosis regulator OS=Homo sapiens OX=9606 GN=CFLAR PE=1 SV=1	-0.588308	0.0376663	0.0802815	-0.044675	0.108619	-0.67065	0.0426152	0.153294	-0.559971	0.000874182	0.912993	0.772233	0.900069	0.628241	0.000283517	0.956068	0.0015353	0.00150981	sig	12.6271	12.5824	13.2154	13.2956	12.7357	13.253	13.5001	13.0429	13.1031	12.4283	12.7954	12.6574	13.3366	13.2931	13.1294	12.7775	12.5049	12.4647	13.1444	13.2608	13.4817	12.73	12.799	12.678
sp|Q9C073|F117A_HUMAN	FAM117A	Protein FAM117A OS=Homo sapiens OX=9606 GN=FAM117A PE=1 SV=1	-0.540666	-0.0117486	-0.067165	-0.139132	-0.314381	-0.66805	-0.0554164	-0.175248	-0.787882	0.0351546	0.983681	0.899615	0.796349	0.340158	0.0107263	0.969727	0.00278021	9.53e-07	sig	14.2848	14.1456	14.8254	14.7583	13.9704	14.8137	14.8179	14.7593	14.8991	14.2618	14.3083	14.2842	14.8549	14.8283	14.7578	14.146	14.295	13.9959	14.7995	14.7893	14.686	13.8981	14.0161	13.997
sp|O15360|FANCA_HUMAN	FANCA	Fanconi anemia group A protein OS=Homo sapiens OX=9606 GN=FANCA PE=1 SV=2	-0.759444	-0.0557371	0.000637885	0.0425676	0.0735983	-0.661139	0.056375	0.0310307	-0.686484	1.94e-15	0.751377	0.996437	0.829644	0.565515	9.73e-13	0.894267	1.59e-13	5.94e-08	sig	14.6521	14.6946	15.4115	15.4122	14.7257	15.3558	15.351	15.4614	15.4221	14.6784	14.7247	14.5532	15.3262	15.368	15.3732	14.6928	14.722	14.6692	15.4914	15.311	15.4341	14.7408	14.6985	14.7377
sp|Q06481|APLP2_HUMAN	APLP2	Amyloid-like protein 2 OS=Homo sapiens OX=9606 GN=APLP2 PE=1 SV=2	-0.721655	-0.0643276	-0.0368515	-0.00311736	0.0316892	-0.660445	0.0274761	0.0348066	-0.653114	1.3e-22	0.48843	0.705806	0.983367	0.713944	1.21e-20	0.917267	1.8e-20	2.33e-08	sig	15.0889	15.0858	15.8105	15.7737	15.1206	15.7462	15.8582	15.7985	15.7749	15.0317	15.1503	15.0847	15.7858	15.7319	15.7209	15.0288	15.102	15.1265	15.7929	15.7244	15.8037	15.0795	15.0824	15.1998
sp|P41002|CCNF_HUMAN	CCNF	Cyclin-F OS=Homo sapiens OX=9606 GN=CCNF PE=1 SV=2	-0.671133	-0.178411	-0.0778322	-0.163884	-0.342665	-0.656605	0.100579	-0.178782	-0.935966	1.03e-05	0.430027	0.757189	0.509696	0.0410533	1.74e-05	0.868084	1.67e-08	1.02e-07	sig	14.8219	14.658	15.493	15.4152	14.4792	15.3146	15.5056	15.4672	15.5063	14.8694	14.8042	14.792	15.2442	15.3817	15.3179	14.6086	14.7697	14.5957	15.5336	15.3442	15.3677	14.4566	14.4363	14.5447
sp|Q15014|MO4L2_HUMAN	MORF4L2	Mortality factor 4-like protein 2 OS=Homo sapiens OX=9606 GN=MORF4L2 PE=1 SV=1	-0.729188	-0.0192311	0.00243725	0.0571156	0.09554	-0.652841	0.0216684	0.0384244	-0.636085	2.58e-31	0.857692	0.98239	0.516894	0.109709	1.04e-27	0.927509	5.33e-27	2.99e-09	sig	16.2166	16.2737	16.9458	16.9482	16.3121	16.9265	16.9704	16.9734	16.8935	16.2385	16.2773	16.1339	16.9089	16.9044	16.9663	16.2935	16.2724	16.2551	16.929	16.9448	16.9708	16.3111	16.3241	16.3011
sp|P18850|ATF6A_HUMAN	ATF6	Cyclic AMP-dependent transcription factor ATF-6 alpha OS=Homo sapiens OX=9606 GN=ATF6 PE=1 SV=3	-0.609177	-0.0977787	-0.0448071	-0.140377	-0.228497	-0.651775	0.0529716	-0.0881202	-0.792867	1.67e-13	0.411114	0.735422	0.213661	0.00689205	1.08e-14	0.869597	1.33e-18	3.67e-08	sig	15.159	15.0186	15.7682	15.7234	14.9305	15.6704	15.7254	15.7826	15.7965	15.254	15.1685	15.0545	15.6622	15.6327	15.7163	15.0564	15.0508	14.9487	15.7056	15.7642	15.7002	14.92	14.9156	14.9559
sp|O75496|GEMI_HUMAN	GMNN	Geminin OS=Homo sapiens OX=9606 GN=GMNN PE=1 SV=1	-0.6896	-0.0418826	-0.040848	-0.0023676	-0.0267672	-0.650085	0.00103463	-0.0243996	-0.67552	2.69e-10	0.698578	0.671995	0.988545	0.768162	6.92e-10	0.997767	3.24e-10	6.51e-08	sig	15.1809	15.1785	15.8705	15.8296	15.1541	15.8286	15.9332	15.877	15.8012	15.1847	15.2044	15.1536	15.8399	15.7786	15.8673	15.1813	15.2171	15.1372	15.8698	15.8234	15.7957	15.1098	15.268	15.0845
sp|Q9Y620|RA54B_HUMAN	RAD54B	DNA repair and recombination protein RAD54B OS=Homo sapiens OX=9606 GN=RAD54B PE=1 SV=1	-0.647863	-0.0856773	-0.0778251	-0.0817279	-0.178028	-0.643913	0.00785217	-0.0962999	-0.748065	7.04e-19	0.465901	0.477929	0.520109	0.0307349	1.11e-18	0.989619	3.61e-23	3.79e-10	sig	15.2341	15.1523	15.8819	15.8041	15.056	15.7963	15.867	15.8938	15.885	15.2047	15.3043	15.1932	15.8079	15.7767	15.8042	15.1573	15.185	15.1147	15.7743	15.8153	15.8227	15.0639	15.0637	15.0405
sp|Q92859|NEO1_HUMAN	NEO1	Neogenin OS=Homo sapiens OX=9606 GN=NEO1 PE=1 SV=2	-0.599923	-0.0304601	0.0531124	-0.0742652	-0.126165	-0.643728	0.0835725	-0.0519	-0.779201	8.9e-08	0.8871	0.760554	0.703174	0.3186	2.21e-08	0.833435	2.3e-10	1.83e-06	sig	14.268	14.1938	14.868	14.9211	14.1419	14.8375	14.8149	14.8025	14.9865	14.3845	14.2118	14.2078	14.9184	14.806	14.7881	14.2658	14.194	14.1215	14.8604	15.0039	14.8988	14.1466	14.0605	14.2185
sp|Q8WU67|ABHD3_HUMAN	ABHD3	Phospholipase ABHD3 OS=Homo sapiens OX=9606 GN=ABHD3 PE=1 SV=2	-0.631793	-0.0716074	-0.132665	-0.0780386	-0.0752388	-0.638224	-0.0610573	0.0027997	-0.574367	8.76e-08	0.600002	0.234333	0.582296	0.485429	8.36e-08	0.84702	3.44e-07	1.47e-07	sig	15.3067	15.2286	15.9384	15.8058	15.2314	15.8668	16.0243	15.8818	15.9092	15.2331	15.3909	15.2959	15.8775	15.8797	15.8432	15.2294	15.2047	15.2517	15.8604	15.7336	15.8233	15.1742	15.2302	15.2898
sp|P14543|NID1_HUMAN	NID1	Nidogen-1 OS=Homo sapiens OX=9606 GN=NID1 PE=1 SV=3	-0.694232	0.275594	0.258905	0.332383	0.0833313	-0.637443	-0.016689	-0.249052	-0.869806	8.43e-05	0.204366	0.209474	0.125797	0.70196	0.000247705	0.989386	5.63e-06	0.000122981	sig	11.9181	12.2505	12.6124	12.8713	12.0015	12.888	12.4526	12.7395	12.645	11.867	12.084	11.8034	12.98	12.9708	12.7131	11.9805	12.2529	12.5182	12.8768	12.8423	12.8947	12.0979	11.9702	11.9363
tr|A0A2U3TZE7|A0A2U3TZE7_HUMAN	COCH	Cochlin OS=Homo sapiens OX=9606 GN=COCH PE=1 SV=1	-0.788952	-0.153866	-0.144637	-0.00165339	-0.049395	-0.636739	0.00922888	-0.0477417	-0.693709	2.01e-10	0.298759	0.300393	0.996076	0.74203	2.87e-08	0.990382	3.7e-09	9.57e-09	sig	15.898	15.8964	16.687	16.5424	15.8487	16.5331	16.699	16.7537	16.6083	15.9784	15.8772	15.8385	16.4906	16.5336	16.5753	15.8678	15.9274	15.894	16.5461	16.5597	16.5213	15.8382	15.8776	15.8301
sp|Q8TCT0|CERK1_HUMAN	CERK	Ceramide kinase OS=Homo sapiens OX=9606 GN=CERK PE=1 SV=1	-0.302949	0.17783	0.0200315	-0.148202	-0.197758	-0.628981	-0.157798	-0.0495558	-0.520739	0.00668815	0.260693	0.927516	0.388593	0.124864	5.05e-06	0.599346	4.68e-05	9.32e-05	sig	15.0303	14.8821	15.3333	15.3533	14.8326	15.5111	15.3333	15.2933	15.3733	14.9136	15.0502	15.1272	15.7038	15.3673	15.4622	14.8269	14.9255	14.894	15.309	15.4246	15.3262	14.9066	14.7268	14.8643
sp|Q8IZC4|RTKN2_HUMAN	RTKN2	Rhotekin-2 OS=Homo sapiens OX=9606 GN=RTKN2 PE=2 SV=1	-0.60878	-0.0779657	-0.0799408	-0.0975922	-0.172167	-0.628407	-0.00197511	-0.0745745	-0.701006	6.1e-07	0.607241	0.549751	0.521413	0.109709	4.52e-07	0.996871	8.32e-08	6.53e-07	sig	14.8838	14.7862	15.4926	15.4127	14.7116	15.4146	15.6046	15.376	15.4972	14.8304	15.0014	14.8196	15.3801	15.3595	15.5044	14.8023	14.7716	14.7847	15.3948	15.3903	15.4528	14.6783	14.7386	14.718
sp|Q86T82|UBP37_HUMAN	USP37	Ubiquitin carboxyl-terminal hydrolase 37 OS=Homo sapiens OX=9606 GN=USP37 PE=1 SV=2	-0.59076	-0.0738357	-0.0901386	-0.108274	-0.164337	-0.625198	-0.0163028	-0.0560626	-0.664958	1.4e-09	0.404035	0.254656	0.210799	0.0182557	6.14e-10	0.952727	2.04e-10	2.33e-08	sig	15.951	15.8427	16.5417	16.4516	15.7866	16.4679	16.5776	16.533	16.5146	15.9641	15.9744	15.9144	16.3958	16.5454	16.4625	15.9016	15.8024	15.8241	16.4967	16.443	16.4151	15.8312	15.7746	15.7541
sp|P84101|SERF2_HUMAN	SERF2	Small EDRK-rich factor 2 OS=Homo sapiens OX=9606 GN=SERF2 PE=1 SV=1	-0.646491	-0.00200984	-0.0918542	0.0248854	-0.0133225	-0.619596	-0.0898444	-0.0382079	-0.567959	9.77e-10	0.992077	0.480176	0.900532	0.93346	2.76e-09	0.768633	1.74e-08	2.27e-07	sig	17.9234	17.9483	18.5699	18.4781	17.9101	18.5679	18.5319	18.6283	18.5495	18.0044	17.8703	17.8956	18.6418	18.4715	18.5905	17.9801	17.9731	17.8917	18.4313	18.5415	18.4614	17.939	17.8672	17.9242
sp|Q6ZRI6|CO039_HUMAN	C15orf39	Uncharacterized protein C15orf39 OS=Homo sapiens OX=9606 GN=C15orf39 PE=1 SV=3	-0.610992	-0.0663481	-0.0615455	-0.0746932	-0.154141	-0.619337	0.00480257	-0.079448	-0.703588	2.97e-15	0.631473	0.620664	0.59775	0.0901767	1.63e-15	0.99512	1e-18	7.89e-08	sig	14.4943	14.4196	15.1053	15.0437	14.3401	15.0389	15.1566	15.0606	15.0986	14.5326	14.549	14.4013	15.0113	15.0471	15.0584	14.3138	14.5058	14.4392	15.0579	15.0424	15.0309	14.3646	14.3269	14.329
tr|H7BYY4|H7BYY4_HUMAN	PSTK	Chromosome 10 open reading frame 89, isoform CRA_b OS=Homo sapiens OX=9606 GN=PSTK PE=1 SV=2	-0.526694	-0.0658921	-0.160408	-0.158214	-0.133815	-0.619016	-0.0945161	0.0243986	-0.500101	1.07e-07	0.714234	0.2204	0.283056	0.26405	1.84e-09	0.78738	3.52e-07	1.57e-05	sig	15.3451	15.1869	15.8718	15.7114	15.2113	15.8059	15.7648	16.0028	15.8478	15.2803	15.4813	15.2738	15.8055	15.7996	15.8128	15.2425	15.2091	15.1092	15.7788	15.5765	15.779	15.2231	15.2363	15.1746
sp|Q96F45|ZN503_HUMAN	ZNF503	Zinc finger protein 503 OS=Homo sapiens OX=9606 GN=ZNF503 PE=1 SV=1	-0.622567	-0.0351445	-0.028265	-0.0311295	-0.0322272	-0.618552	0.00687946	-0.00109762	-0.626529	4.21e-09	0.776203	0.804995	0.820362	0.735811	4.89e-09	0.989386	3.55e-09	6.24e-07	sig	14.3515	14.3204	14.9741	14.9458	14.3193	14.9389	15.0547	14.9468	14.9207	14.4108	14.3241	14.3196	14.9193	14.9067	14.9907	14.3115	14.4296	14.2199	14.9764	14.9703	14.8907	14.2783	14.4042	14.2753
sp|P55268|LAMB2_HUMAN	LAMB2	Laminin subunit beta-2 OS=Homo sapiens OX=9606 GN=LAMB2 PE=1 SV=2	-0.513217	0.158005	0.16987	0.0583822	0.0181559	-0.61284	0.0118652	-0.0402263	-0.664931	6.82e-11	0.0626642	0.0307167	0.601634	0.864057	6.64e-13	0.975764	5.44e-14	1.01e-07	sig	15.1928	15.2512	15.706	15.8759	15.211	15.864	15.6631	15.7229	15.732	15.1776	15.23	15.1708	15.947	15.8168	15.8283	15.1847	15.246	15.3228	15.86	15.946	15.8217	15.2545	15.2002	15.1783
sp|Q8TAP9|MPLKI_HUMAN	MPLKIP	M-phase-specific PLK1-interacting protein OS=Homo sapiens OX=9606 GN=MPLKIP PE=1 SV=1	-0.697312	-0.0939732	-0.0663949	-0.00618443	-0.119909	-0.609524	0.0275783	-0.113724	-0.750826	5.47e-05	0.783014	0.841927	0.990361	0.632394	0.000458121	0.982316	1.62e-05	2.72e-05	sig	13.3879	13.3817	14.0852	14.0188	13.268	13.9912	14.0518	14.1269	14.0768	13.286	13.3949	13.4827	13.9253	13.9656	14.0828	13.521	13.2892	13.3349	14.1046	14.0042	13.9476	13.041	13.4403	13.3227
tr|J3KNP4|J3KNP4_HUMAN	SEMA4B	Semaphorin-4B OS=Homo sapiens OX=9606 GN=SEMA4B PE=1 SV=1	-0.454047	0.112026	-0.0348009	-0.0420929	0.175351	-0.608165	-0.146827	0.217444	-0.243894	0.00922305	0.715116	0.920984	0.912808	0.421796	0.00117614	0.823632	0.17386	0.0148807	sig	12.4416	12.3995	12.8957	12.8609	12.617	13.0077	13.0806	13.0618	12.5446	12.5911	12.4471	12.2867	13.1018	12.9811	12.9402	12.2386	12.3521	12.6078	13.0206	12.8786	12.6834	12.5811	12.6764	12.5934
tr|B1AHL2|B1AHL2_HUMAN	FBLN1	Fibulin-1 OS=Homo sapiens OX=9606 GN=FBLN1 PE=1 SV=1	-0.597881	-0.0801104	-0.0423562	-0.0879836	-0.00514368	-0.605755	0.0377541	0.0828399	-0.560669	2.29e-07	0.551103	0.762124	0.528048	0.972472	2.18e-07	0.917267	5.61e-07	2.77e-07	sig	15.2608	15.1728	15.8587	15.8163	15.2556	15.7786	15.9469	15.8655	15.7637	15.3174	15.1989	15.2661	15.7381	15.7401	15.8575	15.169	15.191	15.1584	15.7969	15.7668	15.8852	15.2419	15.2944	15.2306
sp|Q96DR4|STAR4_HUMAN	STARD4	StAR-related lipid transfer protein 4 OS=Homo sapiens OX=9606 GN=STARD4 PE=2 SV=1	-0.658782	-0.0067895	0.0378074	0.0463475	0.00442766	-0.605645	0.0445969	-0.0419199	-0.692162	8.69e-14	0.966993	0.775442	0.76193	0.974799	1.67e-12	0.896583	1.31e-14	4.58e-08	sig	15.1816	15.2279	15.8404	15.8782	15.186	15.8336	15.8012	15.8296	15.8903	15.2371	15.1857	15.122	15.7929	15.8224	15.8854	15.2313	15.1561	15.2964	15.8794	15.8565	15.8987	15.2497	15.1199	15.1885
sp|Q9H1X3-3|DJC25_HUMAN	DNAJC25	Isoform 3 of DnaJ homolog subfamily C member 25 OS=Homo sapiens OX=9606 GN=DNAJC25	0.0448142	0.371755	-0.0858551	-0.27847	-0.253441	-0.605411	-0.45761	0.0250286	-0.122772	0.843672	0.146734	0.783514	0.329737	0.258372	0.00222346	0.284171	0.563085	0.0520761	n.s.	15.0976	14.8191	15.0528	14.9669	14.8441	15.4245	14.9084	15.0388	15.2111	14.8468	15.2213	15.2246	15.7543	15.2875	15.2317	14.737	15.0405	14.6798	15.03	14.8384	15.0323	14.9562	14.6788	14.8974
sp|O00311|CDC7_HUMAN	CDC7	Cell division cycle 7-related protein kinase OS=Homo sapiens OX=9606 GN=CDC7 PE=1 SV=1	-0.563378	-0.0742966	-0.108416	-0.113576	-0.159959	-0.602657	-0.0341194	-0.0463829	-0.614921	3.66e-08	0.491941	0.245435	0.27871	0.0493309	1.44e-08	0.907939	9.51e-09	1.01e-07	sig	15.9671	15.8536	16.5305	16.4221	15.8072	16.4562	16.598	16.507	16.4866	15.9647	16.041	15.8958	16.461	16.4952	16.4125	15.8217	15.8637	15.8752	16.4267	16.4376	16.4021	15.7432	15.8952	15.7832
sp|Q13569|TDG_HUMAN	TDG	G/T mismatch-specific thymine DNA glycosylase OS=Homo sapiens OX=9606 GN=TDG PE=1 SV=2	-0.520171	-0.0815592	-0.28271	-0.163238	-0.252451	-0.60185	-0.20115	-0.0892135	-0.489913	3.09e-07	0.606666	0.0140503	0.24	0.0174744	1.65e-08	0.384	1.01e-06	3.09e-06	sig	15.6857	15.5225	16.2059	15.9232	15.4332	16.1243	16.208	16.2265	16.1832	15.6827	15.7041	15.6703	16.27	15.9979	16.105	15.5043	15.4743	15.5888	15.8693	15.9526	15.9476	15.3427	15.4145	15.5426
sp|Q5TA31|RN187_HUMAN	RNF187	E3 ubiquitin-protein ligase RNF187 OS=Homo sapiens OX=9606 GN=RNF187 PE=1 SV=2	-0.530848	0.0330753	0.0233432	-0.035968	0.00181854	-0.599892	-0.00973212	0.0377866	-0.552373	3.76e-05	0.883897	0.917531	0.878504	0.992267	9.94e-06	0.990382	2.42e-05	4.33e-05	sig	15.4765	15.4405	16.0073	16.0307	15.4783	16.0404	16.014	15.9105	16.0974	15.5131	15.477	15.4394	16.1185	15.9458	16.0569	15.3744	15.5676	15.3795	16.034	15.9951	16.0629	15.316	15.4672	15.6517
sp|O94955|RHBT3_HUMAN	RHOBTB3	Rho-related BTB domain-containing protein 3 OS=Homo sapiens OX=9606 GN=RHOBTB3 PE=1 SV=2	-0.575407	-0.032883	-0.0658422	-0.0514952	-0.21021	-0.594019	-0.0329592	-0.158715	-0.719775	8.19e-11	0.813726	0.535652	0.70986	0.0091101	3.66e-11	0.917601	1.73e-13	2.26e-07	sig	14.8973	14.8458	15.4727	15.4069	14.6871	15.4398	15.4505	15.4643	15.5034	14.842	14.9146	14.9353	15.4242	15.4149	15.4804	14.9647	14.8233	14.7496	15.3991	15.3219	15.4996	14.6975	14.6944	14.6694
tr|E9PIM0|E9PIM0_HUMAN	CREBZF	CREB/ATF bZIP transcription factor OS=Homo sapiens OX=9606 GN=CREBZF PE=1 SV=1	-0.483151	-0.150464	-0.248209	-0.261126	-0.260676	-0.593813	-0.0977453	0.00045034	-0.495617	9.99e-06	0.242474	0.0327409	0.03451	0.0145278	7.5e-07	0.729604	7.4e-06	1.65e-06	sig	15.5363	15.2751	16.0194	15.7712	15.2756	15.8689	16.0243	16.0791	15.9549	15.5629	15.52	15.5259	15.9031	15.8162	15.8875	15.2415	15.3397	15.2441	15.6658	15.871	15.7768	15.3769	15.2627	15.1871
sp|Q9H7S9|ZN703_HUMAN	ZNF703	Zinc finger protein 703 OS=Homo sapiens OX=9606 GN=ZNF703 PE=1 SV=1	-0.668605	-0.033046	-0.0895172	0.0452219	-0.0183038	-0.590337	-0.0564712	-0.0635257	-0.597392	3.57e-09	0.869849	0.53613	0.826516	0.913562	5.98e-08	0.896583	4.05e-08	1.31e-08	sig	16.114	16.1593	16.7826	16.6931	16.0957	16.7496	16.789	16.7457	16.8132	16.108	16.1169	16.1172	16.7798	16.7102	16.7588	16.0772	16.2002	16.2004	16.6281	16.7032	16.7481	16.0926	16.1156	16.079
sp|Q9P281|BAHC1_HUMAN	BAHCC1	BAH and coiled-coil domain-containing protein 1 OS=Homo sapiens OX=9606 GN=BAHCC1 PE=1 SV=4	-0.280152	0.32917	-0.138348	0.0215368	-0.102718	-0.587785	-0.467518	-0.124255	-0.244522	0.341099	0.447612	0.776436	0.975609	0.814361	0.0325391	0.521799	0.436232	0.0441743	sig	13.9809	14.0025	14.2611	14.1227	13.8782	14.5902	14.5054	14.1518	14.1259	14.0637	13.9793	13.8997	14.5861	14.9745	14.2101	14.0303	13.8075	14.1696	13.9983	14.2399	14.13	13.9476	13.6549	14.0321
sp|Q96LW4|PRIPO_HUMAN	PRIMPOL	DNA-directed primase/polymerase protein OS=Homo sapiens OX=9606 GN=PRIMPOL PE=1 SV=3	-0.550743	-0.00796796	-0.119337	-0.0406765	-0.055885	-0.583452	-0.111369	-0.0152085	-0.487291	0.000342641	0.978457	0.560779	0.891359	0.786863	0.000220113	0.836621	0.00124207	0.000799261	sig	14.0754	14.0347	14.6261	14.5068	14.0195	14.6181	14.5393	14.6799	14.6591	13.9471	14.1638	14.1152	14.4743	14.7386	14.6415	13.8044	13.9958	14.3038	14.4765	14.6325	14.4113	14.0334	13.9806	14.0444
sp|Q9BZR9|TRIM8_HUMAN	TRIM8	E3 ubiquitin-protein ligase TRIM8 OS=Homo sapiens OX=9606 GN=TRIM8 PE=1 SV=2	-0.758418	-0.0799722	-0.0976498	0.100232	-0.189367	-0.578214	-0.0176776	-0.289599	-0.850135	0.00254776	0.868251	0.816067	0.840867	0.556387	0.0187244	0.992349	0.00111505	0.00740423	sig	12.1272	12.2274	12.8856	12.788	11.9378	12.8057	12.9857	12.6444	13.0268	12.0982	12.0652	12.2182	12.484	13.1033	12.8297	12.1901	12.3683	12.124	12.8469	13.148	12.369	12.2623	11.8339	11.7174
sp|Q53GA4|PHLA2_HUMAN	PHLDA2	Pleckstrin homology-like domain family A member 2 OS=Homo sapiens OX=9606 GN=PHLDA2 PE=1 SV=2	-0.553708	-0.0689967	-0.156628	-0.0933455	-0.240553	-0.578057	-0.0876308	-0.147208	-0.637634	1.36e-05	0.713488	0.273512	0.609204	0.0513399	9.29e-06	0.827422	2.22e-06	1.09e-05	sig	15.8147	15.7213	16.3684	16.2117	15.5741	16.2994	16.3379	16.3087	16.4585	15.7662	15.8742	15.8036	16.304	16.2895	16.3047	15.6099	15.8314	15.7226	16.2073	16.2726	16.1553	15.6911	15.3863	15.6449
sp|Q9HBH9|MKNK2_HUMAN	MKNK2	MAP kinase-interacting serine/threonine-protein kinase 2 OS=Homo sapiens OX=9606 GN=MKNK2 PE=1 SV=3	-0.506254	-0.0153114	-0.12573	-0.0869596	-0.151046	-0.577902	-0.110419	-0.0640864	-0.53157	0.00367085	0.969065	0.655583	0.81473	0.529683	0.00123647	0.889504	0.00282445	2.2e-07	sig	14.8038	14.7169	15.3101	15.1843	14.6528	15.2948	15.3664	15.2244	15.3395	14.8148	14.7943	14.8024	15.3186	15.2779	15.2877	14.6685	14.7247	14.7574	15.1788	15.1281	15.2461	14.6687	14.5679	14.7217
sp|Q5FWF4|ZRAB3_HUMAN	ZRANB3	DNA annealing helicase and endonuclease ZRANB3 OS=Homo sapiens OX=9606 GN=ZRANB3 PE=1 SV=2	-0.458487	0.127003	0.0429846	0.0128097	-0.00716337	-0.572681	-0.0840188	-0.0199731	-0.508635	0.000982153	0.536855	0.857331	0.967356	0.975142	0.000123076	0.873925	0.000408757	0.000582049	sig	13.9173	13.9301	14.3758	14.4188	13.9101	14.5028	14.5062	14.3857	14.2355	13.952	13.9167	13.8832	14.4075	14.5625	14.5383	13.8383	14.0297	13.9224	14.2563	14.5061	14.4939	13.7264	14.119	13.8849
sp|Q9BT30|ALKB7_HUMAN	ALKBH7	Alpha-ketoglutarate-dependent dioxygenase alkB homolog 7, mitochondrial OS=Homo sapiens OX=9606 GN=ALKBH7 PE=1 SV=1	-0.666869	-0.0595296	-0.0209624	0.0360127	-0.0352169	-0.571327	0.0385672	-0.0712296	-0.681124	1.59e-07	0.789726	0.930631	0.887129	0.85502	3.43e-06	0.948626	1.04e-07	1.99e-05	sig	14.5257	14.5618	15.1926	15.1717	14.4905	15.1331	15.0781	15.1903	15.3094	14.5895	14.5709	14.4168	15.1862	15.1393	15.0738	14.4284	14.6752	14.5816	15.2131	15.0469	15.255	14.617	14.4409	14.4137
sp|Q9Y605|MOFA1_HUMAN	MRFAP1	MORF4 family-associated protein 1 OS=Homo sapiens OX=9606 GN=MRFAP1 PE=1 SV=1	-0.456455	-0.0154384	0.0254271	-0.130035	-0.0735605	-0.571051	0.0408655	0.0564741	-0.555443	5.52e-05	0.943204	0.893973	0.397511	0.575662	3.97e-06	0.92392	5.1e-06	1.22e-05	sig	13.8187	13.6887	14.2752	14.3006	13.7452	14.2598	14.112	14.3002	14.4133	13.8522	13.8294	13.7746	14.2989	14.1628	14.3177	13.6517	13.7046	13.7099	14.3217	14.3101	14.2701	13.6791	13.8375	13.7189
sp|Q9UKT4|FBX5_HUMAN	FBXO5	F-box only protein 5 OS=Homo sapiens OX=9606 GN=FBXO5 PE=1 SV=1	-0.549427	-0.0408272	-0.0282544	-0.0612166	-0.0499381	-0.569817	0.0125729	0.0112785	-0.571111	5.41e-10	0.638129	0.740569	0.46006	0.449376	3.25e-10	0.961492	2.64e-10	2.95e-08	sig	16.8723	16.8111	17.4218	17.3935	16.8224	17.3809	17.4113	17.4292	17.4248	16.9499	16.854	16.8131	17.3804	17.3352	17.4272	16.7861	16.8248	16.8225	17.4088	17.3591	17.4127	16.7863	16.8849	16.796
sp|Q9UQ84|EXO1_HUMAN	EXO1	Exonuclease 1 OS=Homo sapiens OX=9606 GN=EXO1 PE=1 SV=2	-0.459545	0.0244923	-0.0150478	-0.076293	-0.0844838	-0.56033	-0.0395401	-0.00819082	-0.528981	1.13e-05	0.919972	0.953997	0.737668	0.589452	1.15e-07	0.945389	4.66e-07	5.71e-07	sig	14.0311	13.9548	14.4906	14.4756	13.9466	14.5151	14.551	14.4475	14.4734	14.0262	14.1145	13.9526	14.5226	14.4322	14.5907	13.9522	13.9283	13.9839	14.4566	14.5222	14.448	13.9704	13.9062	13.9632
sp|Q99595|TI17A_HUMAN	TIMM17A	Mitochondrial import inner membrane translocase subunit Tim17-A OS=Homo sapiens OX=9606 GN=TIMM17A PE=1 SV=1	-0.687797	-0.183563	-0.0872953	-0.0536781	-0.179775	-0.557912	0.096268	-0.126097	-0.780277	1.65e-08	0.283552	0.638943	0.831451	0.205994	2.28e-06	0.836621	5.15e-10	6.27e-07	sig	16.6464	16.5927	17.3342	17.2469	16.4666	17.1506	17.2126	17.403	17.387	16.6278	16.6879	16.6236	17.1464	17.162	17.1436	16.5062	16.6278	16.6441	17.3091	17.2451	17.1866	16.4481	16.3618	16.5901
sp|P28799|GRN_HUMAN	GRN	Granulins OS=Homo sapiens OX=9606 GN=GRN PE=1 SV=2	-0.55826	-0.0217543	-0.108098	-0.0213057	-0.041451	-0.557812	-0.0863432	-0.0201453	-0.491614	1.68e-20	0.851524	0.144394	0.866115	0.603918	1.57e-20	0.571133	2.12e-17	3.61e-08	sig	15.2772	15.2559	15.8355	15.7274	15.2357	15.8137	15.8865	15.8138	15.806	15.3144	15.2832	15.234	15.8298	15.7565	15.8548	15.2816	15.1928	15.2933	15.7767	15.7016	15.7038	15.2348	15.2379	15.2345
sp|Q96KC2|ARL5B_HUMAN	ARL5B	ADP-ribosylation factor-like protein 5B OS=Homo sapiens OX=9606 GN=ARL5B PE=1 SV=1	-0.507094	-0.042958	-0.0311625	-0.0910229	-0.0752362	-0.555158	0.0117955	0.0157867	-0.551167	4.93e-10	0.783323	0.836509	0.508921	0.487633	2.7e-11	0.984082	2.92e-11	1.07e-07	sig	14.6684	14.5774	15.1755	15.1444	14.5932	15.1326	15.1858	15.2079	15.1329	14.6738	14.6857	14.6457	15.1879	15.0933	15.1165	14.5394	14.6288	14.564	15.1537	15.0903	15.1892	14.6322	14.5076	14.6399
sp|Q14201-2|BTG3_HUMAN	BTG3	Isoform 2 of Protein BTG3 OS=Homo sapiens OX=9606 GN=BTG3	-0.810328	-0.0244582	-0.0330384	0.231988	0.027012	-0.553882	-0.00858013	-0.204976	-0.750277	4.36e-07	0.920661	0.884088	0.177103	0.89224	6.95e-05	0.992398	1.29e-06	1.31e-05	sig	13.3749	13.6069	14.1853	14.1522	13.4019	14.1608	14.0967	14.2751	14.1839	13.3401	13.4501	13.3346	14.0812	14.2398	14.1614	13.6901	13.5207	13.61	14.2943	14.0588	14.1036	13.4637	13.5466	13.1956
sp|Q96G61|NUD11_HUMAN	NUDT11	Diphosphoinositol polyphosphate phosphohydrolase 3-beta OS=Homo sapiens OX=9606 GN=NUDT11 PE=1 SV=1	-0.572617	-0.0731422	-0.0545762	-0.0498375	-0.0439965	-0.549312	0.018566	0.00584092	-0.562037	1.62e-19	0.408269	0.527541	0.638306	0.583438	1.61e-18	0.949662	4.04e-19	6.35e-08	sig	16.2237	16.1738	16.7963	16.7417	16.1797	16.7231	16.8058	16.8533	16.7297	16.2751	16.2025	16.1934	16.6741	16.722	16.7733	16.1207	16.1799	16.2209	16.7232	16.7417	16.7602	16.1894	16.2263	16.1233
sp|O60930|RNH1_HUMAN	RNASEH1	Ribonuclease H1 OS=Homo sapiens OX=9606 GN=RNASEH1 PE=1 SV=2	-0.745862	-0.261422	-0.18276	-0.0646972	-0.092899	-0.549137	0.0786615	-0.0282018	-0.656	5.03e-11	0.0289933	0.122025	0.714728	0.431241	6.23e-08	0.823632	1.02e-09	5.13e-08	sig	16.0465	15.9818	16.7924	16.6096	15.9536	16.531	16.7675	16.8415	16.7681	16.1189	16.0041	16.0166	16.4596	16.5385	16.5947	15.958	15.968	16.0195	16.5611	16.6538	16.6139	15.9184	16.0355	15.9069
sp|Q86VI4|LAP4B_HUMAN	LAPTM4B	Lysosomal-associated transmembrane protein 4B OS=Homo sapiens OX=9606 GN=LAPTM4B PE=1 SV=2	-0.380819	0.0779196	-0.0828404	-0.0903457	-0.104189	-0.549084	-0.16076	-0.0138438	-0.402168	0.0040763	0.7396	0.68072	0.709583	0.542801	0.000174979	0.668264	0.00321981	0.00137796	sig	14.1797	14.0894	14.5605	14.4777	14.0755	14.6384	14.7227	14.4228	14.536	14.0332	14.3372	14.1687	14.7686	14.4876	14.6591	14.0612	14.1144	14.0925	14.5936	14.3003	14.5391	14.0904	14.0966	14.0395
sp|Q9Y287|ITM2B_HUMAN	ITM2B	Integral membrane protein 2B OS=Homo sapiens OX=9606 GN=ITM2B PE=1 SV=1	-0.291903	0.1961	0.0622383	-0.0572822	-0.0453267	-0.545285	-0.133861	0.0119555	-0.399468	3.85e-05	0.0386263	0.572287	0.679711	0.663425	1.32e-11	0.447513	6.86e-08	3.24e-06	sig	13.7195	13.6622	14.0114	14.0737	13.6742	14.2075	13.9847	14.0157	14.0339	13.7194	13.6989	13.7403	14.2032	14.1588	14.2606	13.5835	13.7695	13.6337	14.1246	14.0072	14.0892	13.7119	13.6112	13.6995
sp|Q8NBJ4|GOLM1_HUMAN	GOLM1	Golgi membrane protein 1 OS=Homo sapiens OX=9606 GN=GOLM1 PE=1 SV=1	-0.473357	0.0125501	-0.073044	-0.0592177	-0.0941911	-0.545125	-0.0855942	-0.0349733	-0.494504	6.36e-13	0.92718	0.410289	0.590043	0.208986	2.07e-15	0.636693	9.74e-14	4e-08	sig	16.1324	16.0731	16.6057	16.5327	16.0382	16.6183	16.6262	16.5768	16.6141	16.0908	16.1919	16.1144	16.6648	16.6245	16.5655	16.0743	16.0808	16.0644	16.5408	16.524	16.5332	16.1088	16.0208	15.985
sp|P09105|HBAT_HUMAN	HBQ1	Hemoglobin subunit theta-1 OS=Homo sapiens OX=9606 GN=HBQ1 PE=1 SV=2	-0.560752	0.0418973	0.0364016	0.058209	0.09036	-0.544441	-0.00549565	0.032151	-0.506794	7.45e-06	0.864213	0.876321	0.818554	0.585085	1.44e-05	0.996192	3.88e-05	8.48e-05	sig	12.8654	12.9236	13.4261	13.4625	12.9558	13.468	13.562	13.2608	13.4557	12.8954	12.9343	12.7665	13.5788	13.36	13.4653	12.9811	12.9283	12.8614	13.3969	13.3824	13.6084	12.9288	13.0011	12.9373
tr|J3KQ26|J3KQ26_HUMAN	ARMC5	Armadillo repeat-containing protein 5 OS=Homo sapiens OX=9606 GN=ARMC5 PE=1 SV=1	-0.507033	-0.00717473	-0.107539	-0.0436584	-0.0351502	-0.543517	-0.100364	0.00850818	-0.434645	1.07e-06	0.973976	0.440409	0.833069	0.818802	3.34e-07	0.765008	1.64e-05	7.28e-06	sig	14.2357	14.192	14.7427	14.6352	14.2006	14.7356	14.7093	14.7237	14.7952	14.2019	14.3583	14.1469	14.7691	14.753	14.6846	14.2414	14.1804	14.1544	14.6166	14.6759	14.6131	14.1238	14.1495	14.3284
sp|P48552|NRIP1_HUMAN	NRIP1	Nuclear receptor-interacting protein 1 OS=Homo sapiens OX=9606 GN=NRIP1 PE=1 SV=2	-0.65717	-0.118815	0.00289778	-0.00490569	-0.0303403	-0.54326	0.121713	-0.0254346	-0.690408	2.4e-12	0.332501	0.985386	0.981656	0.817265	7.97e-10	0.598247	3.62e-13	2.33e-08	sig	14.0895	14.0846	14.7467	14.7496	14.0592	14.6279	14.6961	14.7917	14.7523	14.1355	14.0762	14.057	14.6507	14.6102	14.6228	14.0565	14.1459	14.0515	14.7844	14.6791	14.7853	14.092	14.087	13.9986
sp|P10909-2|CLUS_HUMAN	CLU	Isoform 2 of Clusterin OS=Homo sapiens OX=9606 GN=CLU	-0.686062	-0.11198	-0.178312	0.0326146	0.0662901	-0.541467	-0.0663319	0.0336755	-0.441459	4.93e-07	0.477391	0.189911	0.879882	0.633786	1.36e-05	0.873756	0.000135957	1.3e-05	sig	14.6782	14.7108	15.3643	15.1859	14.7445	15.2523	15.4367	15.389	15.267	14.66	14.659	14.7156	15.3177	15.1517	15.2875	14.7749	14.8153	14.5422	15.1291	15.191	15.2378	14.7122	14.8268	14.6945
sp|Q86Y56|DAAF5_HUMAN	DNAAF5	Dynein assembly factor 5, axonemal OS=Homo sapiens OX=9606 GN=DNAAF5 PE=1 SV=4	-0.517234	0.00633842	-0.0312688	-0.00796308	0.000152406	-0.531536	-0.0376072	0.00811549	-0.485813	3.56e-31	0.952322	0.664831	0.942091	0.998162	3.54e-32	0.831097	1.63e-28	3.55e-09	sig	14.4767	14.4687	14.9939	14.9627	14.4768	15.0003	14.99	14.9919	14.9999	14.4689	14.4701	14.4911	15.0364	14.9835	14.981	14.4439	14.4562	14.5061	14.9879	14.913	14.9871	14.4996	14.4292	14.5017
sp|Q14995|NR1D2_HUMAN	NR1D2	Nuclear receptor subfamily 1 group D member 2 OS=Homo sapiens OX=9606 GN=NR1D2 PE=1 SV=3	-0.576373	-0.0577117	-2.34e-05	-0.00976695	-0.0641398	-0.528428	0.0576883	-0.0543729	-0.64049	8.24e-11	0.642818	0.999657	0.956031	0.503861	6.92e-10	0.836621	4.59e-12	1.48e-07	sig	14.9394	14.9296	15.5157	15.5157	14.8752	15.458	15.5509	15.4822	15.5141	14.9542	14.9814	14.8826	15.4519	15.4358	15.4864	14.9346	14.9027	14.9515	15.5131	15.5055	15.5285	14.7435	14.9399	14.9423
sp|Q08431|MFGM_HUMAN	MFGE8	Lactadherin OS=Homo sapiens OX=9606 GN=MFGE8 PE=1 SV=3	-0.402391	0.162871	0.181854	0.0368566	-0.0011245	-0.528405	0.018983	-0.0379811	-0.585369	1.95e-05	0.235037	0.150495	0.861759	0.99445	7.64e-08	0.973742	5.04e-09	2.99e-06	sig	13.3492	13.386	13.7516	13.9334	13.348	13.9144	13.7334	13.7647	13.7565	13.3071	13.369	13.3715	13.8384	13.9539	13.951	13.4222	13.3627	13.3732	14.0746	13.848	13.8777	13.3509	13.2699	13.4233
sp|Q96D53|COQ8B_HUMAN	COQ8B	Atypical kinase COQ8B, mitochondrial OS=Homo sapiens OX=9606 GN=COQ8B PE=1 SV=2	-0.420905	0.039232	0.0933658	-0.06381	-0.14596	-0.523947	0.0541337	-0.0821504	-0.660232	3.97e-06	0.770952	0.350933	0.614794	0.0871382	2.24e-07	0.845866	6.32e-09	1.89e-06	sig	15.7669	15.7031	16.1878	16.2812	15.621	16.2271	16.0841	16.1913	16.2881	15.7667	15.7995	15.7346	16.2169	16.2837	16.1806	15.7675	15.693	15.6489	16.3458	16.268	16.2298	15.6004	15.7088	15.5537
sp|Q6NXE6|ARMC6_HUMAN	ARMC6	Armadillo repeat-containing protein 6 OS=Homo sapiens OX=9606 GN=ARMC6 PE=1 SV=2	-0.640053	-0.178528	-0.199143	-0.0619845	-0.10238	-0.52351	-0.0206152	-0.0403957	-0.54329	7.99e-32	0.000402958	3.71e-05	0.381256	0.0401248	2.24e-25	0.9207	1.17e-26	1.57e-08	sig	16.1967	16.1347	16.8367	16.6376	16.0943	16.6582	16.852	16.8228	16.8355	16.2566	16.212	16.1214	16.6847	16.6773	16.6126	16.1305	16.1688	16.1048	16.5936	16.6807	16.6385	16.0536	16.124	16.1053
sp|P53355-3|DAPK1_HUMAN	DAPK1	Isoform 3 of Death-associated protein kinase 1 OS=Homo sapiens OX=9606 GN=DAPK1	-0.429123	0.0119064	-0.113322	-0.0809823	-0.15864	-0.522012	-0.125229	-0.0776581	-0.474442	7.68e-05	0.964225	0.514249	0.727393	0.26729	1.71e-06	0.746808	1.23e-05	0.000202876	sig	13.7389	13.6579	14.168	14.0547	13.5803	14.18	14.0946	14.0271	14.3824	13.7025	13.8279	13.6863	14.306	14.0848	14.1491	13.6302	13.7395	13.6041	14.0228	14.1354	14.006	13.5948	13.5566	13.5895
sp|P15260|INGR1_HUMAN	IFNGR1	Interferon gamma receptor 1 OS=Homo sapiens OX=9606 GN=IFNGR1 PE=1 SV=1	-0.513452	-0.0828394	-0.0470969	-0.0899438	-0.125058	-0.520556	0.0357425	-0.0351146	-0.591413	9.51e-05	0.677312	0.815318	0.671291	0.386825	9.7e-05	0.949662	1.86e-05	4.12e-07	sig	16.2455	16.1556	16.759	16.7119	16.1205	16.6761	16.7318	16.8811	16.664	16.2898	16.2009	16.2459	16.6935	16.6221	16.7129	16.1827	16.1125	16.1715	16.6907	16.747	16.6979	16.1106	16.1617	16.0891
sp|Q9Y421|FA32A_HUMAN	FAM32A	Protein FAM32A OS=Homo sapiens OX=9606 GN=FAM32A PE=1 SV=2	-0.472636	-0.04331	0.117183	-0.0902062	-0.147023	-0.519532	0.160493	-0.0568172	-0.736842	0.000288819	0.871905	0.546046	0.724481	0.371746	9.74e-05	0.677862	2.1e-07	0.00019784	sig	14.0509	13.9607	14.5236	14.6407	13.9039	14.4802	14.5977	14.612	14.3609	14.158	14.085	13.9097	14.283	14.6038	14.554	13.8373	14.1181	13.9268	14.6921	14.675	14.5551	13.8881	13.9503	13.8732
sp|P0DMB2|CH088_HUMAN	C8orf88	Uncharacterized protein C8orf88 OS=Homo sapiens OX=9606 GN=C8orf88 PE=4 SV=1	-0.570316	-0.125074	-0.141373	-0.0739522	-0.116007	-0.519194	-0.0162982	-0.0420549	-0.544951	5.01e-07	0.309917	0.213314	0.61768	0.258111	2.14e-06	0.972514	9.65e-07	6.27e-07	sig	18.7106	18.6366	19.2809	19.1395	18.5946	19.1558	19.3101	19.2146	19.318	18.7166	18.6963	18.7188	19.1364	19.1739	19.1571	18.7292	18.5032	18.6774	19.1564	19.1633	19.0989	18.6036	18.5298	18.6502
sp|O15287|FANCG_HUMAN	FANCG	Fanconi anemia group G protein OS=Homo sapiens OX=9606 GN=FANCG PE=1 SV=1	-0.601926	-0.0505828	0.0285847	0.0326224	-0.0380813	-0.518721	0.0791675	-0.0707037	-0.668592	1.59e-08	0.67692	0.815702	0.820843	0.701353	1.58e-07	0.718151	3.03e-09	1.2e-06	sig	14.1856	14.2182	14.7875	14.8161	14.1475	14.7369	14.8227	14.7872	14.7525	14.0817	14.1759	14.2991	14.653	14.7829	14.7749	14.2284	14.2446	14.1815	14.8191	14.8001	14.829	14.1213	14.2608	14.0603
sp|P54277|PMS1_HUMAN	PMS1	PMS1 protein homolog 1 OS=Homo sapiens OX=9606 GN=PMS1 PE=1 SV=1	-0.527252	-0.0831131	-0.157672	-0.0736927	-0.159888	-0.517832	-0.0745587	-0.0861952	-0.529468	1.31e-05	0.618414	0.240869	0.691971	0.17788	1.91e-05	0.844685	1.27e-05	1.53e-05	sig	15.6241	15.5504	16.1513	15.9936	15.4642	16.0682	16.1862	16.1753	16.0925	15.5946	15.6215	15.656	16.0753	16.0153	16.1139	15.6222	15.5649	15.464	16.0388	16.0059	15.9362	15.6594	15.3722	15.3609
sp|Q6PI26|SHQ1_HUMAN	SHQ1	Protein SHQ1 homolog OS=Homo sapiens OX=9606 GN=SHQ1 PE=1 SV=2	-0.46195	-0.200135	-0.218812	-0.252758	-0.253391	-0.514572	-0.0186764	-0.000633027	-0.496529	9.98e-11	0.00681254	0.00196196	0.000494402	0.000187606	6.51e-12	0.949662	1.39e-11	7.65e-08	sig	15.581	15.3282	16.0429	15.8241	15.3276	15.8428	16.0316	16.0401	16.0571	15.6192	15.5909	15.5328	15.807	15.8723	15.8491	15.3063	15.2773	15.401	15.8588	15.7895	15.824	15.2509	15.3798	15.3521
sp|Q96PQ7-3|KLHL5_HUMAN	KLHL5	Isoform 3 of Kelch-like protein 5 OS=Homo sapiens OX=9606 GN=KLHL5	-0.242347	0.324357	-0.02465	0.0524042	0.0427722	-0.514299	-0.349007	-0.00963203	-0.174924	0.277322	0.300899	0.961691	0.915618	0.908371	0.016444	0.542621	0.475718	0.0709554	n.s.	14.1395	14.1919	14.3818	14.3572	14.1823	14.7062	14.45	14.3587	14.3368	14.1176	14.2121	14.0888	14.4559	14.4593	15.2034	14.1698	14.2148	14.1912	14.3469	14.3329	14.3918	14.0684	14.0767	14.4017
sp|Q9NV79|PCMD2_HUMAN	PCMTD2	Protein-L-isoaspartate O-methyltransferase domain-containing protein 2 OS=Homo sapiens OX=9606 GN=PCMTD2 PE=2 SV=2	-0.755073	-0.0674279	-0.0329637	0.173539	0.183027	-0.514107	0.0344642	0.00948812	-0.539083	4.78e-08	0.681673	0.846223	0.214811	0.100662	1.09e-05	0.936939	5.14e-06	2.15e-06	sig	15.9601	16.1337	16.7152	16.6822	16.1431	16.6478	16.7905	16.7599	16.5952	16.0515	15.9586	15.8703	16.6412	16.6223	16.6798	16.2026	16.1219	16.0765	16.662	16.6846	16.7001	16.161	16.2423	16.0262
sp|O00488|ZN593_HUMAN	ZNF593	Zinc finger protein 593 OS=Homo sapiens OX=9606 GN=ZNF593 PE=1 SV=2	-0.516767	-0.181159	-0.212576	-0.177405	-0.253613	-0.513013	-0.031417	-0.0762079	-0.557804	3.2e-23	0.000402958	1.14e-05	0.000524175	8.2e-08	5.06e-23	0.864539	2.49e-25	6.74e-09	sig	15.9815	15.8041	16.4983	16.2857	15.7279	16.3171	16.4847	16.5266	16.4835	16.018	15.9473	15.9792	16.2967	16.3402	16.3145	15.8122	15.8219	15.7782	16.301	16.2763	16.2798	15.7613	15.777	15.6454
sp|P30307|MPIP3_HUMAN	CDC25C	M-phase inducer phosphatase 3 OS=Homo sapiens OX=9606 GN=CDC25C PE=1 SV=2	-0.601768	-0.0654814	-0.0583395	0.0263358	-0.0475284	-0.50995	0.00714189	-0.0738642	-0.590956	1.64e-07	0.772963	0.779991	0.923579	0.794871	7.77e-06	0.99512	2.61e-07	7.68e-08	sig	15.0103	15.0366	15.612	15.5537	14.9627	15.5466	15.6478	15.635	15.5533	14.9663	15.0697	14.9948	15.4988	15.5605	15.5803	15.0428	15.0343	15.0328	15.4996	15.5287	15.6328	14.9249	15.0219	14.9414
sp|Q96A46|MFRN2_HUMAN	SLC25A28	Mitoferrin-2 OS=Homo sapiens OX=9606 GN=SLC25A28 PE=2 SV=1	-0.561195	-0.0353601	0.104153	0.0174412	0.0543529	-0.508393	0.139513	0.0369117	-0.610995	1.59e-10	0.827304	0.358232	0.92611	0.636021	2.56e-09	0.510548	9.94e-12	6.9e-07	sig	14.0756	14.093	14.6367	14.7409	14.1299	14.6014	14.567	14.7086	14.6346	14.081	14.0761	14.0696	14.5899	14.5884	14.6259	13.9905	14.0801	14.2084	14.672	14.8219	14.7288	14.1182	14.1053	14.1662
sp|Q9H609|ZN576_HUMAN	ZNF576	Zinc finger protein 576 OS=Homo sapiens OX=9606 GN=ZNF576 PE=1 SV=1	-0.382099	0.0735927	0.0636741	-0.051099	0.016857	-0.50679	-0.00991858	0.0679561	-0.428916	0.01082	0.804455	0.817575	0.879849	0.953533	0.00108714	0.993163	0.00544335	0.00349608	sig	12.8337	12.7826	13.2158	13.2794	12.8505	13.2894	13.3242	13.0371	13.286	12.9507	12.8954	12.6549	13.4157	13.2472	13.2052	12.7819	12.6583	12.9075	13.1714	13.2744	13.3925	12.8814	12.6866	12.9836
sp|Q9Y3Y2-3|CHTOP_HUMAN	CHTOP	Isoform 2 of Chromatin target of PRMT1 protein OS=Homo sapiens OX=9606 GN=CHTOP	-0.455248	0.0815295	0.0159844	0.0315314	0.0869885	-0.505246	-0.0655451	0.0554571	-0.384244	0.0035695	0.800057	0.968147	0.938272	0.72268	0.00140699	0.933803	0.018247	1.35e-06	sig	15.354	15.3856	15.8093	15.8253	15.441	15.8908	15.8393	15.7926	15.7959	15.3021	15.4193	15.3407	15.9359	15.9189	15.8176	15.3651	15.3389	15.4527	15.801	15.8826	15.7922	15.5053	15.3909	15.4269
sp|Q14653-4|IRF3_HUMAN	IRF3	Isoform 4 of Interferon regulatory factor 3 OS=Homo sapiens OX=9606 GN=IRF3	-0.413618	0.0725966	0.0283718	-0.0178823	0.0277127	-0.504097	-0.0442247	0.045595	-0.414278	0.00688256	0.822422	0.933754	0.965358	0.924435	0.00108419	0.956068	0.00847185	2.95e-08	sig	14.5635	14.5457	14.9772	15.0055	14.5913	15.0498	14.9975	15.0068	14.9272	14.5404	14.5864	14.5639	15.0569	15.0359	15.0565	14.5649	14.5515	14.5207	15.02	15.0153	14.9813	14.5596	14.6611	14.5531
sp|P17040|ZSC20_HUMAN	ZSCAN20	Zinc finger and SCAN domain-containing protein 20 OS=Homo sapiens OX=9606 GN=ZSCAN20 PE=1 SV=3	-0.419196	0.0561352	0.0687216	-0.028007	-0.0210239	-0.503339	0.0125864	0.0069831	-0.508942	0.000545965	0.787509	0.699587	0.910853	0.910299	9.68e-05	0.989386	7.54e-05	0.00019773	sig	13.3824	13.3544	13.8016	13.8703	13.3614	13.8577	13.7962	13.8148	13.7937	13.4276	13.4807	13.2389	13.8247	13.909	13.8394	13.3092	13.2879	13.4661	13.8651	13.8389	13.9069	13.3265	13.5575	13.2001
tr|A0A0A0MSG0|A0A0A0MSG0_HUMAN	WIPF3	WAS/WASL-interacting protein family member 3 OS=Homo sapiens OX=9606 GN=WIPF3 PE=1 SV=1	-0.47536	0.124254	0.202181	0.0986963	0.0705093	-0.500918	0.0779273	-0.0281869	-0.607032	0.00039787	0.575607	0.26857	0.70098	0.719871	0.000242727	0.896583	1.3e-05	0.000113092	sig	13.0374	13.1361	13.5128	13.715	13.1079	13.6371	13.6301	13.3565	13.5518	12.981	13.1641	12.9672	13.5858	13.7198	13.6056	13.0198	13.1451	13.2435	13.6464	13.6228	13.8757	13.0941	13.1251	13.1046
sp|Q9H649|NSUN3_HUMAN	NSUN3	tRNA (cytosine(34)-C(5))-methyltransferase, mitochondrial OS=Homo sapiens OX=9606 GN=NSUN3 PE=1 SV=1	-0.279003	0.0775897	-0.0315073	-0.142522	-0.19505	-0.499114	-0.109097	-0.0525278	-0.442545	5.82e-06	0.418132	0.772902	0.0860076	0.00476022	1.67e-12	0.487087	6.39e-11	6.61e-07	sig	14.9274	14.7849	15.2064	15.1749	14.7324	15.284	15.1764	15.189	15.2539	14.8857	14.9854	14.9112	15.3575	15.2747	15.2199	14.8182	14.7634	14.7731	15.1136	15.2186	15.1925	14.7262	14.711	14.7599
sp|Q9NV58|RN19A_HUMAN	RNF19A	E3 ubiquitin-protein ligase RNF19A OS=Homo sapiens OX=9606 GN=RNF19A PE=1 SV=3	-0.322886	-0.10528	-0.202979	-0.281174	-0.203077	-0.49878	-0.0976989	0.0780975	-0.322983	0.00364088	0.535233	0.155818	0.0583357	0.1072	6.95e-05	0.79416	0.00444148	0.000285833	sig	14.0166	13.7355	14.3395	14.1366	13.8136	14.2343	14.4441	14.2589	14.3156	13.8372	14.1293	14.0835	14.2036	14.2496	14.2495	13.66	13.8179	13.7286	14.1503	14.1403	14.119	13.7141	13.9451	13.7815
sp|O43805|SSNA1_HUMAN	SSNA1	Sjoegren syndrome nuclear autoantigen 1 OS=Homo sapiens OX=9606 GN=SSNA1 PE=1 SV=2	-0.522464	0.116484	0.163207	0.142379	0.213296	-0.496569	0.0467228	0.0709172	-0.472375	0.00971358	0.772089	0.616144	0.734838	0.438223	0.0162478	0.967833	0.0244373	7.63e-06	sig	13.4606	13.603	13.9831	14.1463	13.6739	14.0996	14.027	13.9115	14.0108	13.5976	13.4116	13.3727	14.07	14.0786	14.1502	13.6059	13.6719	13.5313	14.0615	14.2194	14.158	13.7306	13.6774	13.6138
sp|O60663-3|LMX1B_HUMAN	LMX1B	Isoform 3 of LIM homeobox transcription factor 1-beta OS=Homo sapiens OX=9606 GN=LMX1B	-0.396767	0.175313	-0.154215	0.0763671	0.04755	-0.495713	-0.329528	-0.0288171	-0.195002	0.0547764	0.613604	0.624376	0.863435	0.891838	0.0201656	0.550051	0.391819	0.0905459	n.s.	13.4509	13.5272	13.8476	13.6934	13.4984	14.023	13.6548	13.9564	13.9318	13.2899	13.4812	13.5816	14.2786	13.8636	13.9266	13.5648	13.535	13.482	14.0063	13.5875	13.4864	13.6711	13.1066	13.7176
sp|Q6ZT98|TTLL7_HUMAN	TTLL7	Tubulin polyglutamylase TTLL7 OS=Homo sapiens OX=9606 GN=TTLL7 PE=1 SV=2	-0.607295	-0.0457047	0.0859792	0.0696187	0.217996	-0.491972	0.131684	0.148378	-0.475278	3.19e-06	0.814413	0.572575	0.726043	0.0711477	5.38e-05	0.662235	6.96e-05	2.35e-05	sig	14.0604	14.13	14.6677	14.7537	14.2784	14.622	14.6254	14.6669	14.7108	13.9925	14.2182	13.9706	14.5668	14.6904	14.6088	14.0027	14.1966	14.1908	14.8193	14.7395	14.7023	14.3804	14.2552	14.1996
sp|Q9H0U9|TSYL1_HUMAN	TSPYL1	Testis-specific Y-encoded-like protein 1 OS=Homo sapiens OX=9606 GN=TSPYL1 PE=1 SV=3	-0.423921	-0.141647	-0.153901	-0.207957	-0.277933	-0.490231	-0.0122543	-0.0699761	-0.547953	1.93e-20	0.00616785	0.00164234	8.74e-06	4.5e-10	1.91e-24	0.954959	6.84e-28	3.46e-10	sig	15.8891	15.6812	16.3131	16.1592	15.6112	16.1714	16.3418	16.2749	16.3225	15.863	15.9294	15.8749	16.1807	16.1547	16.1788	15.6739	15.7079	15.6617	16.1621	16.1661	16.1493	15.5937	15.6253	15.6147
sp|Q6P4F7|RHGBA_HUMAN	ARHGAP11A	Rho GTPase-activating protein 11A OS=Homo sapiens OX=9606 GN=ARHGAP11A PE=1 SV=2	-0.467176	0.0697142	0.0652016	0.0528606	-0.0424767	-0.48403	-0.00451255	-0.0953373	-0.574855	7.67e-10	0.600002	0.586317	0.737839	0.713772	2.57e-10	0.995937	2.89e-13	4.18e-07	sig	14.0517	14.1046	14.5189	14.5841	14.0092	14.5886	14.4997	14.5239	14.533	14.1249	14.0549	13.9754	14.5149	14.6306	14.6203	14.1573	14.0605	14.0959	14.5905	14.6097	14.5521	14.0341	13.9323	14.0613
sp|Q9P021|CRIPT_HUMAN	CRIPT	Cysteine-rich PDZ-binding protein OS=Homo sapiens OX=9606 GN=CRIPT PE=1 SV=1	-0.387201	0.0551854	-0.134021	-0.0415753	-0.1349	-0.483962	-0.189207	-0.0933248	-0.38808	0.000120449	0.73001	0.263927	0.820362	0.205623	1.03e-05	0.396202	0.000128296	1.32e-05	sig	16.8077	16.7662	17.1949	17.0609	16.6728	17.2501	17.1379	17.2406	17.2063	16.7967	16.7902	16.8363	17.3382	17.2727	17.1395	16.7081	16.86	16.7303	17.0811	17.064	17.0376	16.7645	16.5928	16.6612
sp|Q96QB1|RHG07_HUMAN	DLC1	Rho GTPase-activating protein 7 OS=Homo sapiens OX=9606 GN=DLC1 PE=1 SV=4	-0.639824	-0.0972407	-0.0887402	0.059025	-0.0153651	-0.483558	0.00850051	-0.0743901	-0.566449	3.34e-06	0.583561	0.583487	0.786617	0.935766	0.000119601	0.990991	1.63e-05	3.52e-05	sig	14.3886	14.4476	15.0284	14.9397	14.3732	14.9312	14.9361	15.1079	15.0413	14.3617	14.4186	14.3855	14.892	14.9027	14.9989	14.3767	14.5745	14.3917	14.9936	14.8145	15.011	14.5396	14.2491	14.3311
sp|Q96B23-2|CR025_HUMAN	C18orf25	Isoform 2 of Uncharacterized protein C18orf25 OS=Homo sapiens OX=9606 GN=C18orf25	-0.635148	-0.0403528	-0.0885003	0.11199	-0.0422208	-0.482805	-0.0481474	-0.154211	-0.588869	0.0167181	0.951477	0.868409	0.852106	0.932952	0.0798965	0.976697	0.0335887	2.1e-06	sig	14.4094	14.5214	15.0445	14.956	14.3671	15.0042	15.0531	15.1046	14.9759	14.3802	14.5044	14.3434	14.9975	14.9601	15.0549	14.4416	14.6473	14.4752	14.9143	14.9376	15.0162	14.3916	14.4089	14.3009
sp|Q15034|HERC3_HUMAN	HERC3	Probable E3 ubiquitin-protein ligase HERC3 OS=Homo sapiens OX=9606 GN=HERC3 PE=1 SV=1	-0.773405	-0.140553	-0.152842	0.150317	0.0727187	-0.482535	-0.0122887	-0.0775983	-0.547845	1.99e-07	0.377615	0.297846	0.372619	0.618378	0.000103072	0.989025	2.03e-05	2.84e-05	sig	14.2183	14.3686	14.9917	14.8389	14.291	14.8512	15.0015	14.973	15.0007	14.2353	14.3009	14.1187	14.8891	14.8712	14.7932	14.3813	14.4351	14.2895	14.8337	14.7762	14.9067	14.0517	14.3818	14.4396
sp|Q8WYN0|ATG4A_HUMAN	ATG4A	Cysteine protease ATG4A OS=Homo sapiens OX=9606 GN=ATG4A PE=1 SV=1	-0.60219	-0.0950219	0.0043961	0.0251718	-0.180847	-0.481997	0.099418	-0.206019	-0.787433	4.15e-06	0.573427	0.982624	0.914418	0.143011	7.6e-05	0.781295	1.02e-07	6.38e-06	sig	14.2477	14.2729	14.8499	14.8543	14.0669	14.7549	14.8013	14.939	14.8093	14.1392	14.3132	14.2907	14.7777	14.7234	14.7636	14.3369	14.2126	14.2691	14.8972	14.7841	14.8816	14.1143	14.203	13.8832
sp|Q9HAW0|BRF2_HUMAN	BRF2	Transcription factor IIIB 50 kDa subunit OS=Homo sapiens OX=9606 GN=BRF2 PE=1 SV=1	-0.29327	-0.00771848	-0.0474631	-0.194438	-0.135723	-0.47999	-0.0397446	0.0587147	-0.38153	0.00187061	0.97075	0.775436	0.145102	0.243064	2.44e-06	0.926904	8.92e-05	2.85e-05	sig	15.0119	14.8175	15.3052	15.2577	14.8762	15.2975	15.2862	15.3529	15.2765	14.9772	15.0288	15.0298	15.436	15.2678	15.1887	14.8158	14.8097	14.827	15.2412	15.2316	15.3004	14.8194	14.8314	14.9778
sp|P13611|CSPG2_HUMAN	VCAN	Versican core protein OS=Homo sapiens OX=9606 GN=VCAN PE=1 SV=3	-0.582877	0.0109404	-0.00779648	0.114118	0.165089	-0.4797	-0.0187369	0.0509716	-0.409992	1.48e-07	0.952322	0.967317	0.354439	0.0755935	2.57e-06	0.964093	1.7e-05	4.01e-06	sig	14.2777	14.3919	14.8606	14.8528	14.4428	14.8716	14.7977	14.9579	14.8262	14.1866	14.3532	14.2934	14.7979	14.8737	14.9431	14.4201	14.4306	14.3249	14.8211	14.8894	14.848	14.4463	14.5005	14.3817
sp|Q9H2X8|I27L2_HUMAN	IFI27L2	Interferon alpha-inducible protein 27-like protein 2 OS=Homo sapiens OX=9606 GN=IFI27L2 PE=2 SV=1	-0.36722	0.11261	0.334588	0.00104648	0.0998827	-0.478783	0.221979	0.0988362	-0.601925	0.00354127	0.564747	0.033469	0.997581	0.535597	0.000411926	0.455096	2.87e-05	0.000260145	sig	14.2768	14.2778	14.644	14.9786	14.3766	14.7566	14.4436	14.6621	14.8262	14.2456	14.3053	14.2794	14.6591	14.7352	14.8755	14.3751	14.1673	14.291	14.9961	14.9743	14.9654	14.4585	14.2207	14.4508
sp|Q5T7W7|TSTD2_HUMAN	TSTD2	Thiosulfate sulfurtransferase/rhodanese-like domain-containing protein 2 OS=Homo sapiens OX=9606 GN=TSTD2 PE=1 SV=1	-0.381943	0.014655	0.0272863	-0.0815045	-0.0298777	-0.478102	0.0126313	0.0516268	-0.439107	2.71e-09	0.919648	0.822974	0.455387	0.769271	9.48e-13	0.975764	2.14e-11	2.03e-06	sig	14.936	14.8545	15.3179	15.3452	14.9061	15.3326	15.3821	15.2603	15.3114	14.988	14.9062	14.9137	15.3573	15.3284	15.3119	14.8181	14.8093	14.936	15.3995	15.3769	15.2592	14.9426	14.8902	14.8855
sp|Q9Y576|ASB1_HUMAN	ASB1	Ankyrin repeat and SOCS box protein 1 OS=Homo sapiens OX=9606 GN=ASB1 PE=1 SV=1	-0.447951	0.0407866	-0.111645	0.0112765	0.0219529	-0.477461	-0.152431	0.0106765	-0.314354	0.000111084	0.834953	0.435505	0.963801	0.897693	6.51e-05	0.580613	0.00370065	0.00017915	sig	14.3553	14.3665	14.8032	14.6916	14.3772	14.844	14.8168	14.7668	14.826	14.403	14.2872	14.3756	14.8595	14.7798	14.8927	14.34	14.4569	14.3027	14.718	14.6567	14.7	14.4008	14.5416	14.1893
sp|Q9HBU6|EKI1_HUMAN	ETNK1	Ethanolamine kinase 1 OS=Homo sapiens OX=9606 GN=ETNK1 PE=1 SV=1	-0.374854	-0.0197265	-0.038745	-0.121022	-0.108649	-0.47615	-0.0190185	0.0123731	-0.444758	0.000355069	0.919972	0.815702	0.425344	0.358631	2.97e-05	0.970361	5.78e-05	4.4e-05	sig	17.3058	17.1847	17.6806	17.6419	17.1971	17.6609	17.7478	17.6314	17.6626	17.3274	17.3052	17.2848	17.6353	17.6985	17.6489	17.2471	17.0718	17.2354	17.5637	17.7785	17.5835	17.1633	17.1324	17.2956
sp|P28360|MSX1_HUMAN	MSX1	Homeobox protein MSX-1 OS=Homo sapiens OX=9606 GN=MSX1 PE=1 SV=3	-0.526695	0.029602	0.0216737	0.0826146	0.00304685	-0.473682	-0.00792829	-0.0795677	-0.545322	7.04e-09	0.853478	0.891014	0.538472	0.981633	7.64e-08	0.990228	2.99e-09	2.48e-07	sig	14.952	15.0346	15.4787	15.5003	14.955	15.5083	15.464	15.5016	15.4704	14.9776	14.9367	14.9416	15.5451	15.4594	15.5203	15.0286	15.0955	14.9796	15.537	15.5493	15.4147	14.9877	14.8773	14.9999
sp|Q9BVL4|SELO_HUMAN	SELENOO	Selenoprotein O OS=Homo sapiens OX=9606 GN=SELENOO PE=1 SV=3	-0.551419	0.0911223	0.0377635	0.169135	0.00681082	-0.473406	-0.0533588	-0.162324	-0.582371	0.00392746	0.790813	0.920802	0.59573	0.981633	0.013094	0.950102	0.00309031	0.00862033	sig	12.5481	12.7173	13.0996	13.1373	12.555	13.1907	13.0756	13.1846	13.0385	12.6228	12.5211	12.5006	13.3059	13.1897	13.0765	12.89	12.8117	12.4501	13.1389	13.3715	12.9016	12.8781	12.5038	12.283
sp|P56559-2|ARL4C_HUMAN	ARL4C	Isoform 2 of ADP-ribosylation factor-like protein 4C OS=Homo sapiens OX=9606 GN=ARL4C	-0.536343	-0.035267	-0.0573957	0.0289301	0.129756	-0.472146	-0.0221287	0.100826	-0.349192	7.99e-07	0.823173	0.652696	0.86845	0.187491	5.27e-06	0.954959	0.00017845	2.03e-06	sig	15.6604	15.6893	16.1967	16.1393	15.7902	16.1615	16.276	16.1401	16.174	15.6488	15.6585	15.674	16.165	16.1536	16.1658	15.7779	15.6248	15.6653	16.1939	16.1726	16.0515	15.7426	15.7827	15.8452
sp|Q96M94|KLH15_HUMAN	KLHL15	Kelch-like protein 15 OS=Homo sapiens OX=9606 GN=KLHL15 PE=1 SV=2	-0.326527	-0.0350945	0.0742829	-0.179026	-0.258801	-0.470458	0.109377	-0.0797752	-0.659611	0.000156946	0.83528	0.56439	0.132171	0.00758456	4.47e-07	0.668264	2.19e-10	2.6e-06	sig	14.4395	14.2604	14.766	14.8403	14.1807	14.7309	14.7096	14.7431	14.8453	14.5011	14.3655	14.4518	14.7028	14.7513	14.7387	14.3049	14.2794	14.197	14.908	14.8641	14.7488	14.1173	14.1561	14.2686
sp|P01033|TIMP1_HUMAN	TIMP1	Metalloproteinase inhibitor 1 OS=Homo sapiens OX=9606 GN=TIMP1 PE=1 SV=1	-0.536514	-0.064575	-0.000280661	0.00350389	0.00373226	-0.468435	0.0642943	0.000228365	-0.532501	1.9e-11	0.597776	0.997625	0.985689	0.976666	1.09e-09	0.817644	2.14e-11	4.93e-09	sig	14.6152	14.6187	15.1517	15.1514	14.6189	15.0871	15.1795	15.1551	15.1205	14.6479	14.598	14.5996	15.0656	15.0964	15.0994	14.6209	14.6603	14.5748	15.1231	15.1608	15.1704	14.6678	14.5861	14.6028
sp|O60733|PLPL9_HUMAN	PLA2G6	85/88 kDa calcium-independent phospholipase A2 OS=Homo sapiens OX=9606 GN=PLA2G6 PE=1 SV=2	-0.485983	0.161971	0.295138	0.180269	0.270144	-0.467686	0.133167	0.089875	-0.510977	2.2e-05	0.240496	0.0195459	0.200315	0.0178289	4.16e-05	0.626407	1.23e-05	8.38e-06	sig	13.8756	14.0558	14.3615	14.6567	14.1457	14.5235	14.4362	14.3228	14.3256	13.9395	13.9746	13.7126	14.5168	14.4486	14.6051	13.961	14.0834	14.123	14.6692	14.6652	14.6356	14.1454	14.1294	14.1624
sp|Q9UJP4|KLH21_HUMAN	KLHL21	Kelch-like protein 21 OS=Homo sapiens OX=9606 GN=KLHL21 PE=1 SV=4	-0.539609	-0.279373	-0.16178	-0.204633	-0.163769	-0.464869	0.117593	0.0408632	-0.541599	0.0010905	0.196015	0.460148	0.401943	0.399355	0.00435107	0.842845	0.00120625	0.00186638	sig	13.7048	13.5001	14.2444	14.0826	13.541	13.965	14.2292	14.187	14.3169	13.7092	13.4221	13.983	13.9305	13.8177	14.1469	13.4155	13.6077	13.4772	14.1779	13.9827	14.0871	13.6106	13.3916	13.6207
sp|Q5FWF5|ESCO1_HUMAN	ESCO1	N-acetyltransferase ESCO1 OS=Homo sapiens OX=9606 GN=ESCO1 PE=1 SV=3	-0.423688	0.00993831	0.00825954	-0.0306232	-0.0295822	-0.464249	-0.00167877	0.00104093	-0.46153	1.61e-05	0.964768	0.970916	0.890959	0.860905	3.32e-06	0.997857	3.27e-06	7.37e-05	sig	14.6453	14.6147	15.069	15.0773	14.6157	15.0789	15.0774	15.0136	15.116	14.6615	14.6463	14.6281	15.0458	15.0509	15.1401	14.4508	14.5921	14.8012	15.0399	15.1347	15.0571	14.5915	14.686	14.5697
sp|P42702|LIFR_HUMAN	LIFR	Leukemia inhibitory factor receptor OS=Homo sapiens OX=9606 GN=LIFR PE=1 SV=1	-0.570557	-0.0355396	0.0148345	0.0729986	0.0258181	-0.462019	0.0503741	-0.0471805	-0.559574	8.33e-06	0.863662	0.945893	0.713376	0.881864	0.000120671	0.910862	1.11e-05	3.36e-05	sig	14.7024	14.7754	15.2729	15.2878	14.7282	15.2374	15.3127	15.2186	15.2875	14.6687	14.8291	14.6093	15.128	15.248	15.3361	14.7085	14.8365	14.7811	15.2643	15.2112	15.3878	14.7898	14.6012	14.7935
sp|O60583|CCNT2_HUMAN	CCNT2	Cyclin-T2 OS=Homo sapiens OX=9606 GN=CCNT2 PE=1 SV=2	-0.498124	0.090194	-0.0768074	0.127406	0.151569	-0.460912	-0.167001	0.0241632	-0.269748	4.64e-05	0.689099	0.713927	0.55335	0.336443	0.000180021	0.651154	0.032256	0.00167408	sig	14.4035	14.5309	14.9017	14.8248	14.5551	14.9918	14.941	14.8618	14.9021	14.3702	14.5268	14.3135	15.0887	14.87	15.0169	14.3728	14.6203	14.5997	14.7081	14.7936	14.9728	14.6638	14.6187	14.3827
sp|Q96MP5|ZSWM3_HUMAN	ZSWIM3	Zinc finger SWIM domain-containing protein 3 OS=Homo sapiens OX=9606 GN=ZSWIM3 PE=2 SV=2	-0.446694	-0.0987901	-0.0235813	-0.111694	-0.15244	-0.459598	0.0752088	-0.0407457	-0.575553	0.000161303	0.623551	0.923409	0.587628	0.294773	0.000130263	0.885752	3.27e-06	6.75e-05	sig	14.5799	14.4682	15.0266	15.003	14.4275	14.9278	14.9334	15.1192	15.0273	14.5913	14.4451	14.7035	14.8912	14.9445	14.9479	14.3629	14.4476	14.5942	15.099	14.9505	14.9597	14.4206	14.3518	14.5102
sp|Q9UMX0-2|UBQL1_HUMAN	UBQLN1	Isoform 2 of Ubiquilin-1 OS=Homo sapiens OX=9606 GN=UBQLN1	0.0428095	0.480243	0.0468223	-0.0219109	0.0420447	-0.459344	-0.43342	0.0639555	0.0380319	0.787914	0.00986451	0.845099	0.944347	0.841061	0.00143575	0.13702	0.825655	0.0287704	sig	14.7756	14.7536	14.7327	14.7796	14.8176	15.213	14.6474	14.672	14.8789	14.7615	14.7078	14.8575	15.5016	15.1292	15.0081	14.6963	14.9307	14.6339	14.8217	14.705	14.812	14.8848	14.7367	14.8313
sp|O95067|CCNB2_HUMAN	CCNB2	G2/mitotic-specific cyclin-B2 OS=Homo sapiens OX=9606 GN=CCNB2 PE=1 SV=1	-0.471643	-0.0290805	-0.0534166	-0.016668	-0.00535475	-0.459231	-0.0243361	0.0113133	-0.423582	8.17e-19	0.768086	0.479155	0.882214	0.955672	4.11e-18	0.917267	2.71e-16	3e-08	sig	15.318	15.3013	15.7896	15.7362	15.3126	15.7605	15.8202	15.7921	15.7565	15.3072	15.2992	15.3475	15.8073	15.7628	15.7115	15.3279	15.2368	15.3392	15.741	15.7318	15.7358	15.2961	15.3088	15.3329
sp|P47928|ID4_HUMAN	ID4	DNA-binding protein inhibitor ID-4 OS=Homo sapiens OX=9606 GN=ID4 PE=1 SV=1	-0.611492	-0.140797	-0.107282	0.0153158	-0.0219188	-0.455379	0.0335145	-0.0372346	-0.526128	4.94e-08	0.191513	0.306788	0.929853	0.860761	3.43e-06	0.923199	4.21e-07	2.47e-06	sig	14.2944	14.3098	14.9059	14.7987	14.2725	14.7651	14.8739	14.9117	14.9321	14.3654	14.2999	14.218	14.6852	14.8444	14.7658	14.305	14.3564	14.2679	14.8416	14.7246	14.8297	14.2199	14.3878	14.21
sp|P24666-2|PPAC_HUMAN	ACP1	Isoform 2 of Low molecular weight phosphotyrosine protein phosphatase OS=Homo sapiens OX=9606 GN=ACP1	0.103413	0.601395	0.0234123	0.044387	0.0652222	-0.453595	-0.577983	0.0208351	0.145223	0.736139	0.101888	0.969667	0.942462	0.881864	0.0874332	0.381267	0.643249	0.259873	n.s.	13.3936	13.438	13.2902	13.3136	13.4589	13.8916	13.3212	13.0441	13.5053	13.3493	13.2276	13.604	14.3055	13.7233	13.646	13.174	13.7099	13.4301	13.2185	13.3565	13.3658	13.6501	12.9639	13.7625
sp|Q14872|MTF1_HUMAN	MTF1	Metal regulatory transcription factor 1 OS=Homo sapiens OX=9606 GN=MTF1 PE=1 SV=2	0.0121237	0.502406	-0.068925	0.038547	-0.0149378	-0.451736	-0.571331	-0.0534848	0.0661109	0.954935	0.027946	0.806963	0.915684	0.959198	0.00795883	0.113312	0.746257	0.0324982	sig	15.3646	15.4032	15.3525	15.2836	15.3497	15.8549	15.2167	15.2981	15.5426	15.4909	15.3369	15.266	16.089	15.5111	15.9646	15.3812	15.4793	15.3489	15.3365	15.2164	15.2978	15.346	15.191	15.5119
sp|Q9C026|TRIM9_HUMAN	TRIM9	E3 ubiquitin-protein ligase TRIM9 OS=Homo sapiens OX=9606 GN=TRIM9 PE=1 SV=1	-0.32791	-0.00204842	-0.0221332	-0.125663	-0.147857	-0.451524	-0.0200848	-0.0221943	-0.453634	0.00304704	0.993253	0.927047	0.520051	0.301393	6.61e-05	0.976697	5.34e-05	0.00038783	sig	14.3001	14.1744	14.628	14.6058	14.1522	14.6259	14.7071	14.4775	14.6994	14.2984	14.3543	14.2475	14.531	14.6812	14.6656	14.2493	14.0762	14.1977	14.727	14.5828	14.5078	14.2439	14.1598	14.0529
sp|Q96EF0|MTMR8_HUMAN	MTMR8	Myotubularin-related protein 8 OS=Homo sapiens OX=9606 GN=MTMR8 PE=1 SV=1	-0.431253	-0.0523187	-0.0271066	-0.0723666	-0.0820273	-0.451301	0.0252121	-0.00966073	-0.486174	0.000102191	0.805242	0.902274	0.740875	0.586283	6.41e-05	0.965446	1.75e-05	0.000426973	sig	13.7931	13.7207	14.2243	14.1972	13.711	14.172	14.1281	14.3553	14.1896	13.83	13.9425	13.6067	14.1725	14.2111	14.1324	13.7934	13.6824	13.6863	14.1207	14.1726	14.2983	13.7791	13.7674	13.5867
sp|O94768|ST17B_HUMAN	STK17B	Serine/threonine-protein kinase 17B OS=Homo sapiens OX=9606 GN=STK17B PE=1 SV=1	0.0168024	0.25878	-0.120432	-0.209241	-0.0800809	-0.451218	-0.379212	0.12916	0.0571538	0.932647	0.244594	0.603774	0.389578	0.716982	0.00553061	0.292884	0.770752	0.102527	n.s.	14.4179	14.2086	14.4011	14.2806	14.3378	14.6599	14.5038	14.2002	14.4992	14.4479	14.4074	14.3983	14.6024	14.9378	14.4393	14.1381	14.1302	14.3576	14.2501	14.3692	14.2226	14.3429	14.1633	14.5071
sp|Q86V21|AACS_HUMAN	AACS	Acetoacetyl-CoA synthetase OS=Homo sapiens OX=9606 GN=AACS PE=1 SV=1	-0.463539	0.0291261	0.0128477	0.0421458	0.0187149	-0.450519	-0.0162784	-0.023431	-0.457671	3.01e-07	0.816682	0.923532	0.744309	0.861997	5.15e-07	0.961292	3.66e-07	4.73e-06	sig	15.5079	15.55	15.9714	15.9842	15.5266	16.0005	15.9426	16.0393	15.9323	15.4909	15.5042	15.5284	16.0334	16.0056	15.9626	15.5452	15.4755	15.6293	16.0731	15.9451	15.9345	15.5616	15.4298	15.5883
sp|Q86XF0|DYR2_HUMAN	DHFR2	Dihydrofolate reductase 2, mitochondrial OS=Homo sapiens OX=9606 GN=DHFR2 PE=1 SV=1	-0.506327	-0.0752128	-0.111743	-0.0188908	0.0360797	-0.450005	-0.0365306	0.0549706	-0.358503	1.32e-05	0.645295	0.403286	0.93093	0.801128	6.43e-05	0.933803	0.000671977	4.85e-05	sig	14.6852	14.6663	15.1915	15.0798	14.7213	15.1163	15.195	15.1732	15.2064	14.6868	14.5969	14.772	15.1421	15.0444	15.1624	14.6804	14.5901	14.7285	15.0563	15.1409	15.0422	14.6198	14.8756	14.6685
tr|A0A087X0X0|A0A087X0X0_HUMAN	MID1	E3 ubiquitin-protein ligase Midline-1 OS=Homo sapiens OX=9606 GN=MID1 PE=1 SV=1	-0.0239215	0.337919	0.12044	-0.0878189	0.00708382	-0.449659	-0.217478	0.0949028	-0.137278	0.915465	0.181956	0.670002	0.810376	0.981178	0.0154626	0.686384	0.499544	0.19147	n.s.	15.1077	15.0199	15.1317	15.2521	15.1148	15.4696	15.0684	15.1319	15.1946	15.0407	15.101	15.1815	15.8293	15.3688	15.2106	14.7747	15.2935	14.9916	15.3308	15.128	15.2975	15.2096	14.9496	15.1853
tr|H0YGH1|H0YGH1_HUMAN	PFAS	Phosphoribosylformylglycinamidine synthase (Fragment) OS=Homo sapiens OX=9606 GN=PFAS PE=1 SV=2	-0.589949	-0.0512863	0.0350112	0.0899657	0.118622	-0.448697	0.0862975	0.0286561	-0.506338	0.00104499	0.882432	0.919831	0.78884	0.602243	0.0100053	0.906078	0.00444148	0.00577258	sig	12.4582	12.5481	13.0481	13.0831	12.5768	12.9968	13.1541	12.8486	13.1416	12.5321	12.5248	12.3175	12.9614	13.2045	12.8246	12.435	12.5894	12.62	13.0799	13.0339	13.1355	12.6021	12.2726	12.8557
sp|Q9Y4D7|PLXD1_HUMAN	PLXND1	Plexin-D1 OS=Homo sapiens OX=9606 GN=PLXND1 PE=1 SV=3	-0.147831	0.213038	-0.012434	-0.0849261	-0.0128076	-0.445795	-0.225472	0.0721184	-0.148205	0.218608	0.205047	0.965254	0.703662	0.953533	0.000706034	0.444206	0.237846	0.0148785	sig	16.3808	16.2959	16.5287	16.5162	16.368	16.7417	16.4421	16.4483	16.6956	16.2635	16.5205	16.3585	16.7799	16.5986	16.8467	16.3613	16.2708	16.2556	16.4886	16.5505	16.5096	16.2761	16.3117	16.5162
sp|P39060|COIA1_HUMAN	COL18A1	Collagen alpha-1(XVIII) chain OS=Homo sapiens OX=9606 GN=COL18A1 PE=1 SV=5	-0.274993	0.122315	0.106853	-0.0482661	0.0590088	-0.445574	-0.0154622	0.107275	-0.322837	0.0201224	0.512925	0.53613	0.845579	0.726804	0.000678196	0.986704	0.00949694	0.00555527	sig	14.1431	14.0949	14.4181	14.525	14.2021	14.5404	14.2617	14.4775	14.5151	14.2002	13.9531	14.2761	14.4905	14.7111	14.4197	14.0444	14.1374	14.1028	14.4987	14.4471	14.6291	14.2608	14.2062	14.1394
sp|Q86WA8|LONP2_HUMAN	LONP2	Lon protease homolog 2, peroxisomal OS=Homo sapiens OX=9606 GN=LONP2 PE=1 SV=1	-0.399382	0.0478708	0.00908459	0.00777713	-0.034141	-0.439475	-0.0387863	-0.0419182	-0.442607	5.92e-09	0.728409	0.959025	0.96646	0.761931	2.38e-10	0.906078	1.58e-10	2.95e-08	sig	14.8006	14.8084	15.2	15.2091	14.7665	15.2479	15.2078	15.2245	15.1677	14.7682	14.8361	14.7976	15.2656	15.2182	15.2598	14.7857	14.7714	14.8681	15.2203	15.197	15.2099	14.7446	14.8048	14.75
sp|Q8TB05|UBAD1_HUMAN	UBALD1	UBA-like domain-containing protein 1 OS=Homo sapiens OX=9606 GN=UBALD1 PE=2 SV=1	-0.566467	-0.0441465	-0.156508	0.0833202	0.0569738	-0.439001	-0.112361	-0.0263464	-0.352986	5.52e-05	0.853179	0.347893	0.717973	0.744281	0.000945808	0.790044	0.005697	0.00066661	sig	14.2301	14.3134	14.7965	14.64	14.2871	14.7524	14.9988	14.7945	14.5964	14.2762	14.2493	14.1648	14.7798	14.6538	14.8236	14.3026	14.2179	14.4197	14.6265	14.6006	14.6931	14.3733	14.3389	14.149
sp|Q9UKT7|FBXL3_HUMAN	FBXL3	F-box/LRR-repeat protein 3 OS=Homo sapiens OX=9606 GN=FBXL3 PE=1 SV=1	-0.622608	-0.14156	-0.0722933	0.0424094	-0.265277	-0.438639	0.0692667	-0.307686	-0.815592	8.66e-05	0.517446	0.753832	0.884575	0.103661	0.00295454	0.906177	3.21e-06	0.000167899	sig	13.3206	13.363	13.9432	13.8709	13.0553	13.8016	13.9953	13.9388	13.8955	13.5183	13.1672	13.2762	13.849	13.899	13.6569	13.5069	13.246	13.336	14.0528	13.7964	13.7635	12.9618	12.9924	13.2116
sp|Q8ND90|PNMA1_HUMAN	PNMA1	Paraneoplastic antigen Ma1 OS=Homo sapiens OX=9606 GN=PNMA1 PE=1 SV=2	-0.428396	-0.089346	-0.0892965	-0.0982568	-0.218625	-0.437307	4.95e-05	-0.120368	-0.557725	1.3e-07	0.284559	0.249629	0.252058	0.00240906	1.09e-07	0.999714	2.44e-09	4.5e-07	sig	16.377	16.2787	16.8054	16.7161	16.1583	16.716	16.7918	16.7877	16.8365	16.393	16.3941	16.3438	16.8048	16.592	16.7513	16.2259	16.301	16.3093	16.7092	16.7299	16.7091	16.1614	16.129	16.1847
sp|Q9Y241-2|HIG1A_HUMAN	HIGD1A	Isoform 2 of HIG1 domain family member 1A, mitochondrial OS=Homo sapiens OX=9606 GN=HIGD1A	-0.224455	0.121255	0.0401913	-0.090253	0.0614655	-0.435963	-0.0810634	0.151718	-0.203181	0.0698261	0.54359	0.863845	0.700376	0.731175	0.0013452	0.873989	0.117277	0.0158227	sig	13.5206	13.4303	13.7451	13.7852	13.5821	13.8663	13.7544	13.795	13.6857	13.3284	13.7067	13.5267	13.8857	13.891	13.8223	13.3971	13.4321	13.4619	13.828	13.5841	13.9436	13.4624	13.6641	13.6197
sp|Q13772-4|NCOA4_HUMAN	NCOA4	Isoform 4 of Nuclear receptor coactivator 4 OS=Homo sapiens OX=9606 GN=NCOA4	-0.425515	0.0429646	0.0381732	0.0332938	-0.00965911	-0.435186	-0.00479145	-0.0429529	-0.473347	1.82e-08	0.771064	0.778252	0.840875	0.94672	1.05e-08	0.994853	7.65e-10	1.78e-07	sig	14.4747	14.508	14.9002	14.9384	14.4651	14.9432	14.94	14.8111	14.9496	14.4698	14.4981	14.4562	14.9761	14.9066	14.9469	14.4672	14.5405	14.5163	14.9407	14.9194	14.9551	14.4331	14.5129	14.4492
sp|Q9UK39|NOCT_HUMAN	NOCT	Nocturnin OS=Homo sapiens OX=9606 GN=NOCT PE=1 SV=2	-0.333041	-0.0377677	-0.0861779	-0.137602	-0.188515	-0.432875	-0.0484101	-0.0509136	-0.435379	0.000372982	0.838546	0.535652	0.345901	0.0811466	1e-05	0.906078	7.89e-06	2.71e-06	sig	14.4422	14.3046	14.7753	14.6891	14.2537	14.7375	14.7781	14.7847	14.7629	14.3898	14.5278	14.4091	14.7881	14.6457	14.7787	14.314	14.2651	14.3347	14.6989	14.702	14.6664	14.1817	14.2751	14.3044
sp|Q8NFZ0-2|FBH1_HUMAN	FBH1	Isoform 2 of F-box DNA helicase 1 OS=Homo sapiens OX=9606 GN=FBH1	-0.452163	-0.0758326	-0.134517	-0.0560913	-0.102299	-0.432422	-0.0586843	-0.0462082	-0.419946	1.08e-13	0.375472	0.0552345	0.571931	0.121827	6.64e-13	0.765008	1.59e-12	8.07e-07	sig	15.8476	15.7915	16.2998	16.1653	15.7453	16.224	16.2727	16.3494	16.2773	15.9617	15.8023	15.7789	16.2337	16.2272	16.211	15.7468	15.8391	15.7887	16.1944	16.1287	16.1728	15.7592	15.7499	15.7269
sp|P30279|CCND2_HUMAN	CCND2	G1/S-specific cyclin-D2 OS=Homo sapiens OX=9606 GN=CCND2 PE=1 SV=1	-0.50731	-0.115694	-0.0204339	-0.04044	-0.155059	-0.432055	0.0952604	-0.114619	-0.641935	2.42e-05	0.455876	0.920984	0.849211	0.200772	0.000178186	0.788668	1.18e-06	1.9e-05	sig	14.2319	14.1914	14.7392	14.7188	14.0768	14.6235	14.6791	14.7472	14.7913	14.4041	14.0834	14.2081	14.6232	14.6555	14.5917	14.2262	14.1711	14.177	14.6967	14.6873	14.7722	14.019	14.2047	14.0067
sp|P48436|SOX9_HUMAN	SOX9	Transcription factor SOX-9 OS=Homo sapiens OX=9606 GN=SOX9 PE=1 SV=1	-0.334003	0.0818572	-0.013659	-0.0157293	0.0560061	-0.431589	-0.0955162	0.0717353	-0.264338	0.000204198	0.57954	0.942853	0.942013	0.659661	4.82e-06	0.746614	0.00318041	0.000521107	sig	14.5547	14.539	14.8887	14.875	14.6107	14.9705	14.9152	14.884	14.8669	14.5396	14.5613	14.5631	14.9436	15.0563	14.9118	14.5464	14.5557	14.5147	14.8029	15.0399	14.7823	14.4711	14.6866	14.6743
sp|P25391|LAMA1_HUMAN	LAMA1	Laminin subunit alpha-1 OS=Homo sapiens OX=9606 GN=LAMA1 PE=1 SV=2	-0.410938	0.197859	0.193248	0.17815	0.201967	-0.430647	-0.00461056	0.0238165	-0.40222	2.79e-10	0.0140833	0.010765	0.0280819	0.00399786	6.3e-11	0.993084	4.94e-10	1.11e-06	sig	14.7035	14.8817	15.1144	15.3077	14.9055	15.3123	15.0709	15.0987	15.1737	14.6132	14.8165	14.6808	15.3174	15.2851	15.3344	14.8383	14.9198	14.8869	15.3193	15.3249	15.2789	14.9313	14.8872	14.8979
sp|Q01664|TFAP4_HUMAN	TFAP4	Transcription factor AP-4 OS=Homo sapiens OX=9606 GN=TFAP4 PE=1 SV=2	-0.4229	0.0134475	-0.0488011	0.00578914	-0.0773657	-0.430558	-0.0622486	-0.0831548	-0.451464	1.49e-11	0.921003	0.620664	0.969598	0.329703	7.96e-12	0.778153	9.82e-13	2.45e-06	sig	14.8007	14.8064	15.2236	15.1748	14.7233	15.237	15.2557	15.1873	15.2277	14.7979	14.8896	14.7145	15.255	15.2218	15.2342	14.7987	14.8263	14.7943	15.2508	15.0706	15.2029	14.7598	14.7091	14.701
sp|Q8IYW5|RN168_HUMAN	RNF168	E3 ubiquitin-protein ligase RNF168 OS=Homo sapiens OX=9606 GN=RNF168 PE=1 SV=1	-0.311078	0.123989	-0.0622432	0.00499857	-0.0078579	-0.430068	-0.186232	-0.0128565	-0.256692	0.0212058	0.570834	0.786815	0.989425	0.974229	0.00289647	0.628334	0.0663192	0.0139857	sig	13.1685	13.1735	13.4796	13.4173	13.1606	13.6036	13.5299	13.4793	13.4295	13.1848	13.1281	13.1926	13.581	13.6721	13.5576	13.1437	13.2763	13.1005	13.5256	13.4646	13.2618	13.2269	13.3881	12.8669
sp|Q9Y314|NOSIP_HUMAN	NOSIP	Nitric oxide synthase-interacting protein OS=Homo sapiens OX=9606 GN=NOSIP PE=1 SV=1	-0.421817	-0.0984104	-0.0758195	-0.106483	-0.174194	-0.42989	0.022591	-0.0677102	-0.520192	1.24e-17	0.152717	0.276309	0.121764	0.00114683	4.69e-18	0.923199	9.76e-24	2.44e-07	sig	15.2919	15.1854	15.7137	15.6379	15.1177	15.6153	15.7432	15.6976	15.7003	15.3208	15.2664	15.2885	15.5522	15.564	15.7297	15.207	15.1795	15.1697	15.656	15.6273	15.6303	15.0785	15.1158	15.1588
sp|Q96DX7|TRI44_HUMAN	TRIM44	Tripartite motif-containing protein 44 OS=Homo sapiens OX=9606 GN=TRIM44 PE=1 SV=1	-0.228769	0.105956	-0.0527893	-0.0948288	-0.0544598	-0.429554	-0.158745	0.040369	-0.230439	0.0125959	0.482769	0.748356	0.567139	0.695489	5.87e-06	0.526734	0.0150579	3.76e-05	sig	15.3555	15.2607	15.5843	15.5315	15.301	15.6902	15.5272	15.6316	15.594	15.3301	15.3756	15.3608	15.7769	15.7235	15.5702	15.2206	15.2987	15.2627	15.5593	15.5217	15.5135	15.2739	15.2893	15.3398
tr|A0A0J9YW36|A0A0J9YW36_HUMAN	STMN3	Stathmin-3 (Fragment) OS=Homo sapiens OX=9606 GN=STMN3 PE=1 SV=1	-0.647348	-0.0514435	-0.0877057	0.166623	0.0634552	-0.429282	-0.0362622	-0.103167	-0.496187	3.8e-07	0.766888	0.521153	0.232356	0.620026	8.83e-05	0.932809	1.36e-05	6.42e-06	sig	14.1166	14.2833	14.764	14.6763	14.1801	14.7125	14.6949	14.772	14.8251	14.187	14.072	14.0909	14.7845	14.563	14.7901	14.2244	14.2675	14.3579	14.6886	14.7243	14.6158	14.1591	14.2416	14.1396
sp|Q96DY7|MTBP_HUMAN	MTBP	Mdm2-binding protein OS=Homo sapiens OX=9606 GN=MTBP PE=1 SV=1	-0.306848	-0.00899608	-0.101706	-0.129169	-0.194348	-0.427021	-0.09271	-0.0651791	-0.39949	2.83e-06	0.955922	0.298131	0.208854	0.0113794	1.72e-10	0.661243	1.6e-09	2.85e-06	sig	15.5828	15.4536	15.8896	15.7879	15.3884	15.8806	15.8767	15.7933	15.9988	15.5753	15.5598	15.6132	15.9369	15.8483	15.8566	15.4509	15.4659	15.444	15.768	15.8238	15.772	15.3632	15.3693	15.4328
sp|Q86Y91-4|KI18B_HUMAN	KIF18B	Isoform 4 of Kinesin-like protein KIF18B OS=Homo sapiens OX=9606 GN=KIF18B	-0.318356	0.0549128	0.0406659	-0.0537471	-0.0618863	-0.427016	-0.0142469	-0.00813914	-0.420908	0.000957869	0.778435	0.828371	0.798831	0.670512	1.2e-05	0.985764	1.39e-05	4.07e-06	sig	15.8167	15.763	16.1351	16.1758	15.7549	16.19	16.1873	16.1193	16.0988	15.8428	15.8367	15.7707	16.1376	16.1644	16.2681	15.7088	15.8291	15.7511	16.1828	16.1877	16.1568	15.6928	15.8275	15.7443
tr|H0YBH7|H0YBH7_HUMAN	SARAF	Store-operated calcium entry-associated regulatory factor (Fragment) OS=Homo sapiens OX=9606 GN=SARAF PE=1 SV=1	-0.284609	0.0580673	0.0157244	-0.0827251	-0.270364	-0.425402	-0.0423429	-0.187639	-0.570698	0.0138721	0.787509	0.949275	0.70098	0.0448406	0.000794641	0.936905	2.88e-05	0.000440275	sig	13.9781	13.8954	14.2627	14.2784	13.7077	14.3208	14.1517	14.2162	14.4202	13.9941	13.8866	14.0537	14.3345	14.2447	14.3831	13.8002	13.9554	13.9305	14.3087	14.1219	14.4048	13.6701	13.6382	13.8149
sp|Q96K12|FACR2_HUMAN	FAR2	Fatty acyl-CoA reductase 2 OS=Homo sapiens OX=9606 GN=FAR2 PE=1 SV=1	-0.396245	-0.0162269	0.0139348	-0.0446747	-0.0154294	-0.424693	0.0301617	0.0292453	-0.425609	0.000143579	0.946432	0.952103	0.838402	0.93346	6.55e-05	0.950102	5.52e-05	0.000358658	sig	14.4923	14.4477	14.8886	14.9025	14.4769	14.8723	14.9239	14.9474	14.7944	14.6155	14.4683	14.3932	14.8914	14.8403	14.8853	14.3552	14.4273	14.5605	14.805	14.9656	14.9369	14.3548	14.4744	14.6015
sp|Q969R5|LMBL2_HUMAN	L3MBTL2	Lethal(3)malignant brain tumor-like protein 2 OS=Homo sapiens OX=9606 GN=L3MBTL2 PE=1 SV=1	-0.352821	0.00713981	-0.0717624	-0.0618652	-0.0986055	-0.421826	-0.0789022	-0.0367402	-0.379664	1.93e-06	0.967668	0.549751	0.686212	0.323115	1.99e-08	0.776603	3.4e-07	3.02e-06	sig	14.4363	14.3745	14.7891	14.7174	14.3377	14.7963	14.7444	14.7641	14.859	14.5235	14.3598	14.4257	14.8034	14.8131	14.7724	14.3585	14.3186	14.4463	14.7287	14.7275	14.6959	14.3602	14.3348	14.3181
sp|Q07864|DPOE1_HUMAN	POLE	DNA polymerase epsilon catalytic subunit A OS=Homo sapiens OX=9606 GN=POLE PE=1 SV=5	-0.410739	-0.0221027	0.00154819	-0.0326424	-0.0916841	-0.421279	0.0236509	-0.0590417	-0.503972	4.68e-11	0.702901	0.981925	0.553197	0.0182874	3.07e-11	0.85127	1.34e-12	4.93e-09	sig	15.6289	15.5963	16.0396	16.0412	15.5372	16.0175	16.051	16.0589	16.0089	15.6334	15.6589	15.5944	15.9947	16.0286	16.0293	15.607	15.5579	15.6238	16.0509	16.0626	16.0101	15.5659	15.5315	15.5143
sp|P40337|VHL_HUMAN	VHL	von Hippel-Lindau disease tumor suppressor OS=Homo sapiens OX=9606 GN=VHL PE=1 SV=2	-0.432015	-0.0485737	-0.0381204	-0.0349474	-0.0656915	-0.418389	0.0104533	-0.0307441	-0.459586	5.41e-10	0.625951	0.683814	0.764574	0.371746	1.23e-09	0.976331	1.13e-10	1.78e-07	sig	15.3259	15.2909	15.7579	15.7198	15.2602	15.7093	15.8133	15.7188	15.7416	15.2946	15.3257	15.3574	15.7611	15.7012	15.6657	15.313	15.3106	15.2492	15.6911	15.787	15.6813	15.2492	15.281	15.2503
sp|Q8N4T8|CBR4_HUMAN	CBR4	Carbonyl reductase family member 4 OS=Homo sapiens OX=9606 GN=CBR4 PE=1 SV=3	-0.381125	0.140011	0.142333	0.103533	0.0860858	-0.417603	0.00232233	-0.0174471	-0.437373	0.00282029	0.454922	0.403286	0.63182	0.603685	0.00157167	0.997411	0.00100614	0.00141931	sig	14.6114	14.7149	14.9925	15.1349	14.6975	15.1325	14.9305	15.0124	15.0346	14.5556	14.6234	14.6553	15.0286	15.1002	15.2688	14.6047	14.919	14.621	15.291	15.1058	15.0078	14.7984	14.6266	14.6674
sp|Q96HI0|SENP5_HUMAN	SENP5	Sentrin-specific protease 5 OS=Homo sapiens OX=9606 GN=SENP5 PE=1 SV=3	-0.363735	-0.120387	-0.115466	-0.173796	-0.172387	-0.417144	0.00492078	0.00140831	-0.420656	4.1e-05	0.396354	0.378784	0.194143	0.109616	3.47e-06	0.995937	2.56e-06	9.24e-07	sig	13.7828	13.609	14.1466	14.0311	13.6105	14.0262	14.1885	14.0834	14.1678	13.7662	13.7875	13.7948	14.0008	13.9635	14.1143	13.5497	13.636	13.6414	14.0005	14.0297	14.0632	13.6325	13.5701	13.6288
sp|Q9H869-9|YYAP1_HUMAN	YY1AP1	Isoform 9 of YY1-associated protein 1 OS=Homo sapiens OX=9606 GN=YY1AP1	-0.315422	0.0496156	0.00946598	-0.0500149	-0.139144	-0.415052	-0.0401496	-0.0891291	-0.464032	1.68e-05	0.719066	0.956588	0.739827	0.108807	6e-08	0.904874	2.97e-09	2.62e-06	sig	15.1518	15.1018	15.4672	15.4767	15.0127	15.5168	15.473	15.4421	15.4866	15.1441	15.2479	15.0634	15.5597	15.5166	15.4743	15.1253	15.0282	15.1519	15.4842	15.5078	15.4381	15.0276	15.018	14.9923
sp|Q9NRW4-2|DUS22_HUMAN	DUSP22	Isoform 2 of Dual specificity protein phosphatase 22 OS=Homo sapiens OX=9606 GN=DUSP22	-0.153662	0.0269594	-0.0980231	-0.234006	-0.328742	-0.414628	-0.124983	-0.0947355	-0.384381	0.425921	0.949367	0.750178	0.416217	0.117624	0.0203401	0.863144	0.034596	0.0241047	sig	15.4888	15.2548	15.6425	15.5445	15.1601	15.6695	15.5458	15.4152	15.9665	15.3739	15.61	15.4827	15.8758	15.5646	15.5679	15.2373	15.3886	15.1385	15.5373	15.5614	15.5347	15.1124	15.1227	15.2452
sp|Q07820|MCL1_HUMAN	MCL1	Induced myeloid leukemia cell differentiation protein Mcl-1 OS=Homo sapiens OX=9606 GN=MCL1 PE=1 SV=3	-0.429512	-0.0688828	-0.0377976	-0.0531708	-0.0733362	-0.4138	0.0310853	-0.0201653	-0.465051	6.23e-07	0.664599	0.815702	0.769119	0.551713	1.71e-06	0.945905	9.2e-08	3.69e-06	sig	14.6696	14.6165	15.0991	15.0613	14.5963	15.0303	15.0305	15.0486	15.2183	14.7132	14.6465	14.6492	15.0005	15.0116	15.0788	14.618	14.6375	14.5939	15.0464	15.0656	15.072	14.5094	14.6688	14.6107
tr|A0A087WY68|A0A087WY68_HUMAN	PCSK6	Proprotein convertase subtilisin/kexin type 6 OS=Homo sapiens OX=9606 GN=PCSK6 PE=1 SV=1	-0.370332	-0.0930693	-0.119158	-0.136148	-0.110706	-0.41341	-0.0260887	0.0254419	-0.36188	0.00290229	0.646758	0.486854	0.485488	0.474384	0.0013948	0.967051	0.00420814	0.00314424	sig	14.5468	14.4107	14.9171	14.798	14.4361	14.8241	14.995	14.8518	14.9046	14.5127	14.4737	14.654	14.8184	14.7463	14.9075	14.5001	14.5004	14.2315	14.6542	14.7724	14.9674	14.3247	14.5821	14.4015
sp|Q92698|RAD54_HUMAN	RAD54L	DNA repair and recombination protein RAD54-like OS=Homo sapiens OX=9606 GN=RAD54L PE=1 SV=2	-0.408142	0.0340462	0.020535	0.0303144	-0.0108036	-0.411874	-0.0135112	-0.0411179	-0.439481	1.84e-09	0.796616	0.878614	0.836737	0.930409	1.46e-09	0.973374	1.72e-10	2.13e-07	sig	14.969	14.9993	15.3771	15.3977	14.9582	15.4112	15.3935	15.371	15.3669	14.9193	14.9974	14.9903	15.3941	15.4464	15.3931	14.9652	15.0639	14.9688	15.3805	15.413	15.3995	14.8876	15.0078	14.9792
sp|Q9UHI8|ATS1_HUMAN	ADAMTS1	A disintegrin and metalloproteinase with thrombospondin motifs 1 OS=Homo sapiens OX=9606 GN=ADAMTS1 PE=1 SV=4	-0.441735	-0.0393162	-0.0418112	-0.00827953	0.0435618	-0.410698	-0.00249509	0.0518413	-0.356362	3.29e-11	0.766888	0.719927	0.962582	0.661413	4.73e-10	0.996869	3.88e-08	6.5e-07	sig	15.2101	15.2019	15.6519	15.6101	15.2537	15.6126	15.7002	15.6473	15.6081	15.209	15.2609	15.1606	15.6073	15.5948	15.6356	15.1545	15.234	15.2171	15.6415	15.6316	15.5572	15.1942	15.3073	15.2596
sp|Q86XI6|PPR3B_HUMAN	PPP1R3B	Protein phosphatase 1 regulatory subunit 3B OS=Homo sapiens OX=9606 GN=PPP1R3B PE=1 SV=1	-0.318391	-0.0859156	-0.186313	-0.177108	-0.112551	-0.409583	-0.100397	0.064557	-0.244629	0.0188117	0.724267	0.313114	0.41089	0.531434	0.00426689	0.84702	0.0811507	0.0126104	sig	13.5961	13.419	13.9145	13.7282	13.4836	13.8286	13.9166	13.9339	13.893	13.6078	13.6638	13.5167	13.8553	13.804	13.8265	13.5827	13.292	13.3823	13.6117	13.945	13.6279	13.2458	13.6142	13.5907
tr|C9JIZ6|C9JIZ6_HUMAN	PSAP	Prosaposin OS=Homo sapiens OX=9606 GN=PSAP PE=1 SV=2	-0.644823	-0.0429317	-0.00939576	0.193634	0.23093	-0.408257	0.0335359	0.0372962	-0.404497	1.47e-11	0.833816	0.96969	0.180908	0.0426187	1.62e-05	0.949662	1.7e-05	2.66e-05	sig	15.5925	15.7862	16.2373	16.2279	15.8234	16.1944	16.3151	16.284	16.1128	15.5383	15.6117	15.6275	16.1858	16.1832	16.2142	15.7978	15.7888	15.7719	16.2512	16.2648	16.1679	15.9987	15.6809	15.7907
sp|Q9HCI6|K1586_HUMAN	KIAA1586	E3 SUMO-protein ligase KIAA1586 OS=Homo sapiens OX=9606 GN=KIAA1586 PE=1 SV=2	-0.36261	-0.00952896	-0.00926237	-0.0536278	-0.158942	-0.406708	0.000266591	-0.105314	-0.512289	0.000307484	0.966954	0.969711	0.808846	0.211116	6.34e-05	0.999714	5.15e-07	2.97e-06	sig	15.76	15.7063	16.1226	16.1133	15.601	16.113	16.0859	16.1217	16.1601	15.7944	15.7548	15.7308	16.0447	16.2254	16.0691	15.723	15.6936	15.7024	16.1749	16.122	16.043	15.5567	15.6646	15.5817
sp|Q96H55|MYO19_HUMAN	MYO19	Unconventional myosin-XIX OS=Homo sapiens OX=9606 GN=MYO19 PE=1 SV=2	-0.326772	0.0450771	0.0457967	-0.0343	0.0588654	-0.406149	0.000719594	0.0931654	-0.313703	8.77e-07	0.739486	0.699587	0.821674	0.551328	2e-09	0.998822	2.4e-06	1.62e-07	sig	14.5565	14.5222	14.8833	14.9291	14.6154	14.9283	14.883	14.864	14.9027	14.5283	14.5609	14.5803	14.9621	14.8853	14.9376	14.5307	14.528	14.5079	14.9176	14.9206	14.9489	14.638	14.5459	14.6622
sp|Q8TDF5|NETO1_HUMAN	NETO1	Neuropilin and tolloid-like protein 1 OS=Homo sapiens OX=9606 GN=NETO1 PE=2 SV=2	-0.405176	-0.0113754	-0.0149781	-0.0122619	-0.107629	-0.406063	-0.00360275	-0.0953672	-0.497827	0.000206569	0.957157	0.940916	0.957966	0.37713	0.00023731	0.996869	2.05e-05	6.68e-05	sig	16.049	16.0367	16.4542	16.4392	15.9414	16.4428	16.3468	16.5537	16.462	16.1496	16.0201	15.9772	16.3633	16.4238	16.5413	15.9241	16.1334	16.0526	16.4407	16.4816	16.3953	15.9276	15.9683	15.9282
sp|Q9ULM0|PKHH1_HUMAN	PLEKHH1	Pleckstrin homology domain-containing family H member 1 OS=Homo sapiens OX=9606 GN=PLEKHH1 PE=2 SV=2	-0.376873	-0.0672167	0.111889	-0.0961306	0.0259744	-0.405787	0.179105	0.122105	-0.462787	0.00415272	0.776422	0.547353	0.682983	0.903803	0.00281246	0.617951	0.000874027	0.00186638	sig	13.6091	13.513	13.986	14.0979	13.6351	13.9188	14.0691	13.9206	13.9683	13.5414	13.6253	13.6606	13.7749	13.9916	13.9898	13.6597	13.2802	13.5991	14.1696	14.0234	14.1007	13.4787	13.7156	13.711
sp|P33552|CKS2_HUMAN	CKS2	Cyclin-dependent kinases regulatory subunit 2 OS=Homo sapiens OX=9606 GN=CKS2 PE=1 SV=1	-0.551435	-0.105102	-0.077638	0.0409928	-0.0436318	-0.405341	0.0274641	-0.0846246	-0.517429	3.62e-06	0.471605	0.58005	0.834306	0.750014	0.000172073	0.950102	8.5e-06	4.6e-06	sig	15.3868	15.4278	15.9383	15.8606	15.3432	15.8332	15.9986	15.8521	15.964	15.4795	15.4114	15.2695	15.7611	15.9229	15.8155	15.4353	15.4329	15.4152	15.8193	15.8987	15.8639	15.312	15.401	15.3166
sp|Q5T6S3-2|PHF19_HUMAN	PHF19	Isoform 2 of PHD finger protein 19 OS=Homo sapiens OX=9606 GN=PHF19	-0.437302	-0.208273	-0.309293	-0.175251	-0.372336	-0.40428	-0.10102	-0.197085	-0.500345	0.000590975	0.207181	0.041304	0.333779	0.00817777	0.00142374	0.818466	0.00016159	0.000161448	sig	14.5374	14.3622	14.9747	14.6654	14.1651	14.7664	15.0766	14.9577	14.8899	14.3734	14.6785	14.5603	14.8216	14.8122	14.6656	14.5416	14.2766	14.2683	14.7508	14.6233	14.6221	14.2098	14.1519	14.1336
sp|Q6P3S6|FBX42_HUMAN	FBXO42	F-box only protein 42 OS=Homo sapiens OX=9606 GN=FBXO42 PE=1 SV=1	-0.377821	-0.0582282	-0.0207173	-0.0832763	-0.0480129	-0.402869	0.0375109	0.0352634	-0.405116	1.66e-07	0.65749	0.890599	0.509696	0.652257	3.55e-08	0.908869	2.7e-08	2.98e-05	sig	14.5121	14.4288	14.8899	14.8692	14.4641	14.8317	14.9527	14.8308	14.8863	14.5939	14.4622	14.4802	14.8621	14.813	14.8201	14.3995	14.4399	14.4471	14.8175	14.8358	14.9543	14.5023	14.5494	14.3406
sp|Q9UKA4|AKA11_HUMAN	AKAP11	A-kinase anchor protein 11 OS=Homo sapiens OX=9606 GN=AKAP11 PE=1 SV=1	-0.385212	-0.0237245	-0.0425994	-0.0408135	-0.135834	-0.402301	-0.018875	-0.0950201	-0.478446	3.61e-13	0.833388	0.629435	0.713376	0.0285041	4.53e-14	0.948626	2.23e-18	2.03e-06	sig	15.0416	15.0008	15.4268	15.3842	14.9058	15.4031	15.4412	15.3962	15.443	15.0937	15.0052	15.026	15.3955	15.355	15.4588	14.9666	15.0061	15.0297	15.4029	15.3865	15.3633	14.9742	14.9554	14.7877
sp|Q8IZT6-2|ASPM_HUMAN	ASPM	Isoform 2 of Abnormal spindle-like microcephaly-associated protein OS=Homo sapiens OX=9606 GN=ASPM	-0.518002	0.142183	0.0458943	0.259003	0.195982	-0.401182	-0.0962887	-0.0630215	-0.367915	3.61e-05	0.369775	0.802257	0.0809713	0.119125	0.000678072	0.800571	0.00141063	0.000154358	sig	13.7717	14.0307	14.2897	14.3356	13.9676	14.4319	14.2507	14.3152	14.3031	13.7329	13.9201	13.662	14.4152	14.4741	14.4063	13.9389	13.922	14.2311	14.3267	14.3413	14.3387	13.9129	13.9545	14.0355
sp|Q14534|ERG1_HUMAN	SQLE	Squalene monooxygenase OS=Homo sapiens OX=9606 GN=SQLE PE=1 SV=3	-0.349717	-0.00984586	0.0552002	-0.0582284	-0.0983989	-0.398099	0.0650461	-0.0401705	-0.503316	0.000714509	0.962173	0.721903	0.755371	0.416017	0.000230625	0.862326	1.36e-05	0.000215714	sig	14.2018	14.1436	14.5515	14.6067	14.1034	14.5417	14.4513	14.5958	14.6074	14.2783	14.2026	14.1245	14.5342	14.5423	14.5485	14.0542	14.1894	14.1871	14.7271	14.5661	14.527	14.086	13.9777	14.2466
sp|P13056|NR2C1_HUMAN	NR2C1	Nuclear receptor subfamily 2 group C member 1 OS=Homo sapiens OX=9606 GN=NR2C1 PE=1 SV=2	-0.296444	-0.0429149	-0.024138	-0.144247	-0.0784436	-0.397776	0.0187769	0.0658031	-0.35075	0.00535735	0.851524	0.920666	0.429187	0.620689	0.000197985	0.980137	0.00107248	0.000139705	sig	14.6346	14.4904	14.9311	14.9069	14.5562	14.8882	14.8054	15.0023	14.9855	14.6596	14.6296	14.6147	14.9673	14.7587	14.9384	14.4204	14.5606	14.4901	14.8923	14.908	14.9205	14.5126	14.5682	14.5877
sp|Q9H019|MFR1L_HUMAN	MTFR1L	Mitochondrial fission regulator 1-like OS=Homo sapiens OX=9606 GN=MTFR1L PE=1 SV=2	-0.181293	0.209052	0.0506644	-0.00540827	0.10816	-0.395753	-0.158388	0.113569	-0.123797	0.112004	0.193783	0.795719	0.985506	0.465135	0.0014573	0.626407	0.3158	0.0154288	sig	15.8578	15.8524	16.0391	16.0898	15.966	16.2482	16.1624	15.9727	15.9823	15.7802	15.8085	15.9848	16.3447	16.2683	16.1315	15.7276	15.8962	15.9336	16.0575	16.0457	16.1661	16.0428	15.8202	16.035
sp|Q6IQ32|ADNP2_HUMAN	ADNP2	Activity-dependent neuroprotector homeobox protein 2 OS=Homo sapiens OX=9606 GN=ADNP2 PE=1 SV=1	-0.377767	0.00204384	-0.0194196	-0.0159377	-0.0873645	-0.395749	-0.0214634	-0.0714267	-0.445712	8.14e-11	0.987328	0.85872	0.901725	0.201251	1.67e-11	0.936939	1.61e-13	3.25e-07	sig	15.6524	15.6365	16.0302	16.0107	15.565	16.0322	16.0828	15.9489	16.0587	15.6389	15.6826	15.6357	16.0324	16.0277	16.0365	15.6381	15.6887	15.5826	16.0308	16.0112	15.9903	15.6134	15.5437	15.538
sp|Q9HAC7-3|SUCHY_HUMAN	SUGCT	Isoform 3 of Succinate--hydroxymethylglutarate CoA-transferase OS=Homo sapiens OX=9606 GN=SUGCT	-0.178725	0.235071	0.168791	0.0190059	0.0867765	-0.39479	-0.0662801	0.0677706	-0.260739	0.0960512	0.117384	0.245159	0.94052	0.547586	0.000891143	0.888424	0.0201057	0.00346441	sig	13.9491	13.9681	14.1278	14.2966	14.0358	14.3629	14.0648	14.1332	14.1853	13.8705	13.9414	14.0353	14.404	14.343	14.3416	13.8293	14.0506	14.0243	14.163	14.3858	14.341	14.1261	13.8896	14.0918
sp|P10244|MYBB_HUMAN	MYBL2	Myb-related protein B OS=Homo sapiens OX=9606 GN=MYBL2 PE=1 SV=1	-0.302817	0.0634614	0.0287009	-0.0273261	0.02263	-0.393604	-0.0347605	0.0499561	-0.308888	7.37e-08	0.487295	0.776818	0.823304	0.800561	3.05e-11	0.895632	4.19e-08	7.5e-06	sig	15.9185	15.8911	16.2213	16.25	15.9411	16.2847	16.2604	16.2075	16.1959	15.913	15.932	15.9104	16.3674	16.2494	16.2374	15.8603	15.9087	15.9045	16.2401	16.2273	16.2826	16.0018	15.9726	15.8488
sp|Q6ZRQ5|MMS22_HUMAN	MMS22L	Protein MMS22-like OS=Homo sapiens OX=9606 GN=MMS22L PE=1 SV=3	-0.453363	0.0326184	0.0386357	0.0926326	-0.037474	-0.393348	0.00601727	-0.130107	-0.529472	1.16e-11	0.804455	0.738298	0.385733	0.7044	1.64e-09	0.990471	1.65e-14	1.13e-06	sig	14.6397	14.7324	15.0931	15.1317	14.6023	15.1257	15.0814	15.135	15.0628	14.622	14.6522	14.645	15.0861	15.1461	15.1449	14.65	14.7009	14.8462	15.2021	15.1304	15.0627	14.6071	14.603	14.5967
sp|P48730-2|KC1D_HUMAN	CSNK1D	Isoform 2 of Casein kinase I isoform delta OS=Homo sapiens OX=9606 GN=CSNK1D	-0.40465	-0.0159515	0.0228145	-0.00454044	-0.101218	-0.393239	0.038766	-0.0966777	-0.528683	5.07e-10	0.902967	0.842036	0.976989	0.160942	1.2e-09	0.887471	8.78e-14	1.39e-07	sig	14.4203	14.4157	14.8249	14.8477	14.319	14.809	14.8173	14.8208	14.8366	14.4916	14.3566	14.4127	14.8511	14.7725	14.8033	14.3969	14.4123	14.438	14.8483	14.8571	14.8378	14.2821	14.2854	14.3896
sp|Q86VP1-2|TAXB1_HUMAN	TAX1BP1	Isoform 2 of Tax1-binding protein 1 OS=Homo sapiens OX=9606 GN=TAX1BP1	-0.434187	-0.145035	-0.158711	-0.10189	-0.165192	-0.391042	-0.0136763	-0.0633016	-0.440667	4.23e-09	0.0255582	0.00899781	0.117038	0.00380899	2.22e-08	0.949662	3.14e-09	1.22e-07	sig	14.7782	14.6763	15.2124	15.0537	14.613	15.0673	15.2264	15.2281	15.1826	14.8379	14.7687	14.7279	15.0435	15.0392	15.1193	14.7386	14.6525	14.6378	15.0621	15.0297	15.0692	14.6112	14.6436	14.5842
sp|P35869|AHR_HUMAN	AHR	Aryl hydrocarbon receptor OS=Homo sapiens OX=9606 GN=AHR PE=1 SV=2	-0.543558	-0.130285	-0.0789708	0.0224332	-0.0146283	-0.39084	0.0513141	-0.0370614	-0.479215	0.000363022	0.559051	0.726696	0.945176	0.953533	0.00685822	0.936133	0.00134386	0.00205733	sig	13.6995	13.722	14.2431	14.1641	13.6849	14.1128	14.2437	14.1087	14.3769	13.8128	13.7042	13.5816	14.0069	14.3089	14.0227	13.596	13.66	13.9099	14.1118	14.0852	14.2954	13.8069	13.6326	13.6152
tr|H0YAR2|H0YAR2_HUMAN	PABPC1	Polyadenylate-binding protein 1 (Fragment) OS=Homo sapiens OX=9606 GN=PABPC1 PE=1 SV=1	-0.1541	-0.303264	-0.213298	-0.539639	-0.262357	-0.390475	0.0899654	0.277282	-0.203159	0.324015	0.149298	0.303508	0.00973321	0.143905	0.0127639	0.894245	0.201099	0.00846501	sig	12.6434	12.1038	12.7975	12.5842	12.3811	12.4943	12.9408	12.8464	12.6055	12.5122	12.5435	12.8746	12.5802	12.3462	12.5564	12.0974	12.0778	12.1361	12.3526	12.5901	12.81	12.4209	12.3593	12.363
tr|A0A087WUS5|A0A087WUS5_HUMAN	MYC	Myc proto-oncogene protein OS=Homo sapiens OX=9606 GN=MYC PE=1 SV=1	-0.278667	0.00350557	0.0487947	-0.106745	-0.203651	-0.388917	0.0452891	-0.0969061	-0.531113	0.00591141	0.98702	0.768732	0.516248	0.0784876	0.000423617	0.917267	1.08e-05	0.000128995	sig	15.1363	15.0295	15.4149	15.4637	14.9326	15.4184	15.4493	15.4132	15.3824	15.0685	15.0919	15.2485	15.4254	15.4664	15.3636	15.009	14.9698	15.1098	15.4224	15.4381	15.5307	15.0949	14.8289	14.874
sp|O15230|LAMA5_HUMAN	LAMA5	Laminin subunit alpha-5 OS=Homo sapiens OX=9606 GN=LAMA5 PE=1 SV=8	-0.26862	0.260977	0.233117	0.140735	0.156368	-0.388862	-0.0278603	0.0156324	-0.345369	5.42e-07	3.7e-05	0.000211944	0.0554537	0.0112946	6.17e-12	0.914382	3.65e-10	1.68e-06	sig	14.2002	14.3409	14.4688	14.7019	14.3566	14.7298	14.4872	14.4901	14.4292	14.1961	14.1352	14.2692	14.7609	14.7002	14.7284	14.2556	14.3568	14.4104	14.6915	14.7054	14.7089	14.3511	14.3838	14.3348
sp|O15111|IKKA_HUMAN	CHUK	Inhibitor of nuclear factor kappa-B kinase subunit alpha OS=Homo sapiens OX=9606 GN=CHUK PE=1 SV=2	-0.371581	0.0424068	-0.0138307	0.0261409	0.0110721	-0.387847	-0.0562375	-0.0150688	-0.346678	2.22e-32	0.347674	0.798392	0.640256	0.819627	4.1e-34	0.444206	1.96e-29	4.93e-09	sig	16.2386	16.2648	16.6102	16.5964	16.2497	16.6526	16.5784	16.6274	16.6249	16.2332	16.253	16.2297	16.6724	16.6186	16.6669	16.2531	16.2878	16.2534	16.6051	16.6079	16.5762	16.2363	16.2309	16.282
sp|Q9NQX7|ITM2C_HUMAN	ITM2C	Integral membrane protein 2C OS=Homo sapiens OX=9606 GN=ITM2C PE=1 SV=1	-0.559536	0.098016	0.0493386	0.269837	0.0261122	-0.387714	-0.0486774	-0.243725	-0.582762	1.75e-06	0.597776	0.799149	0.0671447	0.8916	0.000542813	0.923199	8.66e-07	3.25e-07	sig	15.1254	15.3952	15.6849	15.7343	15.1515	15.7829	15.6613	15.6845	15.7089	15.2014	15.0604	15.1144	15.7829	15.7975	15.7684	15.4119	15.3687	15.405	15.6792	15.7243	15.7992	15.1046	15.0909	15.259
sp|P17036|ZNF3_HUMAN	ZNF3	Zinc finger protein 3 OS=Homo sapiens OX=9606 GN=ZNF3 PE=1 SV=3	-0.320677	-0.0350283	-0.107012	-0.101656	-0.0418321	-0.387304	-0.0719835	0.0598235	-0.255497	0.00235698	0.861791	0.45196	0.543918	0.777411	0.000530166	0.851369	0.0147664	0.00100354	sig	16.0401	15.9385	16.3608	16.2538	15.9983	16.3258	16.3155	16.4002	16.3667	16.0134	16.024	16.083	16.3032	16.4121	16.2621	16.0743	15.8707	15.8705	16.239	16.378	16.1444	15.927	15.9695	16.0985
sp|Q8TCP9|F200A_HUMAN	FAM200A	Protein FAM200A OS=Homo sapiens OX=9606 GN=FAM200A PE=1 SV=1	-0.514032	-0.123095	-0.14984	0.00399708	-0.0434458	-0.38694	-0.0267451	-0.0474429	-0.407637	0.000155071	0.517697	0.370916	0.990361	0.81214	0.00266696	0.965882	0.00169056	0.000875605	sig	16.0171	16.0211	16.5311	16.3812	15.9736	16.408	16.5101	16.6779	16.4053	16.1026	15.9954	15.9532	16.378	16.3748	16.4712	15.7999	16.1092	16.1541	16.3253	16.4588	16.3597	15.8705	16.0389	16.0114
tr|A0A0D9SFM0|A0A0D9SFM0_HUMAN	SHPRH	E3 ubiquitin-protein ligase SHPRH OS=Homo sapiens OX=9606 GN=SHPRH PE=1 SV=1	-0.367522	0.01064	-0.012838	-0.00831129	-0.00182275	-0.386473	-0.023478	0.00648853	-0.356506	4.27e-09	0.894395	0.859327	0.924391	0.977258	2.06e-09	0.893046	6.49e-09	1.31e-07	sig	14.6129	14.6046	14.9804	14.9676	14.6111	14.991	14.9752	15.0153	14.9507	14.5967	14.6584	14.5836	14.9555	15.0247	14.993	14.5989	14.6126	14.6022	14.9706	14.9211	15.0109	14.5719	14.6365	14.6247
sp|Q9NQR1|KMT5A_HUMAN	KMT5A	N-lysine methyltransferase KMT5A OS=Homo sapiens OX=9606 GN=KMT5A PE=1 SV=3	-0.301928	-0.065185	-0.103777	-0.149545	-0.204229	-0.386289	-0.0385921	-0.0546835	-0.40238	0.00406342	0.757794	0.529668	0.395034	0.109836	0.000276026	0.945389	0.000138017	4.21e-05	sig	14.8033	14.6537	15.1052	15.0014	14.599	15.04	15.0839	15.0112	15.2204	14.7524	14.902	14.7555	15.1289	15.0179	14.9732	14.6573	14.6234	14.6805	14.9925	14.9823	15.0294	14.5919	14.6433	14.5619
tr|E9PN30|E9PN30_HUMAN	SELENOS	Selenoprotein S (Fragment) OS=Homo sapiens OX=9606 GN=SELENOS PE=1 SV=1	-0.0764517	0.0510759	0.142346	-0.257225	-0.19611	-0.384753	0.0912701	0.0611151	-0.414908	0.542999	0.814146	0.372246	0.108887	0.150116	0.00186721	0.836621	0.000936101	0.00385843	sig	15.7496	15.4924	15.8261	15.9684	15.5535	15.8772	15.8263	15.8227	15.8293	15.7954	15.745	15.7084	15.8283	15.864	15.9391	15.6335	15.5666	15.2772	16.1059	15.8537	15.9458	15.4466	15.6543	15.5597
sp|Q9NR48|ASH1L_HUMAN	ASH1L	Histone-lysine N-methyltransferase ASH1L OS=Homo sapiens OX=9606 GN=ASH1L PE=1 SV=2	-0.340007	-0.00995134	0.0427705	-0.0542795	-0.0937535	-0.384335	0.0527219	-0.039474	-0.476531	3.95e-05	0.951477	0.70709	0.678995	0.276414	1.05e-05	0.844685	5.05e-07	4.55e-05	sig	14.2826	14.2283	14.6226	14.6653	14.1888	14.6126	14.6706	14.5451	14.6521	14.3617	14.3224	14.1636	14.6079	14.6617	14.5682	14.2029	14.292	14.19	14.6205	14.6896	14.6859	14.295	14.1152	14.1562
sp|Q96A37|RN166_HUMAN	RNF166	RING finger protein 166 OS=Homo sapiens OX=9606 GN=RNF166 PE=1 SV=1	-0.287763	0.0297148	-0.0580576	-0.0667727	0.0417691	-0.384251	-0.0877724	0.108542	-0.187937	0.00189914	0.864685	0.672827	0.681951	0.741174	0.000139994	0.765465	0.038712	0.000340272	sig	14.5791	14.5123	14.8669	14.8088	14.6209	14.8966	14.8643	14.8412	14.8951	14.4933	14.627	14.6171	14.9327	14.8695	14.8876	14.5711	14.456	14.5099	14.8441	14.7381	14.8443	14.6624	14.7071	14.4931
sp|Q86YV9|HPS6_HUMAN	HPS6	Hermansky-Pudlak syndrome 6 protein OS=Homo sapiens OX=9606 GN=HPS6 PE=1 SV=1	-0.470718	-0.0377008	-0.0305134	0.0488942	0.0485613	-0.384123	0.00718743	-0.000332881	-0.391644	6.41e-14	0.622199	0.670737	0.518323	0.395497	1.63e-11	0.9803	8.34e-12	3.59e-09	sig	15.9787	16.0276	16.4494	16.4189	16.0273	16.4117	16.4666	16.4521	16.4295	15.9864	15.9788	15.9709	16.3791	16.4693	16.3868	16.0378	15.9983	16.0467	16.4268	16.4226	16.4073	16.0114	16.0396	16.0308
sp|Q12772|SRBP2_HUMAN	SREBF2	Sterol regulatory element-binding protein 2 OS=Homo sapiens OX=9606 GN=SREBF2 PE=1 SV=2	-0.280256	0.0644577	0.0789846	-0.038589	-0.0828769	-0.383302	0.0145269	-0.0442879	-0.442117	0.060639	0.832639	0.765763	0.913172	0.712281	0.0106043	0.990382	0.00316054	2.98e-05	sig	15.6268	15.5882	15.907	15.986	15.5439	15.9715	15.8492	15.8832	15.9887	15.6601	15.6166	15.6035	15.9118	16.0842	15.9184	15.5419	15.573	15.6496	16.001	16.0462	15.9108	15.5107	15.5601	15.5609
sp|P49716|CEBPD_HUMAN	CEBPD	CCAAT/enhancer-binding protein delta OS=Homo sapiens OX=9606 GN=CEBPD PE=1 SV=2	-0.276251	0.12012	-0.0116163	0.0137977	0.00664661	-0.382573	-0.131736	-0.0071511	-0.257988	0.0356028	0.575607	0.96969	0.965517	0.976524	0.00591802	0.766197	0.0588713	0.0213705	sig	14.0048	14.0186	14.2811	14.2695	14.0115	14.4012	14.0366	14.451	14.3557	13.9827	14.1576	13.8742	14.4679	14.2619	14.4739	13.9976	13.9652	14.0931	14.2157	14.2349	14.3579	14.1054	13.9304	13.9986
sp|P53671-3|LIMK2_HUMAN	LIMK2	Isoform 3 of LIM domain kinase 2 OS=Homo sapiens OX=9606 GN=LIMK2	-0.307155	0.0723574	0.0759517	-0.00278471	0.0832614	-0.382297	0.00359431	0.0860461	-0.299845	0.00370696	0.721506	0.668747	0.992597	0.58484	0.00039411	0.996869	0.00562034	0.000277373	sig	14.5741	14.5713	14.8813	14.9572	14.6574	14.9536	14.8956	14.8838	14.8644	14.5535	14.5221	14.6468	14.922	14.9271	15.0118	14.6188	14.4883	14.6069	14.9638	14.9623	14.9455	14.737	14.7451	14.4901
sp|P08572|CO4A2_HUMAN	COL4A2	Collagen alpha-2(IV) chain OS=Homo sapiens OX=9606 GN=COL4A2 PE=1 SV=4	-0.423573	-0.0590893	-0.0674264	-0.0172905	-0.0777222	-0.381774	-0.00833717	-0.0604317	-0.433869	2.64e-06	0.754257	0.673241	0.942649	0.570501	2.94e-05	0.990991	1.54e-06	1.03e-06	sig	14.1096	14.0923	14.5331	14.4657	14.0318	14.474	14.5374	14.5294	14.5325	14.1141	14.1595	14.0551	14.475	14.4463	14.5008	14.0565	14.0652	14.1551	14.4101	14.4455	14.5415	14.0965	14.0028	13.9962
sp|Q13352-5|CENPR_HUMAN	ITGB3BP	Isoform 5 of Centromere protein R OS=Homo sapiens OX=9606 GN=ITGB3BP	-0.330785	-0.0133759	-0.0490972	-0.0624941	-0.0465581	-0.379903	-0.0357213	0.015936	-0.328246	0.036071	0.97075	0.879056	0.862604	0.866703	0.017339	0.968282	0.0455668	1.16e-07	sig	16.1155	16.053	16.4462	16.3971	16.0689	16.4329	16.441	16.4685	16.4292	16.0983	16.1019	16.1462	16.4302	16.464	16.4044	16.0337	16.0371	16.0881	16.347	16.4478	16.3967	16.0394	16.0774	16.0898
sp|Q9H8M1|CQ10B_HUMAN	COQ10B	Coenzyme Q-binding protein COQ10 homolog B, mitochondrial OS=Homo sapiens OX=9606 GN=COQ10B PE=2 SV=1	-0.481825	0.011169	0.0814043	0.113247	0.185596	-0.379748	0.0702353	0.0723489	-0.377634	0.000170965	0.964225	0.640507	0.553664	0.170504	0.00195087	0.887471	0.00203471	0.000637248	sig	14.4457	14.559	14.9276	15.009	14.6313	14.9387	14.8801	14.9033	14.9993	14.4161	14.5321	14.389	14.9336	14.9419	14.9407	14.6663	14.4535	14.5572	15.0268	15.0922	14.9079	14.4384	14.8217	14.634
sp|Q9H1J1|REN3A_HUMAN	UPF3A	Regulator of nonsense transcripts 3A OS=Homo sapiens OX=9606 GN=UPF3A PE=1 SV=1	-0.352018	-0.0422494	-0.0541111	-0.0684613	-0.00520234	-0.37823	-0.0118617	0.063259	-0.303109	0.000111354	0.776964	0.665313	0.62852	0.971039	6.02e-05	0.982443	0.000590626	1.25e-05	sig	15.9117	15.8432	16.2637	16.2096	15.9064	16.2214	16.3021	16.2836	16.2052	15.9977	15.8721	15.8652	16.1928	16.2665	16.2049	15.8838	15.8348	15.811	16.1956	16.2165	16.2166	15.868	15.9963	15.8551
sp|O95999|BCL10_HUMAN	BCL10	B-cell lymphoma/leukemia 10 OS=Homo sapiens OX=9606 GN=BCL10 PE=1 SV=1	-0.434995	-0.0675578	-0.0732685	-0.010233	-0.0390218	-0.37767	-0.0057107	-0.0287887	-0.400748	1.94e-07	0.467296	0.381612	0.942371	0.636922	1.63e-06	0.990382	6.13e-07	1.83e-06	sig	16.8231	16.8129	17.2581	17.1849	16.7841	17.1906	17.2902	17.2705	17.2137	16.8555	16.8528	16.761	17.2113	17.1699	17.1905	16.8281	16.8471	16.7635	17.1959	17.1345	17.2241	16.8273	16.8335	16.6916
sp|P50579|MAP2_HUMAN	METAP2	Methionine aminopeptidase 2 OS=Homo sapiens OX=9606 GN=METAP2 PE=1 SV=1	-0.317921	-0.224362	-0.278627	-0.283851	-0.284227	-0.37741	-0.0542646	-0.000375921	-0.323521	2.16e-09	0.00036076	2.39e-06	2.34e-06	1.05e-06	5.88e-12	0.776839	1.17e-09	1.76e-07	sig	15.3679	15.084	15.6858	15.4072	15.0836	15.4614	15.6767	15.6596	15.721	15.4421	15.3096	15.3519	15.4818	15.4542	15.4482	15.0673	15.134	15.0507	15.3758	15.4218	15.4239	15.0405	15.0981	15.1123
sp|Q9Y575-3|ASB3_HUMAN	ASB3	Isoform 3 of Ankyrin repeat and SOCS box protein 3 OS=Homo sapiens OX=9606 GN=ASB3	-0.57604	-0.127725	-0.214565	0.0711561	-0.0938855	-0.37716	-0.0868408	-0.165042	-0.45536	2.88e-05	0.561821	0.236867	0.79607	0.615173	0.00495835	0.882295	0.00075044	0.000385346	sig	13.9758	14.047	14.5519	14.3373	13.8819	14.4241	14.6386	14.4354	14.5816	13.9823	14.1144	13.8307	14.6234	14.3313	14.3177	14.0971	13.9593	14.0846	14.2523	14.3268	14.4327	13.8328	13.8832	13.9299
sp|Q8IZE3|PACE1_HUMAN	SCYL3	Protein-associating with the carboxyl-terminal domain of ezrin OS=Homo sapiens OX=9606 GN=SCYL3 PE=1 SV=3	-0.352561	-0.000499479	-0.0174405	-0.0250624	0.00587856	-0.377124	-0.016941	0.030941	-0.329242	0.0554326	0.998455	0.969667	0.956943	0.984358	0.0432462	0.990397	0.0888316	2.77e-07	sig	15.7043	15.6792	16.0568	16.0394	15.7101	16.0563	16.0509	16.098	16.0216	15.7443	15.6531	15.7155	16.0791	16.013	16.0768	15.64	15.7302	15.6675	16.0254	16.0373	16.0555	15.6903	15.7131	15.727
sp|Q17RS7|GEN_HUMAN	GEN1	Flap endonuclease GEN homolog 1 OS=Homo sapiens OX=9606 GN=GEN1 PE=1 SV=2	-0.412323	-0.0668354	-0.100148	-0.0310302	-0.0531256	-0.376518	-0.0333123	-0.0220954	-0.365301	4.41e-10	0.497536	0.227006	0.810918	0.528001	5.58e-09	0.904874	1.1e-08	5.75e-06	sig	15.5824	15.5513	15.9947	15.8945	15.5292	15.9279	15.9592	16.0181	16.0068	15.6919	15.5361	15.5192	15.9247	15.8553	16.0035	15.5896	15.5052	15.5592	15.87	15.916	15.8976	15.5439	15.5368	15.507
sp|Q8WUW1-2|BRK1_HUMAN	BRK1	Isoform 2 of Protein BRICK1 OS=Homo sapiens OX=9606 GN=BRK1	-0.328427	0.0562345	0.108067	0.00900303	0.0766798	-0.375659	0.0518324	0.0676768	-0.359815	0.0116015	0.818834	0.569746	0.977326	0.667709	0.00559151	0.92707	0.00792617	0.00740423	sig	13.7904	13.7994	14.1188	14.2269	13.8671	14.175	14.2788	14.0007	14.0769	13.7212	13.889	13.761	14.1311	14.2307	14.1633	13.8902	13.7838	13.7242	14.2207	14.0245	14.4354	13.9279	13.9392	13.7341
sp|P61587|RND3_HUMAN	RND3	Rho-related GTP-binding protein RhoE OS=Homo sapiens OX=9606 GN=RND3 PE=1 SV=1	-0.326606	-0.0631083	-0.101393	-0.111707	-0.0725338	-0.375205	-0.0382848	0.0391735	-0.297747	0.00139612	0.754831	0.521003	0.537605	0.628049	0.000308032	0.942759	0.00432064	0.000193847	sig	13.6819	13.5702	14.0085	13.9071	13.6094	13.9454	14.0122	14.0568	13.9566	13.6091	13.6815	13.7552	13.9543	13.845	14.037	13.5909	13.5927	13.5272	13.7974	14.0271	13.897	13.6107	13.6103	13.6071
sp|Q9BQ24-2|ZFY21_HUMAN	ZFYVE21	Isoform 2 of Zinc finger FYVE domain-containing protein 21 OS=Homo sapiens OX=9606 GN=ZFYVE21	-0.352512	0.0260299	0.0403889	0.003677	-0.045076	-0.374865	0.0143589	-0.048753	-0.437977	5.63e-10	0.814413	0.655583	0.980055	0.566419	8.29e-11	0.961609	2.36e-13	2.42e-07	sig	14.6687	14.6724	15.0212	15.0616	14.6236	15.0473	14.9868	15.0773	14.9996	14.7327	14.6132	14.6603	15.0271	15.067	15.0476	14.6425	14.6752	14.6996	15.0657	15.056	15.0633	14.6511	14.6467	14.5732
sp|P20719|HXA5_HUMAN	HOXA5	Homeobox protein Hox-A5 OS=Homo sapiens OX=9606 GN=HOXA5 PE=1 SV=2	0.00061579	0.0446791	-0.226264	-0.330681	-0.616865	-0.374745	-0.270943	-0.286184	-0.389986	0.997742	0.89458	0.306417	0.141506	0.00086397	0.0192418	0.521799	0.0160673	0.00254987	sig	14.3061	13.9754	14.3055	14.0792	13.6892	14.3502	14.0957	14.3457	14.475	14.3645	14.2664	14.2874	14.4256	14.334	14.2909	13.925	14.2127	13.7885	13.9136	14.2104	14.1137	13.71	13.6846	13.673
sp|Q8N3X6-3|LCORL_HUMAN	LCORL	Isoform 3 of Ligand-dependent nuclear receptor corepressor-like protein OS=Homo sapiens OX=9606 GN=LCORL	-0.293989	0.0682393	0.097548	-0.0115121	-0.0238228	-0.37374	0.0293088	-0.0123106	-0.415359	0.0322234	0.801701	0.664221	0.972903	0.924085	0.0076815	0.969835	0.0032101	0.00454697	sig	13.1723	13.1608	13.4663	13.5639	13.1485	13.5346	13.5165	13.2817	13.6008	13.162	13.2102	13.1448	13.6306	13.4729	13.5003	13.1615	13.2062	13.1147	13.5381	13.4624	13.6912	13.0567	13.3512	13.0378
sp|Q5T4B2|GT253_HUMAN	CERCAM	Inactive glycosyltransferase 25 family member 3 OS=Homo sapiens OX=9606 GN=CERCAM PE=1 SV=1	-0.256583	0.130747	0.129036	0.0141256	-0.000817137	-0.373204	-0.00171059	-0.0149428	-0.386436	0.01082	0.377352	0.346767	0.95373	0.99585	0.000700036	0.997758	0.000462715	0.000609706	sig	15.0721	15.0862	15.3287	15.4577	15.0713	15.4594	15.3387	15.2117	15.4356	15.0688	15.0241	15.1233	15.4913	15.4803	15.4067	14.9574	15.1	15.2012	15.5726	15.4193	15.3812	15.108	15.0442	15.0616
sp|Q9Y2G9|SBNO2_HUMAN	SBNO2	Protein strawberry notch homolog 2 OS=Homo sapiens OX=9606 GN=SBNO2 PE=2 SV=3	-0.417468	-0.121315	-0.0665917	-0.0763119	-0.128798	-0.372464	0.0547237	-0.0524863	-0.479674	2.13e-05	0.313046	0.585466	0.589916	0.190766	9.65e-05	0.86861	3.72e-06	3.2e-06	sig	15.3275	15.2512	15.7449	15.6783	15.1987	15.6236	15.784	15.7934	15.6574	15.2826	15.3022	15.3976	15.5988	15.6439	15.6282	15.164	15.3199	15.2696	15.6714	15.6505	15.7131	15.2463	15.2046	15.1451
sp|Q7Z333|SETX_HUMAN	SETX	Probable helicase senataxin OS=Homo sapiens OX=9606 GN=SETX PE=1 SV=4	-0.327299	-0.0120284	0.00275666	-0.0546132	-0.107377	-0.369884	0.0147851	-0.0527643	-0.437433	7.01e-14	0.904409	0.97783	0.478444	0.035701	1.06e-16	0.949662	1.94e-21	1.31e-07	sig	14.3554	14.3007	14.6827	14.6854	14.248	14.6706	14.7105	14.7126	14.6248	14.347	14.348	14.371	14.6652	14.6329	14.7138	14.3336	14.2832	14.2855	14.7358	14.6437	14.6768	14.2304	14.2477	14.2658
sp|P25963|IKBA_HUMAN	NFKBIA	NF-kappa-B inhibitor alpha OS=Homo sapiens OX=9606 GN=NFKBIA PE=1 SV=1	-0.105161	0.0402476	0.09651	-0.224322	-0.0500692	-0.369731	0.0562625	0.174253	-0.25174	0.346865	0.848426	0.539456	0.14347	0.748866	0.00154725	0.904874	0.0245492	0.0116778	sig	13.6334	13.409	13.7385	13.835	13.5833	13.7788	13.6304	13.7344	13.8508	13.5024	13.8214	13.5763	13.8694	13.7609	13.7059	13.3346	13.5204	13.3721	13.8895	13.7994	13.8161	13.632	13.628	13.4899
sp|Q5SZL2-4|CE85L_HUMAN	CEP85L	Isoform 4 of Centrosomal protein of 85 kDa-like OS=Homo sapiens OX=9606 GN=CEP85L	-0.358198	0.0345369	0.0368685	0.0239016	0.10653	-0.368833	0.00233154	0.0826283	-0.288536	6.79e-07	0.806497	0.768732	0.880006	0.222437	4.19e-07	0.996869	4.32e-05	1.18e-05	sig	14.1483	14.1722	14.5065	14.5433	14.2548	14.541	14.4515	14.5203	14.5477	14.2044	14.2056	14.0349	14.5381	14.5222	14.5627	14.1195	14.1901	14.2069	14.5115	14.539	14.5795	14.2904	14.2299	14.2441
sp|Q6W2J9|BCOR_HUMAN	BCOR	BCL-6 corepressor OS=Homo sapiens OX=9606 GN=BCOR PE=1 SV=1	-0.336894	-0.0149699	-0.0390959	-0.0462224	-0.0597523	-0.368147	-0.024126	-0.0135299	-0.357551	2.29e-26	0.813726	0.387709	0.356311	0.104257	9.21e-30	0.849487	1.17e-28	2.51e-08	sig	14.7585	14.7123	15.0954	15.0563	14.6987	15.0804	15.1317	15.0625	15.0919	14.746	14.7958	14.7336	15.0795	15.046	15.1157	14.6853	14.7272	14.7243	15.0529	15.0521	15.0638	14.705	14.7123	14.6789
tr|A0A140T9B3|A0A140T9B3_HUMAN	HLA-C	HLA class I histocompatibility antigen, Cw-6 alpha chain OS=Homo sapiens OX=9606 GN=HLA-C PE=1 SV=1	-0.257865	0.124446	0.103349	0.014676	0.0429419	-0.367635	-0.0210971	0.0282659	-0.318272	0.00399762	0.324583	0.391532	0.942371	0.728436	0.000191735	0.961768	0.000790288	0.00172997	sig	14.5806	14.5953	14.8385	14.9419	14.6236	14.963	14.8502	14.8119	14.8534	14.6515	14.5164	14.574	15.0109	14.9594	14.9186	14.4757	14.5972	14.713	15.012	14.9096	14.9039	14.4562	14.6498	14.7648
sp|Q9NWH2|TM242_HUMAN	TMEM242	Transmembrane protein 242 OS=Homo sapiens OX=9606 GN=TMEM242 PE=1 SV=1	-0.593624	-0.205469	-0.124946	0.0226489	-0.0442827	-0.365506	0.0805228	-0.0669316	-0.51296	7.27e-05	0.275215	0.506603	0.940673	0.824972	0.00703913	0.885752	0.000385677	0.00126894	sig	13.7615	13.7841	14.3551	14.2301	13.7172	14.1496	14.4101	14.3766	14.2785	14.0214	13.6518	13.6112	14.2848	13.9903	14.1737	13.8486	13.8267	13.677	14.1945	14.208	14.2879	13.8439	13.7498	13.5578
sp|Q9GZV5|WWTR1_HUMAN	WWTR1	WW domain-containing transcription regulator protein 1 OS=Homo sapiens OX=9606 GN=WWTR1 PE=1 SV=1	-0.152533	0.0355439	-0.297763	-0.176627	-0.386268	-0.364704	-0.333307	-0.209641	-0.241038	0.59559	0.952322	0.410289	0.722203	0.214602	0.16615	0.661243	0.394776	0.252327	n.s.	11.9837	11.807	12.1362	11.8384	11.5974	12.1717	12.2679	11.7367	12.404	12.059	11.9809	11.9111	12.3547	12.0741	12.0864	11.8	11.5685	12.0526	11.7516	11.6176	12.1461	11.8722	11.8131	11.1069
sp|Q6UB99|ANR11_HUMAN	ANKRD11	Ankyrin repeat domain-containing protein 11 OS=Homo sapiens OX=9606 GN=ANKRD11 PE=1 SV=3	-0.433816	-0.0601387	-0.0422067	0.00998016	-0.0453338	-0.363697	0.017932	-0.0553139	-0.436943	9.27e-18	0.450946	0.590248	0.935354	0.512132	1.24e-13	0.945389	6.09e-18	6e-07	sig	14.4165	14.4264	14.8503	14.8081	14.3711	14.7901	14.9128	14.7941	14.844	14.4275	14.4276	14.3943	14.7246	14.8065	14.8393	14.4086	14.4321	14.4387	14.7727	14.8292	14.8223	14.329	14.4427	14.3418
sp|Q9BXL8|CDCA4_HUMAN	CDCA4	Cell division cycle-associated protein 4 OS=Homo sapiens OX=9606 GN=CDCA4 PE=1 SV=1	-0.374258	-0.0837569	0.0148219	-0.0719809	-0.160704	-0.362482	0.0985788	-0.0887234	-0.549784	0.000478789	0.657008	0.95048	0.737011	0.214612	0.00084595	0.800571	1.48e-06	0.000104195	sig	13.2701	13.1981	13.6443	13.6592	13.1094	13.5606	13.6079	13.6681	13.6569	13.1991	13.4086	13.2026	13.47	13.5167	13.6951	13.2529	13.2063	13.1351	13.6764	13.7429	13.5582	13.1528	13.043	13.1323
tr|A0A087X211|A0A087X211_HUMAN	CIP2A	Protein CIP2A OS=Homo sapiens OX=9606 GN=CIP2A PE=1 SV=1	-0.399259	-0.106729	-0.113521	-0.0697811	-0.128356	-0.36231	-0.00679179	-0.0585749	-0.414094	4.49e-09	0.0746961	0.0410653	0.279984	0.0120289	2.13e-08	0.980137	2.44e-09	1.62e-07	sig	16.655	16.5852	17.0542	16.9407	16.5266	16.9475	17.0596	17.1011	17.002	16.6637	16.6756	16.6256	16.9256	16.9768	16.9401	16.5989	16.524	16.6327	16.9837	16.9263	16.9121	16.5318	16.5009	16.5472
sp|Q9HC62|SENP2_HUMAN	SENP2	Sentrin-specific protease 2 OS=Homo sapiens OX=9606 GN=SENP2 PE=1 SV=3	-0.337952	0.0423145	-0.0171525	0.0179933	-0.0139843	-0.362273	-0.059467	-0.0319776	-0.334784	2.36e-08	0.708303	0.890599	0.898115	0.896454	3.52e-09	0.788778	2.97e-08	1.59e-06	sig	14.8262	14.8442	15.1641	15.147	14.8122	15.2065	15.1411	15.1354	15.2159	14.8177	14.8304	14.8304	15.1916	15.1966	15.2312	14.774	14.8689	14.8897	15.1581	15.2012	15.0816	14.8438	14.8015	14.7914
sp|P29597|TYK2_HUMAN	TYK2	Non-receptor tyrosine-protein kinase TYK2 OS=Homo sapiens OX=9606 GN=TYK2 PE=1 SV=3	-0.472826	0.0469075	0.073018	0.158339	0.191453	-0.361394	0.0261105	0.0331139	-0.354391	5.35e-08	0.644803	0.378703	0.0560406	0.00780524	2.62e-06	0.923199	2.95e-06	2.97e-06	sig	13.9635	14.1219	14.4364	14.5094	14.155	14.4833	14.399	14.4173	14.4928	13.9864	13.9058	13.9984	14.431	14.4762	14.5426	14.2088	14.0663	14.0905	14.5243	14.5418	14.4621	14.1016	14.1896	14.1737
sp|Q9NZJ9-2|NUDT4_HUMAN	NUDT4	Isoform 2 of Diphosphoinositol polyphosphate phosphohydrolase 2 OS=Homo sapiens OX=9606 GN=NUDT4	-0.376028	0.0313827	-0.00878673	0.0469822	-0.0474049	-0.360429	-0.0401695	-0.0943871	-0.414646	9e-07	0.84488	0.96452	0.77046	0.680339	2.76e-06	0.908869	8.92e-08	1.22e-06	sig	15.402	15.449	15.778	15.7693	15.3546	15.8094	15.7999	15.7591	15.7751	15.4292	15.4146	15.3623	15.7572	15.7689	15.9022	15.4296	15.4948	15.4226	15.714	15.7872	15.8065	15.3502	15.3816	15.3321
sp|Q9H211|CDT1_HUMAN	CDT1	DNA replication factor Cdt1 OS=Homo sapiens OX=9606 GN=CDT1 PE=1 SV=3	-0.38752	0.0326471	0.0713641	0.060125	0.00953675	-0.360042	0.038717	-0.0505883	-0.449348	1.43e-06	0.777885	0.410289	0.568874	0.930293	4.49e-06	0.885752	1.9e-07	2.85e-06	sig	15.7909	15.851	16.1784	16.2498	15.8005	16.2111	16.2052	16.1835	16.1466	15.7731	15.7661	15.8336	16.2367	16.2144	16.1821	15.754	15.9077	15.8914	16.298	16.2306	16.2208	15.8796	15.7686	15.7532
sp|O43187|IRAK2_HUMAN	IRAK2	Interleukin-1 receptor-associated kinase-like 2 OS=Homo sapiens OX=9606 GN=IRAK2 PE=1 SV=2	-0.408139	-0.0964625	-0.172807	-0.0481867	-0.0813632	-0.359863	-0.0763442	-0.0331766	-0.316695	1.99e-07	0.370276	0.0559506	0.737011	0.371579	2.56e-06	0.748968	1.96e-05	3.65e-05	sig	14.9273	14.8791	15.3354	15.1626	14.8459	15.239	15.2811	15.3232	15.4019	14.9589	14.9623	14.8606	15.239	15.1956	15.2823	14.9632	14.8292	14.8449	15.1182	15.141	15.2287	14.744	14.9168	14.877
sp|Q9Y3D2|MSRB2_HUMAN	MSRB2	Methionine-R-sulfoxide reductase B2, mitochondrial OS=Homo sapiens OX=9606 GN=MSRB2 PE=1 SV=2	-0.146024	0.0247838	0.155961	-0.188928	-0.14505	-0.359736	0.131178	0.0438779	-0.447035	0.219934	0.919972	0.335328	0.29112	0.318109	0.00397028	0.724419	0.000577899	0.00566648	sig	13.1592	12.9703	13.3052	13.4612	13.0142	13.33	13.2513	13.2939	13.3705	13.3053	13.1893	12.983	13.3882	13.3887	13.2131	12.952	13.0992	12.8597	13.4035	13.5005	13.4796	13.1801	12.883	12.9794
sp|Q9NVW2|RNF12_HUMAN	RLIM	E3 ubiquitin-protein ligase RLIM OS=Homo sapiens OX=9606 GN=RLIM PE=1 SV=3	-0.495718	-0.0262633	0.100185	0.109789	0.0381307	-0.359666	0.126449	-0.0716579	-0.557772	1.34e-05	0.911609	0.540283	0.562206	0.826924	0.00117722	0.715027	1.76e-06	7.56e-06	sig	13.3066	13.4164	13.8023	13.9025	13.3447	13.776	13.8127	13.8445	13.7497	13.3081	13.3371	13.2745	13.7382	13.8176	13.7724	13.4993	13.2852	13.4647	13.9874	13.9322	13.7878	13.3411	13.3151	13.378
sp|Q9UET6|TRM7_HUMAN	FTSJ1	Putative tRNA (cytidine(32)/guanosine(34)-2'-O)-methyltransferase OS=Homo sapiens OX=9606 GN=FTSJ1 PE=1 SV=2	0.0465615	0.00839629	0.0182782	-0.397665	-0.0308415	-0.3595	0.00988191	0.366824	-0.00255826	0.760678	0.975931	0.945977	0.0250592	0.885593	0.00751034	0.991006	0.988247	0.0534893	n.s.	13.1306	12.7329	13.084	13.1023	13.0998	13.0924	12.959	13.2166	13.0766	13.2686	12.9236	13.1996	13.1993	12.969	13.109	12.7835	12.885	12.5304	13.1899	13.0528	13.0643	13.1425	13.0273	13.1295
sp|Q96JP0|FEM1C_HUMAN	FEM1C	Protein fem-1 homolog C OS=Homo sapiens OX=9606 GN=FEM1C PE=1 SV=1	-0.502842	-0.117706	0.00235508	0.0260884	-0.036473	-0.359047	0.120061	-0.0625614	-0.54167	3.01e-07	0.256735	0.985571	0.864677	0.722031	3.04e-05	0.52613	1.04e-07	1.72e-06	sig	15.7538	15.7799	16.2567	16.259	15.7174	16.139	16.2415	16.1781	16.3505	15.8345	15.7262	15.7008	16.0965	16.1649	16.1555	15.7291	15.8648	15.7458	16.2851	16.2385	16.2535	15.6965	15.7428	15.7128
sp|Q5T5X7|BEND3_HUMAN	BEND3	BEN domain-containing protein 3 OS=Homo sapiens OX=9606 GN=BEND3 PE=1 SV=1	-0.310214	-0.0401171	-0.0272214	-0.0885616	-0.0797151	-0.358659	0.0128957	0.00884651	-0.362708	1.26e-16	0.526072	0.6678	0.0845165	0.0704899	1.57e-20	0.949506	6.84e-21	1.01e-07	sig	15.5804	15.4918	15.8906	15.8634	15.5007	15.8505	15.8782	15.8905	15.9031	15.6371	15.5786	15.5255	15.8101	15.8719	15.8695	15.4856	15.4854	15.5045	15.8308	15.8814	15.8779	15.5193	15.4753	15.5075
sp|Q9HB96|FANCE_HUMAN	FANCE	Fanconi anemia group E protein OS=Homo sapiens OX=9606 GN=FANCE PE=1 SV=1	-0.425709	-0.0696877	-0.0160219	-0.00222693	-0.0663739	-0.358248	0.0536658	-0.064147	-0.476061	1.27e-13	0.394531	0.88068	0.98828	0.324089	7.28e-11	0.775528	1.03e-15	2.2e-07	sig	14.661	14.6588	15.0867	15.0707	14.5946	15.017	15.117	15.0847	15.0584	14.6811	14.6312	14.6707	14.9931	15.0127	15.0453	14.6628	14.6592	14.6543	15.0938	15.0146	15.1036	14.5095	14.6146	14.6598
sp|Q9GZQ8|MLP3B_HUMAN	MAP1LC3B	Microtubule-associated proteins 1A/1B light chain 3B OS=Homo sapiens OX=9606 GN=MAP1LC3B PE=1 SV=3	-0.269869	-0.040054	-0.0834869	-0.128121	-0.113446	-0.357936	-0.0434329	0.0146753	-0.299828	0.000435012	0.785405	0.448452	0.266783	0.22231	8.96e-06	0.898234	0.000122595	6.94e-05	sig	15.2794	15.1513	15.5493	15.4658	15.1659	15.5092	15.6691	15.4734	15.5053	15.2841	15.3015	15.2526	15.5569	15.4586	15.5121	15.2144	15.1772	15.0623	15.476	15.4637	15.4576	15.142	15.1454	15.2105
sp|Q15406|NR6A1_HUMAN	NR6A1	Nuclear receptor subfamily 6 group A member 1 OS=Homo sapiens OX=9606 GN=NR6A1 PE=1 SV=2	-0.360148	-0.109065	-0.152462	-0.106786	-0.119402	-0.357869	-0.0433979	-0.012616	-0.327087	1.08e-06	0.279595	0.0837672	0.316116	0.144422	1.48e-06	0.888736	6.35e-06	1.33e-05	sig	15.9358	15.829	16.2959	16.1435	15.8164	16.1869	16.2267	16.3475	16.3137	15.9682	15.8893	15.9499	16.2513	16.1944	16.1149	15.7868	15.8361	15.8641	16.2332	16.0934	16.1038	15.785	15.8001	15.8641
sp|Q15013-3|MD2BP_HUMAN	MAD2L1BP	Isoform 2 of MAD2L1-binding protein OS=Homo sapiens OX=9606 GN=MAD2L1BP	-0.110594	0.154087	0.0931976	-0.0929686	-0.0999597	-0.357649	-0.0608891	-0.0069911	-0.303751	0.325949	0.336766	0.563277	0.629506	0.481954	0.00225829	0.896997	0.00815151	0.00884254	sig	15.9945	15.9016	16.1051	16.1983	15.8946	16.2592	16.0764	16.1317	16.1073	16.0483	15.8821	16.0532	16.2695	16.2841	16.224	16.01	15.8761	15.8185	16.0048	16.3405	16.2497	15.8443	15.8445	15.9949
sp|Q15506|SP17_HUMAN	SPA17	Sperm surface protein Sp17 OS=Homo sapiens OX=9606 GN=SPA17 PE=1 SV=1	-0.337745	0.0629776	-0.0689242	0.0431448	0.0414459	-0.357578	-0.131902	-0.00169896	-0.227375	0.000441446	0.678124	0.598855	0.807747	0.74278	0.000293877	0.575923	0.0131534	0.000190066	sig	15.1498	15.1929	15.4875	15.4186	15.1913	15.5505	15.4857	15.5156	15.4614	15.2529	15.1788	15.0177	15.6326	15.4884	15.5305	15.1759	15.199	15.2039	15.3703	15.4466	15.439	15.2661	15.1469	15.1607
sp|Q96G74|OTUD5_HUMAN	OTUD5	OTU domain-containing protein 5 OS=Homo sapiens OX=9606 GN=OTUD5 PE=1 SV=1	-0.239402	-0.0578606	-0.135683	-0.175559	-0.147539	-0.357101	-0.0778221	0.0280197	-0.251259	0.00245854	0.655002	0.177802	0.0932122	0.0960006	5.83e-05	0.755072	0.0019307	9.08e-05	sig	15.5061	15.3306	15.7455	15.6098	15.3586	15.6877	15.7557	15.7572	15.7237	15.5929	15.4762	15.4493	15.6313	15.7097	15.722	15.2882	15.3944	15.3091	15.6363	15.6096	15.5836	15.2964	15.4702	15.3092
sp|P62081|RS7_HUMAN	RPS7	40S ribosomal protein S7 OS=Homo sapiens OX=9606 GN=RPS7 PE=1 SV=1	-0.126391	0.196279	-0.0207895	-0.0342008	0.0068902	-0.356871	-0.217069	0.041091	-0.0987116	0.147833	0.0882866	0.908589	0.85938	0.966083	8.68e-06	0.254968	0.301289	0.0067138	sig	16.0944	16.0602	16.2208	16.2	16.1013	16.4171	16.1934	16.204	16.2649	16.0618	16.0991	16.1223	16.5778	16.3894	16.284	16.0435	16.0915	16.0455	16.1973	16.1954	16.2073	16.1513	15.9655	16.1871
sp|Q9BXB1|LGR4_HUMAN	LGR4	Leucine-rich repeat-containing G-protein coupled receptor 4 OS=Homo sapiens OX=9606 GN=LGR4 PE=1 SV=2	-0.3501	0.0116757	0.0115604	0.00505692	0.00764893	-0.356719	-0.000115336	0.00259202	-0.354012	0.000528573	0.954235	0.955223	0.982561	0.962172	0.000532423	0.999714	0.000532588	0.000193847	sig	14.9735	14.9786	15.3236	15.3352	14.9811	15.3353	15.24	15.3514	15.3794	14.9329	14.9625	15.0251	15.4574	15.2584	15.29	14.9828	14.9729	14.9799	15.3827	15.2986	15.3241	14.8664	15.0897	14.9873
sp|Q5T2S8|ARMC4_HUMAN	ARMC4	Armadillo repeat-containing protein 4 OS=Homo sapiens OX=9606 GN=ARMC4 PE=1 SV=1	-0.548577	-0.167604	-0.0853881	0.0252544	-0.0420103	-0.355719	0.0822161	-0.0672647	-0.5052	0.000196378	0.396624	0.679719	0.932622	0.838696	0.00927933	0.885752	0.000512266	0.00182744	sig	13.0367	13.0619	13.5853	13.4999	12.9947	13.4177	13.4944	13.4654	13.796	13.0579	13.1399	12.9123	13.3302	13.4857	13.437	13.2413	12.8896	13.0549	13.3238	13.6082	13.5676	13.0058	13.0364	12.9418
sp|Q8IUF1|CBWD2_HUMAN	CBWD2	COBW domain-containing protein 2 OS=Homo sapiens OX=9606 GN=CBWD2 PE=2 SV=1	-0.346485	-0.00862494	-0.110765	-0.017004	-0.0517504	-0.354864	-0.10214	-0.0347465	-0.287471	1.97e-11	0.945885	0.102953	0.886011	0.466635	8.07e-12	0.441553	1.15e-08	6.61e-06	sig	15.9725	15.9555	16.319	16.2082	15.9207	16.3103	16.3443	16.3109	16.3017	16.0102	15.9615	15.9457	16.4225	16.2599	16.2487	15.9375	15.9514	15.9775	16.1965	16.1846	16.2435	15.9682	15.9074	15.8866
sp|P43250-2|GRK6_HUMAN	GRK6	Isoform GRK6B of G protein-coupled receptor kinase 6 OS=Homo sapiens OX=9606 GN=GRK6	-0.270894	-0.0218469	-0.0450868	-0.105723	-0.0838421	-0.35477	-0.02324	0.0218813	-0.309649	0.00456008	0.920661	0.805151	0.543799	0.552022	0.000191655	0.967161	0.00125636	9.22e-06	sig	14.514	14.4082	14.7849	14.7398	14.4301	14.763	14.7092	14.8097	14.8356	14.4922	14.5432	14.5065	14.8134	14.7906	14.685	14.4651	14.3779	14.3817	14.7285	14.753	14.7379	14.4464	14.3904	14.4536
sp|Q9NVN8|GNL3L_HUMAN	GNL3L	Guanine nucleotide-binding protein-like 3-like protein OS=Homo sapiens OX=9606 GN=GNL3L PE=1 SV=1	-0.352175	-0.17507	-0.202639	-0.177543	-0.263904	-0.354648	-0.0275691	-0.0863611	-0.41344	1.19e-27	1.39e-07	5.1e-10	9.7e-08	1.65e-16	7.02e-28	0.831911	1.76e-34	5.63e-09	sig	15.7379	15.5603	16.09	15.8874	15.4739	15.915	16.1079	16.0856	16.0766	15.7277	15.7901	15.6958	15.9165	15.9032	15.9252	15.5726	15.5404	15.5679	15.9022	15.875	15.885	15.4745	15.5094	15.4379
sp|Q6WRX3|ZY11A_HUMAN	ZYG11A	Protein zyg-11 homolog A OS=Homo sapiens OX=9606 GN=ZYG11A PE=2 SV=3	-0.35998	-0.0287902	-0.111141	-0.022938	-0.152006	-0.354128	-0.082351	-0.129068	-0.400845	0.000741092	0.8871	0.42196	0.917335	0.198655	0.00103419	0.827422	0.000284296	0.000399813	sig	14.8004	14.7775	15.1604	15.0493	14.6484	15.1316	15.0867	15.1767	15.2178	14.7833	14.872	14.7459	15.2518	15.0632	15.0798	14.8001	14.7663	14.766	15.1802	14.9744	14.9931	14.7348	14.5067	14.7037
sp|Q86YA3|ZGRF1_HUMAN	ZGRF1	Protein ZGRF1 OS=Homo sapiens OX=9606 GN=ZGRF1 PE=1 SV=3	-0.369127	-0.0108398	0.0529981	0.00462087	0.0360949	-0.353666	0.0638379	0.0314741	-0.38603	2.71e-05	0.957457	0.737295	0.984794	0.801128	6.74e-05	0.868084	1.23e-05	0.000495701	sig	13.4602	13.4648	13.8293	13.8823	13.4963	13.8185	13.9251	13.8382	13.7246	13.4623	13.4438	13.4744	13.8659	13.7925	13.797	13.6363	13.3277	13.4304	13.8285	13.8586	13.9598	13.4423	13.4678	13.5786
sp|Q96HA7-2|TONSL_HUMAN	TONSL	Isoform 2 of Tonsoku-like protein OS=Homo sapiens OX=9606 GN=TONSL	-0.275891	0.0327436	-0.00908679	-0.0450272	-0.0626588	-0.353661	-0.0418304	-0.0176316	-0.329463	3.38e-08	0.753878	0.937742	0.659831	0.366288	4.29e-12	0.84702	6.59e-11	6.27e-07	sig	14.1302	14.0852	14.4061	14.3971	14.0676	14.4389	14.4067	14.402	14.4097	14.1194	14.1326	14.1387	14.4705	14.4027	14.4435	14.0482	14.0794	14.1281	14.3524	14.3841	14.4546	14.0355	14.1191	14.0481
sp|O95409|ZIC2_HUMAN	ZIC2	Zinc finger protein ZIC 2 OS=Homo sapiens OX=9606 GN=ZIC2 PE=1 SV=2	-0.323998	-0.0869248	-0.126183	-0.115447	-0.207927	-0.35252	-0.0392587	-0.0924797	-0.405741	0.000425803	0.511641	0.266165	0.380333	0.0353035	0.000211224	0.914567	3.88e-05	6.5e-05	sig	15.8676	15.7521	16.1916	16.0654	15.6596	16.1046	16.1549	16.2035	16.2163	15.9515	15.8525	15.7987	16.0571	16.0947	16.1621	15.6029	15.7707	15.8828	16.0368	16.0581	16.1012	15.6528	15.6509	15.6753
tr|E9PI62|E9PI62_HUMAN		Mitochondrial GTPase 1 OS=Homo sapiens OX=9606 PE=3 SV=1	-0.148235	0.0703843	-0.0123722	-0.133675	-0.21731	-0.352294	-0.0827565	-0.083635	-0.353173	0.106215	0.657008	0.95048	0.350923	0.0447667	0.000587033	0.801795	0.000532588	0.00199575	sig	15.8561	15.7225	16.0044	15.992	15.6388	16.0748	15.961	15.8907	16.1615	15.7507	15.932	15.8857	16.1623	16.0036	16.0584	15.705	15.7464	15.716	16	15.9214	16.0546	15.5398	15.6546	15.722
sp|P17098|ZNF8_HUMAN	ZNF8	Zinc finger protein 8 OS=Homo sapiens OX=9606 GN=ZNF8 PE=1 SV=2	-0.54077	0.136925	0.0634601	0.325477	0.327178	-0.352217	-0.0734646	0.00170044	-0.277052	0.0196263	0.747344	0.886412	0.37242	0.243165	0.133705	0.949384	0.259785	0.099308	n.s.	12.6284	12.9539	13.1691	13.2326	12.9556	13.3061	13.0562	13.4409	13.0104	12.8546	12.6993	12.3312	12.8669	13.7491	13.3022	13.0331	12.7361	13.0923	13.1413	13.2209	13.3356	12.8998	12.9924	12.9745
sp|Q86VV8|RTTN_HUMAN	RTTN	Rotatin OS=Homo sapiens OX=9606 GN=RTTN PE=1 SV=3	-0.3862	0.0057586	0.114125	0.0404093	0.127638	-0.351549	0.108367	0.0872287	-0.372687	1.72e-06	0.965681	0.173339	0.740875	0.0829389	7.14e-06	0.510548	2.87e-06	2.48e-05	sig	14.2706	14.311	14.6568	14.7709	14.3982	14.6625	14.5441	14.7385	14.6877	14.3003	14.2929	14.2186	14.5963	14.6515	14.7398	14.3476	14.2222	14.3632	14.7565	14.7608	14.7954	14.3668	14.4149	14.413
sp|Q4ZG55|GREB1_HUMAN	GREB1	Protein GREB1 OS=Homo sapiens OX=9606 GN=GREB1 PE=2 SV=1	-0.33532	0.060808	-0.0150909	0.0448492	0.033332	-0.351279	-0.0758989	-0.0115172	-0.286897	2.02e-08	0.538732	0.902776	0.703192	0.708863	5.86e-09	0.672689	9.93e-07	4.31e-06	sig	13.9109	13.9558	14.2462	14.2311	13.9443	14.307	14.234	14.2883	14.2163	13.9288	13.926	13.878	14.3283	14.2472	14.3456	14.0048	13.9265	13.936	14.1877	14.2326	14.2731	13.8809	13.9521	13.9997
sp|Q9P2E9|RRBP1_HUMAN	RRBP1	Ribosome-binding protein 1 OS=Homo sapiens OX=9606 GN=RRBP1 PE=1 SV=5	-0.333737	0.00693235	-0.0597392	-0.00990483	-0.0379949	-0.350574	-0.0666716	-0.0280901	-0.311993	3.14e-26	0.919972	0.15012	0.889415	0.344867	5.74e-28	0.386443	7.3e-24	1.56e-08	sig	15.7339	15.724	16.0676	16.0079	15.6959	16.0745	16.1054	16.0631	16.0343	15.7267	15.7557	15.7193	16.0968	16.0488	16.078	15.7201	15.7451	15.7067	15.9976	15.9895	16.0365	15.7153	15.6872	15.6851
tr|A0A0A0MTL5|A0A0A0MTL5_HUMAN	SKP2	S-phase kinase-associated protein 2 OS=Homo sapiens OX=9606 GN=SKP2 PE=1 SV=1	-0.332282	-0.0999218	-0.134553	-0.118143	-0.153061	-0.350503	-0.0346308	-0.0349177	-0.35079	8.61e-09	0.244594	0.0707874	0.157435	0.0204092	1.72e-09	0.897023	1.52e-09	7.46e-06	sig	14.8261	14.7079	15.1584	15.0238	14.673	15.0585	15.2025	15.1326	15.14	14.8384	14.7823	14.8576	15.0224	15.1382	15.0148	14.7329	14.6889	14.702	15.0052	15.0266	15.0397	14.5706	14.7488	14.6997
sp|Q8N9M5|TM102_HUMAN	TMEM102	Transmembrane protein 102 OS=Homo sapiens OX=9606 GN=TMEM102 PE=1 SV=1	-0.411316	-0.0396367	-0.0287828	0.0211975	0.248679	-0.350482	0.0108538	0.227482	-0.133854	0.0105903	0.904409	0.928681	0.95588	0.191624	0.0304749	0.993084	0.446198	0.0519542	n.s.	12.8895	12.9107	13.3008	13.272	13.1382	13.2612	13.4229	13.1695	13.31	13.0924	13.0169	12.5593	13.0929	13.3393	13.3514	13.0566	12.9026	12.7729	13.3126	13.3333	13.1702	13.0395	13.1381	13.2369
sp|Q8IZ41|RASEF_HUMAN	RASEF	Ras and EF-hand domain-containing protein OS=Homo sapiens OX=9606 GN=RASEF PE=1 SV=1	-0.289586	-0.0408071	0.0670276	-0.100593	-0.139552	-0.349373	0.107835	-0.0389588	-0.496166	0.000161303	0.77935	0.558126	0.410745	0.117497	1.17e-05	0.617951	1.08e-08	1.84e-05	sig	14.4077	14.3071	14.6973	14.7643	14.2682	14.6565	14.6723	14.7751	14.6444	14.4781	14.3469	14.3982	14.6586	14.5716	14.7392	14.2879	14.3155	14.3179	14.7741	14.748	14.7708	14.2619	14.1856	14.3569
sp|Q96GN5|CDA7L_HUMAN	CDCA7L	Cell division cycle-associated 7-like protein OS=Homo sapiens OX=9606 GN=CDCA7L PE=1 SV=2	-0.333689	-0.0218307	-0.0319936	-0.0373858	-0.0783257	-0.349245	-0.0101629	-0.0409399	-0.380022	0.000528702	0.905207	0.841719	0.83729	0.49867	0.000403672	0.988892	0.000151513	0.000193847	sig	15.4338	15.3964	15.7675	15.7355	15.3555	15.7457	15.6919	15.8691	15.7414	15.4651	15.4368	15.3995	15.7278	15.6411	15.8681	15.3576	15.4157	15.416	15.7674	15.6364	15.8027	15.2938	15.3865	15.3861
sp|Q63HQ2|EGFLA_HUMAN	EGFLAM	Pikachurin OS=Homo sapiens OX=9606 GN=EGFLAM PE=1 SV=2	-0.132422	0.0458956	0.0882207	-0.169888	-0.188343	-0.348205	0.042325	-0.0184546	-0.408985	0.232368	0.828533	0.588375	0.310215	0.147435	0.00291558	0.932809	0.000686532	0.00339521	sig	14.6074	14.4375	14.7398	14.8281	14.4191	14.7857	14.6791	14.7211	14.8193	14.5551	14.8124	14.4547	14.7228	14.8675	14.7669	14.435	14.5139	14.3637	14.8827	14.8635	14.7379	14.3647	14.425	14.4675
sp|Q92547|TOPB1_HUMAN	TOPBP1	DNA topoisomerase 2-binding protein 1 OS=Homo sapiens OX=9606 GN=TOPBP1 PE=1 SV=3	-0.257336	-0.0221608	-0.0539431	-0.112901	-0.137811	-0.348076	-0.0317823	-0.0249099	-0.341204	1.53e-15	0.742038	0.258063	0.00624443	0.000172853	5.13e-25	0.817308	2.11e-24	7.9e-08	sig	15.3818	15.2689	15.6392	15.5852	15.244	15.617	15.6381	15.63	15.6494	15.3773	15.3844	15.3838	15.6099	15.6704	15.5708	15.2821	15.2372	15.2875	15.6033	15.5998	15.5526	15.2277	15.2764	15.228
sp|P60602|ROMO1_HUMAN	ROMO1	Reactive oxygen species modulator 1 OS=Homo sapiens OX=9606 GN=ROMO1 PE=1 SV=1	-0.292357	-0.0417275	0.0946189	-0.0972567	-0.288188	-0.347886	0.136346	-0.190931	-0.675164	0.00471469	0.829607	0.516405	0.568874	0.015658	0.00140055	0.638249	5.25e-07	5.24e-05	sig	19.4054	19.3082	19.6978	19.7924	19.1172	19.656	19.606	19.6548	19.8325	19.3696	19.5011	19.3456	19.6988	19.7504	19.519	19.2966	19.3704	19.2575	19.8331	19.7175	19.8266	19.0807	19.1489	19.122
sp|Q8N8K9-3|K1958_HUMAN	KIAA1958	Isoform 3 of Uncharacterized protein KIAA1958 OS=Homo sapiens OX=9606 GN=KIAA1958	-0.385583	0.0263332	0.0115942	0.064667	-0.0230759	-0.347249	-0.0147391	-0.0877429	-0.420253	0.000224208	0.889783	0.955573	0.717123	0.88212	0.000771763	0.980257	9.42e-05	0.000106634	sig	14.4248	14.4895	14.8104	14.822	14.4017	14.8367	14.8415	14.8021	14.7875	14.4113	14.4722	14.3909	14.8499	14.8118	14.8485	14.4739	14.4066	14.5879	14.7042	14.972	14.7898	14.3598	14.4813	14.3641
sp|O60518|RNBP6_HUMAN	RANBP6	Ran-binding protein 6 OS=Homo sapiens OX=9606 GN=RANBP6 PE=1 SV=2	-0.439253	-0.0983908	-0.099062	-0.00611076	-0.018402	-0.346973	-0.000671198	-0.0122912	-0.358593	1.97e-20	0.100261	0.0748942	0.956943	0.790964	8.07e-15	0.998068	1.35e-15	5.71e-07	sig	14.6563	14.6502	15.0956	14.9965	14.6379	14.9972	15.1165	15.116	15.0542	14.6292	14.7018	14.638	15.0474	14.944	15.0002	14.6815	14.6829	14.5862	14.978	15.0097	15.0019	14.6621	14.5872	14.6645
sp|Q92993-3|KAT5_HUMAN	KAT5	Isoform 3 of Histone acetyltransferase KAT5 OS=Homo sapiens OX=9606 GN=KAT5	-0.0601738	0.115335	-0.0114588	-0.17043	-0.206688	-0.345939	-0.126793	-0.0362579	-0.255403	0.584975	0.439883	0.960573	0.227195	0.0578713	0.000190309	0.653575	0.00668827	0.00208622	sig	14.3034	14.133	14.3636	14.3521	14.0967	14.4789	14.3808	14.3672	14.3426	14.204	14.3596	14.3465	14.557	14.3495	14.5302	14.2365	14.1176	14.0448	14.3665	14.2767	14.413	14.1013	14.1159	14.0728
sp|Q5THK1|PR14L_HUMAN	PRR14L	Protein PRR14L OS=Homo sapiens OX=9606 GN=PRR14L PE=1 SV=1	-0.294813	-0.00560538	-0.0173601	-0.0561898	-0.0759648	-0.345397	-0.0117547	-0.019775	-0.353417	3.31e-07	0.952676	0.815318	0.402726	0.128755	3.73e-08	0.952858	2.34e-08	1.1e-06	sig	14.8852	14.8291	15.1801	15.1627	14.8093	15.1745	15.237	15.1755	15.1277	14.8951	14.8905	14.8702	15.1731	15.1687	15.1816	14.8721	14.8155	14.7996	15.0909	15.1927	15.2046	14.838	14.8026	14.7872
sp|Q92624|APBP2_HUMAN	APPBP2	Amyloid protein-binding protein 2 OS=Homo sapiens OX=9606 GN=APPBP2 PE=1 SV=2	-0.205323	-0.0351492	-0.0825643	-0.175219	-0.145343	-0.345393	-0.0474152	0.0298764	-0.268101	0.0291833	0.849526	0.550424	0.208854	0.200252	0.000900921	0.906177	0.0071534	0.00435571	sig	14.9016	14.7264	15.1069	15.0243	14.7562	15.0718	14.9869	15.1743	15.1595	14.9195	14.838	14.9472	15.1222	15.0642	15.0288	14.6777	14.7635	14.7379	15.2032	14.9278	14.942	14.846	14.6386	14.7841
sp|Q9NVP4|DZAN1_HUMAN	DZANK1	Double zinc ribbon and ankyrin repeat-containing protein 1 OS=Homo sapiens OX=9606 GN=DZANK1 PE=1 SV=3	-0.451709	0.0221795	-0.0686026	0.128949	0.208305	-0.34494	-0.0907821	0.0793568	-0.174801	0.000375371	0.927266	0.712913	0.49928	0.125062	0.0046074	0.836621	0.143955	0.00330576	sig	13.7512	13.8801	14.2029	14.1343	13.9595	14.2251	14.2327	14.2676	14.1084	13.9223	13.6424	13.6889	14.1157	14.3677	14.1919	13.9476	13.833	13.8599	14.2281	13.9929	14.1818	14.0157	13.9625	13.9003
sp|Q8N7B6|PACRL_HUMAN	PACRGL	PACRG-like protein OS=Homo sapiens OX=9606 GN=PACRGL PE=1 SV=2	-0.465497	-0.173155	-0.240846	-0.0510109	-0.0808713	-0.343353	-0.0676911	-0.0298604	-0.305522	1.59e-10	0.0271183	0.000943474	0.636184	0.266541	1.58e-07	0.718151	1.35e-06	2.22e-06	sig	16.6931	16.6421	17.1586	16.9177	16.6122	16.9854	17.165	17.1743	17.1364	16.7533	16.7516	16.5743	16.9944	16.9683	16.9937	16.6127	16.6702	16.6433	16.8662	16.9261	16.9609	16.6093	16.5782	16.6492
sp|O75398|DEAF1_HUMAN	DEAF1	Deformed epidermal autoregulatory factor 1 homolog OS=Homo sapiens OX=9606 GN=DEAF1 PE=1 SV=1	-0.317507	0.0319044	0.013328	0.00615163	-0.0953365	-0.34326	-0.0185763	-0.101488	-0.426172	0.0108912	0.911202	0.967383	0.986253	0.602243	0.00685822	0.985255	0.000689794	5.86e-05	sig	15.2205	15.2266	15.538	15.5513	15.1251	15.5699	15.5186	15.4577	15.6376	15.2659	15.2644	15.1311	15.5839	15.5596	15.5661	15.2735	15.2013	15.2051	15.575	15.4886	15.5903	15.0647	15.2293	15.0814
sp|Q14202-2|ZMYM3_HUMAN	ZMYM3	Isoform 2 of Zinc finger MYM-type protein 3 OS=Homo sapiens OX=9606 GN=ZMYM3	-0.373056	-0.025207	-0.0560464	0.00471641	-0.0250316	-0.343132	-0.0308394	-0.029748	-0.342041	1.49e-23	0.718461	0.274576	0.960378	0.642549	6.95e-21	0.836621	7.17e-21	7.82e-09	sig	15.763	15.7677	16.136	16.08	15.7379	16.1108	16.1406	16.1587	16.1087	15.7818	15.7864	15.7206	16.1294	16.0822	16.1209	15.778	15.7622	15.7629	16.0543	16.0818	16.1038	15.7345	15.7338	15.7455
sp|P41223|BUD31_HUMAN	BUD31	Protein BUD31 homolog OS=Homo sapiens OX=9606 GN=BUD31 PE=1 SV=2	-0.411892	-0.065988	-0.0867997	0.00291793	0.0200677	-0.342986	-0.0208117	0.0171498	-0.305025	7.73e-09	0.323086	0.155696	0.97939	0.765131	1.28e-07	0.917267	5.95e-07	6.05e-07	sig	15.8785	15.8814	16.2904	16.2036	15.8986	16.2244	16.3298	16.2574	16.2841	15.9125	15.8602	15.8628	16.1967	16.2034	16.2731	15.8457	15.8503	15.9483	16.2215	16.1654	16.224	15.8663	15.9062	15.9232
sp|A6NDU8|CE051_HUMAN	C5orf51	UPF0600 protein C5orf51 OS=Homo sapiens OX=9606 GN=C5orf51 PE=1 SV=1	-0.469041	-0.126742	-0.0315669	-0.00059747	-0.029052	-0.342896	0.0951753	-0.0284545	-0.466526	3.4e-08	0.112587	0.741293	0.996978	0.724094	3.15e-06	0.532083	3.56e-08	1.66e-06	sig	15.4174	15.4168	15.8865	15.8549	15.3884	15.7597	15.9574	15.8869	15.8151	15.5109	15.3426	15.3989	15.6946	15.7911	15.7935	15.4169	15.4185	15.4152	15.8594	15.8768	15.8286	15.4159	15.3888	15.3605
sp|Q8NB14|UBP38_HUMAN	USP38	Ubiquitin carboxyl-terminal hydrolase 38 OS=Homo sapiens OX=9606 GN=USP38 PE=1 SV=2	-0.401049	-0.0174939	-0.0449787	0.0406914	-0.0184788	-0.342864	-0.0274848	-0.0591702	-0.37455	3.4e-08	0.857814	0.530721	0.643863	0.801609	3.69e-07	0.896583	9.1e-08	2.56e-06	sig	14.7403	14.781	15.1413	15.0964	14.7218	15.1239	15.0818	15.1592	15.1831	14.7838	14.7169	14.7201	15.0868	15.1153	15.1694	14.8611	14.7474	14.7345	15.1193	15.0897	15.0801	14.6884	14.6937	14.7834
sp|Q14680|MELK_HUMAN	MELK	Maternal embryonic leucine zipper kinase OS=Homo sapiens OX=9606 GN=MELK PE=1 SV=3	-0.384269	-0.0202761	0.00159741	0.0215294	-0.00250239	-0.342464	0.0218735	-0.0240318	-0.388369	4.49e-07	0.856348	0.986765	0.856663	0.978286	2.56e-06	0.932809	3.94e-07	1.02e-05	sig	15.5392	15.5608	15.9235	15.9251	15.5367	15.9032	15.9705	15.8834	15.9167	15.4944	15.5729	15.5504	15.9231	15.9435	15.8431	15.5111	15.5961	15.5751	15.914	15.9506	15.9108	15.4214	15.5845	15.6044
sp|P17535|JUND_HUMAN	JUND	Transcription factor jun-D OS=Homo sapiens OX=9606 GN=JUND PE=1 SV=3	-0.305772	-0.0230971	-0.103048	-0.0597862	-0.0375361	-0.342462	-0.0799506	0.0222501	-0.240261	2.18e-05	0.883619	0.308791	0.666952	0.73048	3.03e-06	0.74451	0.000827481	9.38e-06	sig	15.0418	14.9821	15.3476	15.2446	15.0043	15.3245	15.4134	15.3244	15.3051	15.065	15.0054	15.0551	15.3189	15.3367	15.3179	14.986	14.9902	14.97	15.2687	15.1933	15.2717	14.9259	15.0076	15.0794
sp|Q86XI2-2|CNDG2_HUMAN	NCAPG2	Isoform 2 of Condensin-2 complex subunit G2 OS=Homo sapiens OX=9606 GN=NCAPG2	-0.363248	-0.0749952	-0.0287123	-0.0541407	-0.0873553	-0.342394	0.046283	-0.0332145	-0.421891	2.65e-16	0.246605	0.704695	0.469876	0.0914485	6.83e-15	0.76556	3.6e-20	8.86e-08	sig	15.34	15.2858	15.7032	15.6745	15.2526	15.6282	15.6922	15.679	15.7384	15.3551	15.3834	15.2813	15.609	15.6203	15.6554	15.3098	15.2674	15.2803	15.7124	15.6795	15.6316	15.2296	15.2716	15.2566
sp|Q99707|METH_HUMAN	MTR	Methionine synthase OS=Homo sapiens OX=9606 GN=MTR PE=1 SV=2	-0.430175	-0.0631844	-0.0224009	0.0246532	-0.0198927	-0.342337	0.0407835	-0.0445459	-0.427666	2.31e-10	0.247387	0.715437	0.739827	0.713336	8.04e-09	0.741189	2.23e-10	4.58e-08	sig	15.1811	15.2057	15.6113	15.5889	15.1612	15.5481	15.6233	15.6471	15.5633	15.1721	15.2034	15.1677	15.4984	15.579	15.5668	15.2186	15.1941	15.2045	15.5776	15.6069	15.5821	15.1837	15.1902	15.1096
sp|Q6ZT12-4|UBR3_HUMAN	UBR3	Isoform 4 of E3 ubiquitin-protein ligase UBR3 OS=Homo sapiens OX=9606 GN=UBR3	-0.451049	-0.0938897	-0.0858191	0.015227	-0.0552363	-0.341932	0.00807052	-0.0704634	-0.420466	7.48e-08	0.521743	0.527541	0.945237	0.672587	5.41e-05	0.990471	4.91e-07	7.16e-05	sig	14.4054	14.4206	14.8564	14.7706	14.3501	14.7625	14.8863	14.8105	14.8725	14.3669	14.5588	14.2904	14.7524	14.7733	14.7619	14.5229	14.4079	14.331	14.8383	14.7811	14.6924	14.3345	14.3614	14.3545
sp|Q49A88|CCD14_HUMAN	CCDC14	Coiled-coil domain-containing protein 14 OS=Homo sapiens OX=9606 GN=CCDC14 PE=1 SV=3	-0.141471	-0.0723005	-0.138234	-0.272648	-0.177385	-0.341819	-0.065933	0.0952632	-0.180623	0.0265001	0.490018	0.102719	0.000507562	0.0156482	3.13e-07	0.775528	0.0054493	1.64e-05	sig	14.7581	14.4854	14.8995	14.7613	14.5807	14.8272	14.9278	14.8726	14.8982	14.7689	14.764	14.7413	14.881	14.8313	14.7693	14.4336	14.5009	14.5218	14.7442	14.8111	14.7286	14.514	14.6424	14.5857
sp|Q02224|CENPE_HUMAN	CENPE	Centromere-associated protein E OS=Homo sapiens OX=9606 GN=CENPE PE=1 SV=2	-0.332068	-0.101139	-0.0669529	-0.110439	-0.129429	-0.341368	0.0341865	-0.0189906	-0.394545	5.81e-09	0.0457153	0.165342	0.0268364	0.00373434	4.01e-09	0.788303	3.65e-10	5.86e-08	sig	15.2559	15.1454	15.5879	15.521	15.1264	15.4868	15.6394	15.5446	15.5798	15.2459	15.2775	15.2442	15.4635	15.4877	15.5092	15.1786	15.1386	15.1191	15.5247	15.5041	15.5341	15.1271	15.1655	15.0867
sp|Q9UK99|FBX3_HUMAN	FBXO3	F-box only protein 3 OS=Homo sapiens OX=9606 GN=FBXO3 PE=1 SV=3	-0.44422	-0.0844168	-0.0497001	0.0193494	-0.0577792	-0.340454	0.0347167	-0.0771286	-0.452299	3.55e-07	0.376505	0.607401	0.887129	0.490813	1.46e-05	0.899695	2.82e-07	1.02e-05	sig	14.6567	14.676	15.1009	15.0512	14.5989	15.0165	15.1177	15.174	15.011	14.7318	14.634	14.6042	14.9742	15.0904	14.9849	14.6325	14.7011	14.6944	15.138	14.9858	15.0298	14.5901	14.6311	14.5754
sp|O95243-2|MBD4_HUMAN	MBD4	Isoform 2 of Methyl-CpG-binding domain protein 4 OS=Homo sapiens OX=9606 GN=MBD4	-0.261797	-0.0637449	-0.0897981	-0.141544	-0.174991	-0.339596	-0.0260532	-0.0334472	-0.34699	3.48e-06	0.496443	0.258841	0.0648436	0.00635126	6.08e-09	0.923199	2.9e-09	2.53e-06	sig	15.6802	15.5387	15.942	15.8522	15.5053	15.8783	15.9262	15.9174	15.9826	15.6929	15.7076	15.6402	15.9434	15.8272	15.8643	15.5102	15.532	15.5739	15.8043	15.9265	15.8259	15.5011	15.4994	15.5153
sp|Q9UQR0|SCML2_HUMAN	SCML2	Sex comb on midleg-like protein 2 OS=Homo sapiens OX=9606 GN=SCML2 PE=1 SV=1	-0.336667	-0.0573572	-0.0537308	-0.0599785	-0.108415	-0.339289	0.00362643	-0.0484367	-0.391352	1.3e-22	0.236986	0.241218	0.228683	0.00276643	7.52e-23	0.98943	1.07e-27	1.3e-08	sig	15.2598	15.1999	15.5965	15.5428	15.1514	15.5391	15.6288	15.5864	15.5742	15.2586	15.26	15.2609	15.5097	15.5364	15.5713	15.1636	15.2302	15.2057	15.5442	15.5281	15.5559	15.1838	15.1394	15.131
sp|Q9UPZ3|HPS5_HUMAN	HPS5	Hermansky-Pudlak syndrome 5 protein OS=Homo sapiens OX=9606 GN=HPS5 PE=1 SV=2	-0.424097	-0.0464791	-0.0357807	0.0388422	0.0132144	-0.338776	0.0106985	-0.0256278	-0.375102	1.11e-16	0.583332	0.660913	0.690458	0.881073	5.11e-12	0.969835	4.84e-14	3.45e-07	sig	15.5278	15.5666	15.9519	15.9161	15.541	15.9054	15.9256	16.0066	15.9235	15.579	15.4826	15.5218	15.8865	15.8997	15.9301	15.5739	15.5441	15.582	15.905	15.9373	15.906	15.5569	15.4745	15.5916
sp|P41229|KDM5C_HUMAN	KDM5C	Lysine-specific demethylase 5C OS=Homo sapiens OX=9606 GN=KDM5C PE=1 SV=2	-0.35016	0.00925483	0.0128125	0.0213401	0.0223301	-0.338075	0.00355762	0.000990064	-0.340643	2.58e-34	0.871905	0.790223	0.682983	0.554853	8.54e-33	0.987558	2.92e-33	1.39e-08	sig	15.4664	15.4877	15.8165	15.8294	15.4887	15.8258	15.856	15.8115	15.7821	15.4732	15.4944	15.4316	15.817	15.8281	15.8323	15.4892	15.4705	15.5035	15.8142	15.8319	15.8419	15.4657	15.4844	15.516
tr|A0A2R8YEZ0|A0A2R8YEZ0_HUMAN	ABHD18	Protein ABHD18 OS=Homo sapiens OX=9606 GN=ABHD18 PE=1 SV=1	-0.457637	-0.0630104	0.00140968	0.0576732	-0.0749372	-0.336953	0.0644201	-0.13261	-0.533984	5.62e-06	0.721321	0.992694	0.76551	0.571441	0.000558702	0.873756	3.28e-07	4.17e-06	sig	14.9088	14.9665	15.3665	15.3679	14.8339	15.3035	15.2736	15.4263	15.3995	14.9291	14.8454	14.952	15.3305	15.2205	15.3594	14.9576	14.947	14.995	15.3281	15.3526	15.423	14.8279	14.7693	14.9045
sp|Q86YN6|PRGC2_HUMAN	PPARGC1B	Peroxisome proliferator-activated receptor gamma coactivator 1-beta OS=Homo sapiens OX=9606 GN=PPARGC1B PE=1 SV=2	-0.186366	-0.0626516	-0.0668873	-0.21279	-0.204344	-0.336504	-0.0042357	0.00844571	-0.323823	0.0200007	0.664993	0.59429	0.0516197	0.0294061	7.09e-05	0.995937	0.000109738	2.36e-05	sig	14.8258	14.613	15.0121	14.9453	14.6214	14.9495	15.0547	15.0303	14.9514	14.8704	14.813	14.794	14.8858	14.9387	15.024	14.6216	14.6216	14.5958	14.9424	15.0034	14.8899	14.5533	14.6721	14.6389
sp|P20248|CCNA2_HUMAN	CCNA2	Cyclin-A2 OS=Homo sapiens OX=9606 GN=CCNA2 PE=1 SV=2	-0.296378	0.0280667	-0.00970945	-0.011849	0.0493275	-0.336294	-0.0377762	0.0611764	-0.237341	4.02e-06	0.766419	0.924461	0.917808	0.453548	8.44e-07	0.84702	6.43e-05	1.58e-05	sig	15.4297	15.4179	15.7261	15.7164	15.479	15.7541	15.6887	15.7466	15.7429	15.3754	15.4568	15.4569	15.7168	15.7083	15.8374	15.378	15.4179	15.4577	15.7308	15.7212	15.6972	15.4536	15.4457	15.5378
sp|Q6P996|PDXD1_HUMAN	PDXDC1	Pyridoxal-dependent decarboxylase domain-containing protein 1 OS=Homo sapiens OX=9606 GN=PDXDC1 PE=1 SV=2	-0.387521	-0.0996052	-0.0997844	-0.048121	-0.0796501	-0.336037	-0.000179199	-0.0315291	-0.367387	1.12e-09	0.0592769	0.0431463	0.429134	0.0738986	1.07e-08	0.999714	2.44e-09	5.37e-08	sig	15.3847	15.3366	15.7722	15.6724	15.305	15.6726	15.8253	15.7715	15.7198	15.4199	15.3792	15.3549	15.672	15.6566	15.6891	15.315	15.3576	15.337	15.6504	15.6854	15.6815	15.3007	15.3366	15.2778
sp|Q9BZV1|UBXN6_HUMAN	UBXN6	UBX domain-containing protein 6 OS=Homo sapiens OX=9606 GN=UBXN6 PE=1 SV=1	-0.254071	0.128396	0.0954186	0.0464495	0.100071	-0.336018	-0.0329779	0.0536219	-0.249418	1.07e-07	0.0575418	0.163628	0.626838	0.0958171	5.05e-12	0.889728	1.83e-07	4.11e-06	sig	14.7445	14.7909	14.9985	15.0939	14.8445	15.1269	14.9917	14.9682	15.0356	14.7314	14.8053	14.6967	15.1331	15.1147	15.133	14.7466	14.7837	14.8424	15.0881	15.1007	15.093	14.8022	14.8245	14.9069
sp|Q8TD10|MIPO1_HUMAN	MIPOL1	Mirror-image polydactyly gene 1 protein OS=Homo sapiens OX=9606 GN=MIPOL1 PE=1 SV=1	-0.441965	-0.113667	-0.0584105	-0.00771832	-0.0479602	-0.336017	0.0552563	-0.0402419	-0.431515	1.62e-09	0.190483	0.527541	0.960003	0.576752	6.31e-07	0.817438	2.68e-09	1.73e-06	sig	14.4945	14.4868	14.9365	14.8781	14.4466	14.8228	14.9807	14.8803	14.9485	14.4677	14.4733	14.5426	14.8164	14.8053	14.8467	14.5463	14.506	14.4081	14.8387	14.8337	14.9618	14.4618	14.4388	14.4392
tr|B5MBX0|B5MBX0_HUMAN	CDCA5	Sororin OS=Homo sapiens OX=9606 GN=CDCA5 PE=1 SV=1	-0.180951	0.205157	0.0418307	0.0512133	0.0203336	-0.334895	-0.163326	-0.0308797	-0.202449	0.0171148	0.0488693	0.753812	0.742755	0.879173	3.41e-05	0.396202	0.00992929	0.000507328	sig	15.4906	15.5418	15.6715	15.7134	15.5109	15.8767	15.6571	15.6733	15.6841	15.5266	15.4869	15.4582	16.0005	15.867	15.7625	15.4888	15.6221	15.5144	15.6542	15.7154	15.7704	15.5402	15.5171	15.4754
tr|D6R968|D6R968_HUMAN	N4BP2L2	NEDD4-binding protein 2-like 2 (Fragment) OS=Homo sapiens OX=9606 GN=N4BP2L2 PE=1 SV=1	-0.388959	-0.00957517	-0.0350602	0.0449115	0.0156641	-0.334473	-0.025485	-0.0292474	-0.338235	3.01e-07	0.952676	0.772902	0.748074	0.896628	5.71e-06	0.93928	4.12e-06	1.39e-05	sig	15.5761	15.621	15.9651	15.93	15.5918	15.9555	16.0299	15.9569	15.9084	15.6301	15.5115	15.5867	16.0102	15.9285	15.9278	15.6016	15.5644	15.6969	15.8623	15.9431	15.9845	15.6087	15.5965	15.5701
sp|Q16533|SNPC1_HUMAN	SNAPC1	snRNA-activating protein complex subunit 1 OS=Homo sapiens OX=9606 GN=SNAPC1 PE=1 SV=1	-0.103568	0.183754	-0.0075758	-0.0469227	0.0542113	-0.334244	-0.19133	0.101134	-0.0417805	0.30543	0.168007	0.971648	0.818554	0.699114	0.000656067	0.419929	0.735777	0.022168	sig	16.5243	16.4774	16.6279	16.6203	16.5785	16.8116	16.6637	16.5701	16.6499	16.49	16.5411	16.5419	16.9801	16.76	16.6948	16.4174	16.5812	16.4336	16.6611	16.6067	16.5931	16.6912	16.5039	16.5404
sp|Q9BTT6|LRRC1_HUMAN	LRRC1	Leucine-rich repeat-containing protein 1 OS=Homo sapiens OX=9606 GN=LRRC1 PE=1 SV=1	-0.521692	-0.0669928	-0.114143	0.121022	0.0721196	-0.333678	-0.0471505	-0.0489024	-0.335429	0.000401097	0.789726	0.56439	0.602759	0.70344	0.0156135	0.940675	0.0162957	0.00476712	sig	14.1793	14.3003	14.701	14.5869	14.2514	14.634	14.7033	14.8446	14.5552	14.0833	14.0668	14.3878	14.5652	14.563	14.7738	14.3164	14.2325	14.3521	14.6635	14.6537	14.4434	14.245	14.1274	14.382
sp|Q9NVR0|KLH11_HUMAN	KLHL11	Kelch-like protein 11 OS=Homo sapiens OX=9606 GN=KLHL11 PE=1 SV=1	-0.336738	-0.0840655	-0.0866657	-0.0803504	-0.126699	-0.333023	-0.00260024	-0.0463487	-0.376771	2.14e-07	0.204366	0.166227	0.25053	0.0225296	2.87e-07	0.995937	4.1e-08	4.45e-07	sig	15.3342	15.2538	15.6709	15.5842	15.2075	15.5868	15.719	15.7031	15.5906	15.3268	15.313	15.3626	15.5771	15.6014	15.582	15.2059	15.2679	15.2876	15.6018	15.5474	15.6034	15.1849	15.2246	15.2129
tr|A0A087WZM2|A0A087WZM2_HUMAN	RNASET2	Ribonuclease T2 OS=Homo sapiens OX=9606 GN=RNASET2 PE=1 SV=1	-0.274115	0.0697882	0.0466627	0.0114484	0.043448	-0.332455	-0.0231255	0.0319996	-0.27733	0.00657721	0.724267	0.806963	0.965546	0.791471	0.00110392	0.968676	0.00737432	5.66e-05	sig	16.0368	16.0483	16.3109	16.3576	16.0803	16.3807	16.3387	16.2556	16.3384	15.9929	16.0477	16.0698	16.403	16.3436	16.3955	16.0471	16.0785	16.0192	16.3479	16.406	16.3189	16.169	16.1006	15.9712
sp|Q8IXX5|T183A_HUMAN	TMEM183A	Transmembrane protein 183A OS=Homo sapiens OX=9606 GN=TMEM183A PE=1 SV=2	-0.402515	-0.112903	0.0191297	-0.0419864	0.0633772	-0.331598	0.132033	0.105364	-0.358267	0.00248302	0.585018	0.941873	0.877593	0.726268	0.0116013	0.751451	0.00734329	0.00491083	sig	13.3209	13.2789	13.7234	13.7425	13.3842	13.6105	13.7696	13.6904	13.7101	13.2617	13.3744	13.3265	13.6612	13.5125	13.6576	13.2781	13.2366	13.3219	13.7631	13.7347	13.7298	13.2469	13.7007	13.2051
sp|Q5SZK8|FREM2_HUMAN	FREM2	FRAS1-related extracellular matrix protein 2 OS=Homo sapiens OX=9606 GN=FREM2 PE=1 SV=2	-0.446254	0.0252061	0.0801755	0.13991	-0.00774204	-0.33155	0.0549694	-0.147652	-0.534171	8.58e-12	0.829918	0.32006	0.0712864	0.943314	3.93e-08	0.79416	1.6e-14	3.99e-08	sig	14.619	14.7589	15.0652	15.1454	14.6112	15.0904	15.0513	15.0643	15.08	14.6054	14.6846	14.5669	15.0371	15.1082	15.1261	14.7412	14.7606	14.7748	15.1276	15.1758	15.1329	14.6289	14.6275	14.5773
sp|Q9H0X9|OSBL5_HUMAN	OSBPL5	Oxysterol-binding protein-related protein 5 OS=Homo sapiens OX=9606 GN=OSBPL5 PE=1 SV=1	-0.169146	0.21283	-0.0103671	0.0507185	0.164449	-0.331257	-0.223197	0.113731	0.00567065	0.212678	0.275346	0.971453	0.858139	0.321161	0.0165475	0.532083	0.976281	0.0999894	n.s.	12.5188	12.5695	12.6879	12.6776	12.6832	12.9008	12.7488	12.573	12.742	12.3453	12.6431	12.568	12.8039	13.0082	12.8902	12.3689	12.6982	12.6414	12.5759	12.8385	12.6183	12.6422	12.7938	12.6137
sp|Q6UXM1|LRIG3_HUMAN	LRIG3	Leucine-rich repeats and immunoglobulin-like domains protein 3 OS=Homo sapiens OX=9606 GN=LRIG3 PE=2 SV=1	-0.363638	0.0151033	0.00608293	0.0480004	-0.104957	-0.330741	-0.00902032	-0.152957	-0.474677	0.00722305	0.957157	0.982333	0.865111	0.555474	0.015446	0.993084	0.00101542	0.00501163	sig	14.3421	14.3901	14.7057	14.7118	14.2371	14.7208	14.6273	14.8035	14.6863	14.2989	14.421	14.3064	14.8133	14.7072	14.642	14.4728	14.2589	14.4385	14.7303	14.7673	14.6378	14.3585	13.9482	14.4046
sp|O60674|JAK2_HUMAN	JAK2	Tyrosine-protein kinase JAK2 OS=Homo sapiens OX=9606 GN=JAK2 PE=1 SV=2	-0.375668	-0.074404	0.0527986	-0.0292631	-0.147594	-0.330527	0.127203	-0.118331	-0.57606	0.0045394	0.753446	0.814262	0.917838	0.354813	0.0127306	0.767292	9.42e-05	0.00176808	sig	14.1804	14.1512	14.5561	14.6089	14.0328	14.4817	14.5807	14.5412	14.5463	14.1403	14.2895	14.1114	14.6028	14.4962	14.3461	14.1115	14.0754	14.2665	14.7886	14.568	14.4701	13.9227	13.946	14.2298
sp|Q96CM3|RUSD4_HUMAN	RPUSD4	Mitochondrial RNA pseudouridine synthase RPUSD4 OS=Homo sapiens OX=9606 GN=RPUSD4 PE=1 SV=1	-0.259783	-0.0800211	-0.0716951	-0.150571	-0.222318	-0.330334	0.00832604	-0.0717462	-0.410406	2.76e-07	0.31316	0.340253	0.0252338	0.000109342	1.83e-10	0.982443	1.81e-14	2.71e-06	sig	15.7005	15.55	15.9603	15.8886	15.4782	15.8803	15.9276	15.9387	16.0147	15.701	15.6761	15.7246	15.9025	15.8868	15.8516	15.482	15.5654	15.6025	15.8631	15.941	15.8618	15.4682	15.4211	15.5454
sp|Q8TE77|SSH3_HUMAN	SSH3	Protein phosphatase Slingshot homolog 3 OS=Homo sapiens OX=9606 GN=SSH3 PE=1 SV=2	-0.0776165	0.305795	-0.0457646	0.0540087	0.128711	-0.329403	-0.35156	0.0747021	0.0968588	0.684312	0.175461	0.887082	0.879849	0.566901	0.0429114	0.379158	0.623966	0.171728	n.s.	13.9009	13.9549	13.9785	13.9327	14.0296	14.2843	13.9883	13.9239	14.0233	13.7592	13.9134	14.03	14.2506	14.3485	14.2537	14.0936	14.1266	13.6444	14.1987	13.8224	13.7771	13.955	14.081	14.0528
sp|Q13530|SERC3_HUMAN	SERINC3	Serine incorporator 3 OS=Homo sapiens OX=9606 GN=SERINC3 PE=2 SV=2	-0.305971	-0.0726745	-0.0215723	-0.0959047	0.0125992	-0.329201	0.0511022	0.108504	-0.2718	0.00128127	0.627702	0.901872	0.518323	0.935766	0.000807533	0.896583	0.00408916	0.000290477	sig	16.6819	16.586	16.9879	16.9663	16.6945	16.9152	17.0125	17.0479	16.9033	16.6127	16.7434	16.6896	16.8419	16.9747	16.929	16.6473	16.5313	16.5793	17.0144	16.9159	16.9686	16.7994	16.6269	16.6572
sp|Q9NWF9-1|RN216_HUMAN	RNF216	Isoform 2 of E3 ubiquitin-protein ligase RNF216 OS=Homo sapiens OX=9606 GN=RNF216	-0.260251	-0.0688222	-0.0642017	-0.137701	-0.204942	-0.329129	0.00462052	-0.0672409	-0.400991	0.00727601	0.709618	0.700083	0.389593	0.0759849	0.000893187	0.996192	4.78e-05	4.77e-05	sig	15.2196	15.0819	15.4798	15.4156	15.0146	15.411	15.4822	15.4586	15.4986	15.1895	15.3676	15.1016	15.4465	15.4101	15.3764	15.0478	15.055	15.1428	15.3908	15.4534	15.4026	14.9999	15.0321	15.0119
tr|A0A1B0GUG6|A0A1B0GUG6_HUMAN	RASSF3	Ras association domain-containing protein 3 OS=Homo sapiens OX=9606 GN=RASSF3 PE=1 SV=1	-0.421046	-0.208009	-0.124161	-0.115974	-0.140511	-0.329012	0.0838482	-0.0245369	-0.437397	9.81e-06	0.0955061	0.324132	0.434786	0.202512	0.000403672	0.801785	5.21e-06	9.04e-07	sig	14.9822	14.8663	15.4033	15.2791	14.8417	15.1953	15.4071	15.4245	15.3783	14.9405	15.0991	14.9071	15.1643	15.2247	15.1969	14.8503	14.8763	14.8722	15.3234	15.2389	15.2751	14.8363	14.8303	14.8586
tr|A0A087WV86|A0A087WV86_HUMAN	BORA	Protein aurora borealis OS=Homo sapiens OX=9606 GN=BORA PE=1 SV=1	-0.420565	-0.0370685	-0.00267747	0.0552372	0.0463048	-0.328259	0.034391	-0.00893242	-0.371583	7.26e-08	0.803913	0.985386	0.713471	0.6737	1.5e-05	0.923199	1.16e-06	3.02e-05	sig	15.4622	15.5175	15.8828	15.8801	15.5085	15.8457	15.9449	15.8139	15.8896	15.4088	15.5083	15.4696	15.7848	15.8557	15.8967	15.5177	15.5529	15.4818	15.9014	15.8341	15.9049	15.5488	15.5906	15.3862
sp|Q15797|SMAD1_HUMAN	SMAD1	Mothers against decapentaplegic homolog 1 OS=Homo sapiens OX=9606 GN=SMAD1 PE=1 SV=1	-0.407178	-0.0769952	-0.0665937	0.0021839	-0.00699693	-0.327999	0.0104015	-0.00918083	-0.347581	1.44e-09	0.434594	0.474913	0.990361	0.953533	3.62e-07	0.980257	8.28e-08	8.1e-08	sig	15.7275	15.7297	16.1347	16.0681	15.7205	16.0577	16.0854	16.1572	16.1614	15.744	15.71	15.7284	16.0508	16.0373	16.0849	15.758	15.698	15.733	16.099	16.0756	16.0296	15.6996	15.7621	15.6997
sp|Q9Y535|RPC8_HUMAN	POLR3H	DNA-directed RNA polymerase III subunit RPC8 OS=Homo sapiens OX=9606 GN=POLR3H PE=1 SV=1	0.138041	0.347205	0.190996	-0.118735	0.00634473	-0.327899	-0.156209	0.12508	-0.0466101	0.392681	0.106963	0.373349	0.679711	0.980133	0.0368426	0.765008	0.816479	0.227403	n.s.	13.6009	13.4822	13.4629	13.6539	13.6073	13.8101	13.6675	13.4823	13.2388	13.4437	13.6376	13.7214	13.6668	13.7512	14.0123	13.6477	13.3472	13.4517	13.7036	13.6688	13.5893	13.7788	13.5423	13.5006
sp|O43933|PEX1_HUMAN	PEX1	Peroxisome biogenesis factor 1 OS=Homo sapiens OX=9606 GN=PEX1 PE=1 SV=1	-0.361831	0.044551	0.0210005	0.0785979	0.0211832	-0.327785	-0.0235505	-0.0574146	-0.361649	3.77e-12	0.632459	0.834657	0.347339	0.800039	1.72e-10	0.923778	3.16e-12	1.84e-06	sig	15.3293	15.4078	15.6911	15.7121	15.3504	15.7356	15.6963	15.7221	15.6548	15.3778	15.3154	15.2945	15.7056	15.6965	15.8048	15.419	15.3506	15.454	15.6855	15.7652	15.6856	15.3564	15.357	15.3379
sp|Q6ZTW0|TPGS1_HUMAN	TPGS1	Tubulin polyglutamylase complex subunit 1 OS=Homo sapiens OX=9606 GN=TPGS1 PE=1 SV=2	-0.319162	-0.166997	-0.138275	-0.175416	-0.262999	-0.327581	0.0287224	-0.0875834	-0.443887	0.0100431	0.356906	0.420239	0.357548	0.066733	0.00992872	0.964093	0.000897386	0.00437622	sig	13.5148	13.3394	13.834	13.6957	13.2518	13.667	13.9965	13.7164	13.789	13.536	13.5308	13.4776	13.683	13.6728	13.6451	13.2685	13.3467	13.4031	13.669	13.6226	13.7956	12.9875	13.5008	13.2672
sp|Q05209|PTN12_HUMAN	PTPN12	Tyrosine-protein phosphatase non-receptor type 12 OS=Homo sapiens OX=9606 GN=PTPN12 PE=1 SV=3	-0.431642	0.08292	0.052889	0.187151	0.0627073	-0.327411	-0.030031	-0.124444	-0.421824	0.000637429	0.741913	0.830836	0.373593	0.755311	0.0114752	0.967555	0.000967329	0.000489504	sig	14.4806	14.6677	14.9122	14.9651	14.5433	14.9952	14.9064	14.8872	14.9431	14.3842	14.6166	14.441	15.0206	14.9924	14.9725	14.6822	14.8403	14.4808	14.901	14.9729	15.0215	14.4981	14.621	14.5109
sp|Q9NYV6|RRN3_HUMAN	RRN3	RNA polymerase I-specific transcription initiation factor RRN3 OS=Homo sapiens OX=9606 GN=RRN3 PE=1 SV=1	-0.30784	-0.184675	-0.232293	-0.203927	-0.23313	-0.327091	-0.0476178	-0.029203	-0.308677	9.54e-15	3.7e-05	3.99e-08	2.75e-06	2.09e-08	4.44e-16	0.711909	7.68e-15	1.35e-08	sig	14.5603	14.3563	14.8681	14.6358	14.3271	14.6834	14.845	14.9007	14.8586	14.5816	14.5714	14.5277	14.6701	14.6851	14.6951	14.3881	14.3384	14.3425	14.6139	14.6344	14.6592	14.3523	14.289	14.34
sp|Q9UNS1|TIM_HUMAN	TIMELESS	Protein timeless homolog OS=Homo sapiens OX=9606 GN=TIMELESS PE=1 SV=2	-0.392965	-0.0710817	-0.0578408	-0.0050833	-0.0746691	-0.326967	0.013241	-0.0695858	-0.409793	2.75e-26	0.149092	0.240054	0.956031	0.0707343	2.63e-20	0.942759	6.89e-28	9.37e-08	sig	14.6256	14.6205	15.0186	14.9607	14.5509	14.9475	15.0286	15.0512	14.976	14.633	14.6066	14.6372	14.9359	14.8927	15.0138	14.6339	14.5813	14.6463	14.9657	14.9491	14.9673	14.5653	14.5393	14.5482
sp|Q63HQ0|AP1AR_HUMAN	AP1AR	AP-1 complex-associated regulatory protein OS=Homo sapiens OX=9606 GN=AP1AR PE=1 SV=1	-0.367788	-0.0330531	-0.161381	0.00799168	-0.0118155	-0.326744	-0.128328	-0.0198072	-0.218223	0.00435139	0.896153	0.349221	0.97939	0.957223	0.0115411	0.756325	0.0915897	0.0127926	sig	14.4321	14.4401	14.7999	14.6385	14.4203	14.7668	14.8815	14.7391	14.779	14.6104	14.33	14.3559	14.7379	14.8811	14.6815	14.2771	14.5414	14.5017	14.6296	14.5023	14.7837	14.4254	14.4944	14.3411
sp|Q92734|TFG_HUMAN	TFG	Protein TFG OS=Homo sapiens OX=9606 GN=TFG PE=1 SV=2	-0.28175	0.0387687	-0.0276221	-0.00522309	-0.00914946	-0.325742	-0.0663908	-0.00392637	-0.263278	0.0379862	0.897186	0.926335	0.990073	0.972472	0.0170663	0.917267	0.0651921	3.24e-06	sig	15.3182	15.3129	15.5999	15.5723	15.309	15.6387	15.5901	15.6026	15.6071	15.3471	15.3238	15.2837	15.6609	15.6031	15.6521	15.2625	15.3227	15.3536	15.5152	15.5838	15.6179	15.3615	15.2917	15.2739
sp|Q9UPT9|UBP22_HUMAN	USP22	Ubiquitin carboxyl-terminal hydrolase 22 OS=Homo sapiens OX=9606 GN=USP22 PE=1 SV=2	-0.339878	-0.115048	-0.0863707	-0.100822	-0.133013	-0.325652	0.0286775	-0.0321904	-0.38652	8.2e-08	0.0621337	0.142946	0.101973	0.0118517	1.71e-07	0.873989	1.15e-08	4.12e-07	sig	15.6745	15.5737	16.0144	15.928	15.5415	15.8994	16.0896	15.9566	15.997	15.6544	15.6967	15.6724	15.8355	15.9401	15.9225	15.567	15.5658	15.5884	15.9433	15.9371	15.9038	15.5262	15.5544	15.544
sp|Q5QJ74|TBCEL_HUMAN	TBCEL	Tubulin-specific chaperone cofactor E-like protein OS=Homo sapiens OX=9606 GN=TBCEL PE=1 SV=2	-0.23276	0.0671773	0.0558788	-0.0243884	0.0853746	-0.324325	-0.0112985	0.109763	-0.203264	0.000330407	0.547507	0.593547	0.872096	0.31609	9.16e-07	0.980137	0.00199987	0.000107338	sig	14.5782	14.5538	14.8109	14.8668	14.6636	14.8781	14.7807	14.9137	14.7385	14.5755	14.5355	14.6235	14.8872	14.8567	14.8905	14.5819	14.5492	14.5303	14.9172	14.8124	14.8709	14.6397	14.633	14.7179
tr|H7C0N4|H7C0N4_HUMAN	SF1	Splicing factor 1 (Fragment) OS=Homo sapiens OX=9606 GN=SF1 PE=1 SV=1	-0.0885394	0.354929	0.0777455	0.119216	0.0262566	-0.324252	-0.277183	-0.0929592	-0.140028	0.633046	0.121329	0.782659	0.700376	0.926855	0.0512747	0.521799	0.441434	0.124919	n.s.	12.549	12.6682	12.6376	12.7153	12.5753	12.9925	12.5129	12.6358	12.764	12.629	12.44	12.578	13.1617	12.7874	13.0283	12.3739	12.8	12.8308	12.5183	12.7482	12.8795	12.6596	12.6193	12.447
sp|Q9BXW9-1|FACD2_HUMAN	FANCD2	Isoform 1 of Fanconi anemia group D2 protein OS=Homo sapiens OX=9606 GN=FANCD2	-0.369895	-0.0268538	0.0441142	0.0190584	0.0403514	-0.323982	0.070968	0.021293	-0.373657	4.22e-07	0.789956	0.582826	0.868443	0.579381	3.01e-06	0.651154	3.74e-07	6.38e-06	sig	16.4549	16.4739	16.8248	16.8689	16.4952	16.7979	16.7427	16.8645	16.8671	16.425	16.5132	16.4264	16.7683	16.7908	16.8347	16.5192	16.4337	16.4689	16.946	16.8457	16.8149	16.5106	16.4666	16.5085
sp|O60237-6|MYPT2_HUMAN	PPP1R12B	Isoform 6 of Protein phosphatase 1 regulatory subunit 12B OS=Homo sapiens OX=9606 GN=PPP1R12B	-0.0265048	0.253259	0.0250808	-0.0441358	-0.0423704	-0.3239	-0.228178	0.00176536	-0.0939561	0.888167	0.247314	0.934913	0.891941	0.864057	0.0359204	0.578407	0.595846	0.244651	n.s.	14.5743	14.5301	14.6008	14.6259	14.5319	14.854	14.7006	14.4554	14.6463	14.6509	14.5549	14.5171	15.107	14.6864	14.7687	14.4206	14.6342	14.5357	14.4599	14.7315	14.6862	14.5741	14.3185	14.7031
sp|O15063|K0355_HUMAN	KIAA0355	Uncharacterized protein KIAA0355 OS=Homo sapiens OX=9606 GN=KIAA0355 PE=1 SV=2	-0.35091	0.0153072	-0.0246437	0.0428549	0.0202946	-0.323363	-0.0399508	-0.0225602	-0.305972	6.82e-12	0.888896	0.78584	0.654715	0.799432	1.38e-10	0.844685	7.65e-10	3.83e-06	sig	14.0854	14.1283	14.4363	14.4117	14.1057	14.4516	14.4466	14.3989	14.4634	14.0299	14.089	14.1373	14.4164	14.4822	14.4563	14.1118	14.159	14.114	14.3343	14.4721	14.4286	14.0825	14.1433	14.0913
sp|Q9NX31|OSER1_HUMAN	OSER1	Oxidative stress-responsive serine-rich protein 1 OS=Homo sapiens OX=9606 GN=OSER1 PE=1 SV=2	-0.30289	-0.154933	-0.123344	-0.174297	-0.190695	-0.322253	0.0315888	-0.016398	-0.37024	0.00392443	0.291807	0.381612	0.247665	0.109836	0.00290404	0.949662	0.000846007	0.000546863	sig	13.9102	13.7359	14.2131	14.0897	13.7195	14.0581	14.1284	14.286	14.2248	13.9512	13.8594	13.9199	14.0305	14.0515	14.0925	13.7782	13.841	13.5884	14.1851	14.0077	14.0764	13.7367	13.817	13.6047
sp|O94952|FBX21_HUMAN	FBXO21	F-box only protein 21 OS=Homo sapiens OX=9606 GN=FBXO21 PE=2 SV=2	-0.351231	-0.0497658	-0.00746582	-0.0205981	0.0426462	-0.322063	0.0423	0.0632444	-0.301119	2.36e-12	0.47792	0.936071	0.828313	0.467329	3.67e-11	0.790044	2.38e-10	2.15e-07	sig	15.7691	15.7485	16.1204	16.1129	15.8118	16.0706	16.0775	16.1739	16.1097	15.7733	15.7693	15.7648	16.057	16.0505	16.1043	15.7858	15.7135	15.7463	16.1086	16.1129	16.1172	15.8591	15.7913	15.7849
sp|Q9P2K6|KLH42_HUMAN	KLHL42	Kelch-like protein 42 OS=Homo sapiens OX=9606 GN=KLHL42 PE=1 SV=2	-0.26441	-0.0692031	0.0360058	-0.126418	-0.0716823	-0.321625	0.105209	0.0547357	-0.372099	0.0286058	0.757794	0.875548	0.531386	0.670512	0.0106261	0.817438	0.00392762	0.00766739	sig	14.7677	14.6413	15.0321	15.0681	14.696	14.9629	15.1431	14.8774	15.0758	14.8677	14.8299	14.6055	15.0273	14.9114	14.95	14.4744	14.8397	14.6098	15.0385	15.0978	15.068	14.6562	14.7427	14.6892
sp|Q9Y6I4|UBP3_HUMAN	USP3	Ubiquitin carboxyl-terminal hydrolase 3 OS=Homo sapiens OX=9606 GN=USP3 PE=1 SV=2	-0.441765	-0.137188	-0.146063	-0.016465	-0.092352	-0.321041	-0.00887478	-0.0758871	-0.388053	4.14e-10	0.162553	0.115084	0.92163	0.306984	3.04e-06	0.988657	2.13e-08	7.25e-06	sig	14.0385	14.022	14.4803	14.3342	13.9461	14.3431	14.5536	14.4093	14.4779	14.0483	14.0151	14.0522	14.3587	14.3634	14.3071	14.0875	14.0868	13.8918	14.344	14.3463	14.3123	13.9548	13.9203	13.9634
sp|Q92994|TF3B_HUMAN	BRF1	Transcription factor IIIB 90 kDa subunit OS=Homo sapiens OX=9606 GN=BRF1 PE=1 SV=1	-0.298949	-0.0386585	-0.0823453	-0.0607372	-0.138285	-0.321028	-0.0436868	-0.0775482	-0.35489	3.09e-06	0.753878	0.364528	0.596097	0.060734	8.27e-07	0.873756	7.36e-08	2.44e-07	sig	16.306	16.2453	16.605	16.5226	16.1677	16.5663	16.6064	16.6336	16.5748	16.3509	16.3118	16.2553	16.5876	16.5242	16.5871	16.2676	16.2525	16.2157	16.504	16.5368	16.527	16.1246	16.1882	16.1903
sp|Q969F9|HPS3_HUMAN	HPS3	Hermansky-Pudlak syndrome 3 protein OS=Homo sapiens OX=9606 GN=HPS3 PE=1 SV=1	-0.340024	0.00892788	0.0060363	0.0281942	0.0347889	-0.320758	-0.00289158	0.00659473	-0.311271	8.27e-12	0.939529	0.96128	0.791672	0.634039	7.94e-11	0.995937	2.07e-10	2.93e-06	sig	14.4673	14.4955	14.8073	14.8133	14.5021	14.8162	14.7987	14.8383	14.7848	14.5166	14.4437	14.4415	14.8285	14.7995	14.8207	14.4621	14.4656	14.5587	14.8415	14.7627	14.8357	14.4503	14.4943	14.5615
sp|Q9H9D4|ZN408_HUMAN	ZNF408	Zinc finger protein 408 OS=Homo sapiens OX=9606 GN=ZNF408 PE=1 SV=1	-0.232402	-0.0953761	-0.203675	-0.183154	-0.105151	-0.32018	-0.108299	0.0780034	-0.133877	0.0336373	0.599717	0.165152	0.270063	0.457578	0.00566505	0.771581	0.250604	0.00991282	sig	13.7634	13.5802	13.9958	13.7921	13.6582	13.9004	13.9179	13.9682	14.1012	13.8533	13.722	13.7147	13.8626	13.8911	13.9475	13.4986	13.6324	13.6095	13.8833	13.8837	13.6092	13.7874	13.5757	13.6115
sp|Q6UX15-2|LAYN_HUMAN	LAYN	Isoform 2 of Layilin OS=Homo sapiens OX=9606 GN=LAYN	-0.491433	-0.0420797	0.0163344	0.130323	0.0157015	-0.31903	0.0584141	-0.114621	-0.492066	5.63e-07	0.756711	0.911881	0.231985	0.898426	0.000150434	0.836621	5.58e-07	1.11e-07	sig	16.3678	16.4982	16.8593	16.8756	16.3835	16.8172	16.9078	16.8933	16.7767	16.3591	16.3908	16.3536	16.7876	16.8159	16.8481	16.4612	16.5211	16.5121	16.858	16.868	16.9008	16.4318	16.3559	16.363
sp|Q9NWK9|BCD1_HUMAN	ZNHIT6	Box C/D snoRNA protein 1 OS=Homo sapiens OX=9606 GN=ZNHIT6 PE=1 SV=1	-0.222373	-0.111762	-0.215442	-0.207738	-0.247405	-0.318349	-0.10368	-0.0396667	-0.254336	1.89e-06	0.097677	8.28e-05	0.000245353	2.16e-06	3.05e-11	0.396202	5.84e-08	3.59e-06	sig	15.202	14.9942	15.4243	15.2089	14.9545	15.3126	15.4076	15.4932	15.3721	15.2124	15.2151	15.1784	15.3072	15.3382	15.2922	14.9825	15.0541	14.946	15.2078	15.175	15.2439	14.9974	14.9707	14.8956
sp|Q7Z7A4|PXK_HUMAN	PXK	PX domain-containing protein kinase-like protein OS=Homo sapiens OX=9606 GN=PXK PE=1 SV=1	0.000958665	0.218273	-0.0878754	-0.100979	-0.0552213	-0.318293	-0.306149	0.0457576	0.0336128	0.99539	0.148308	0.609195	0.609204	0.738765	0.00347767	0.199541	0.822476	0.0280787	sig	14.8746	14.7736	14.8736	14.7857	14.8193	15.0919	14.8903	14.8513	14.8792	14.8118	14.9339	14.8781	15.2356	15.0384	15.0017	14.7948	14.912	14.6139	14.8481	14.7663	14.7427	14.8825	14.7527	14.8228
sp|Q9HA92|RSAD1_HUMAN	RSAD1	Radical S-adenosyl methionine domain-containing protein 1, mitochondrial OS=Homo sapiens OX=9606 GN=RSAD1 PE=2 SV=2	-0.299272	0.0694387	0.00591214	0.051111	-0.0310532	-0.3176	-0.0635266	-0.0821642	-0.336238	6.6e-06	0.538457	0.969711	0.703662	0.769271	2.23e-06	0.804068	5.25e-07	0.000112652	sig	14.9295	14.9806	15.2288	15.2347	14.8984	15.2982	15.1489	15.2828	15.2546	14.9488	14.9781	14.8616	15.3317	15.3072	15.2557	14.9121	14.9563	15.0734	15.2589	15.2352	15.2099	14.9937	14.8379	14.8637
sp|Q9NSV4|DIAP3_HUMAN	DIAPH3	Protein diaphanous homolog 3 OS=Homo sapiens OX=9606 GN=DIAPH3 PE=1 SV=4	-0.350958	-0.0134145	-0.00840043	0.0200402	-0.00520635	-0.317503	0.00501405	-0.0252466	-0.347763	1.8e-28	0.83528	0.899302	0.761329	0.930064	1.49e-24	0.982443	4.07e-28	2.91e-10	sig	15.3147	15.3347	15.6656	15.6572	15.3094	15.6522	15.6838	15.654	15.6591	15.3212	15.3187	15.304	15.6395	15.6593	15.6578	15.3289	15.3427	15.3326	15.6721	15.6579	15.6417	15.3016	15.3386	15.2882
sp|Q9BSY9|DESI2_HUMAN	DESI2	Deubiquitinase DESI2 OS=Homo sapiens OX=9606 GN=DESI2 PE=1 SV=1	-0.274467	0.0302529	-0.00598001	-0.0124721	0.0044168	-0.317192	-0.0362329	0.0168889	-0.26407	0.000494934	0.827767	0.969711	0.941046	0.972472	0.000130401	0.906078	0.000820732	2.71e-06	sig	17.7199	17.7074	17.9943	17.9884	17.7243	18.0246	18.048	17.9204	18.0146	17.6793	17.7346	17.7456	18.0433	18.022	18.0084	17.7292	17.7126	17.6804	17.9923	17.9778	17.995	17.7537	17.6776	17.7416
sp|Q15375|EPHA7_HUMAN	EPHA7	Ephrin type-A receptor 7 OS=Homo sapiens OX=9606 GN=EPHA7 PE=1 SV=3	-0.326465	-0.0634725	-0.0564693	-0.0535467	-0.0926739	-0.316539	0.00700316	-0.0391272	-0.36267	1.49e-05	0.520399	0.535652	0.626838	0.21726	2.57e-05	0.989386	3.96e-06	3.97e-05	sig	14.0167	13.9632	14.3432	14.2867	13.924	14.2797	14.3135	14.3125	14.4036	14.0807	14.0103	13.9592	14.2362	14.3324	14.2705	13.9299	14.0379	13.9217	14.2697	14.2696	14.3209	13.8597	13.8888	14.0236
sp|P04792|HSPB1_HUMAN	HSPB1	Heat shock protein beta-1 OS=Homo sapiens OX=9606 GN=HSPB1 PE=1 SV=2	-0.435741	-0.00588417	-0.0494289	0.113348	0.0528236	-0.316509	-0.0435447	-0.0605243	-0.333489	7.08e-07	0.966927	0.620963	0.25053	0.551713	5.29e-05	0.872122	2.43e-05	6.88e-05	sig	15.9387	16.052	16.3744	16.325	15.9915	16.3685	16.4099	16.331	16.3823	15.824	15.9784	16.0136	16.2743	16.4266	16.4046	16.0359	16.1129	16.0073	16.3651	16.3175	16.2923	16.0648	15.9946	15.915
sp|Q9BQF6|SENP7_HUMAN	SENP7	Sentrin-specific protease 7 OS=Homo sapiens OX=9606 GN=SENP7 PE=1 SV=4	-0.313563	0.0899704	0.0471047	0.0871977	0.00815479	-0.316336	-0.0428658	-0.0790429	-0.352513	4.49e-09	0.242474	0.56439	0.283056	0.93346	3.66e-09	0.839212	1.13e-10	3.74e-06	sig	15.3388	15.426	15.6524	15.6995	15.3469	15.7423	15.6537	15.6899	15.6135	15.3149	15.3302	15.3712	15.7035	15.8459	15.6776	15.4556	15.3843	15.4381	15.6823	15.7173	15.6988	15.3564	15.352	15.3325
sp|P51587|BRCA2_HUMAN	BRCA2	Breast cancer type 2 susceptibility protein OS=Homo sapiens OX=9606 GN=BRCA2 PE=1 SV=3	-0.462444	-0.106977	-0.0292049	0.0392028	-0.00921857	-0.316263	0.0777725	-0.0484213	-0.442457	3.69e-10	0.0691562	0.654509	0.588419	0.896357	1.26e-07	0.448676	6.6e-10	1.96e-07	sig	14.6112	14.6504	15.0737	15.0445	14.602	14.9667	15.141	15.0204	15.0595	14.6147	14.6112	14.6077	15.0096	14.9119	14.9785	14.6197	14.6286	14.7029	15.068	15.0389	15.0265	14.6146	14.5669	14.6245
sp|B4DX44|ZN736_HUMAN	ZNF736	Zinc finger protein 736 OS=Homo sapiens OX=9606 GN=ZNF736 PE=2 SV=2	-0.249525	0.0932552	0.0361654	0.0266637	0.00741802	-0.316117	-0.0570899	-0.0192456	-0.278273	0.0319277	0.637729	0.868512	0.917838	0.971786	0.00936385	0.908869	0.0219299	0.0142652	sig	15.5082	15.5348	15.7577	15.7939	15.5156	15.851	15.7596	15.658	15.8555	15.4923	15.4186	15.6137	15.9395	15.7018	15.9116	15.7215	15.476	15.4071	15.7962	15.8151	15.7703	15.6154	15.4584	15.473
tr|B9EGE7|B9EGE7_HUMAN	ZNF507	ZNF507 protein OS=Homo sapiens OX=9606 GN=ZNF507 PE=1 SV=1	-0.404229	-0.0708696	-0.0649411	0.0177224	-0.00487812	-0.315637	0.00592856	-0.0226005	-0.344166	8.34e-08	0.612494	0.609052	0.92611	0.974538	3.33e-05	0.993084	4.83e-06	5.79e-08	sig	15.1858	15.2036	15.5901	15.5251	15.181	15.5192	15.6158	15.591	15.5634	15.153	15.2375	15.1671	15.5325	15.4912	15.5339	15.2233	15.226	15.1614	15.5297	15.5405	15.5052	15.2066	15.167	15.1693
sp|Q9BT23|LIMD2_HUMAN	LIMD2	LIM domain-containing protein 2 OS=Homo sapiens OX=9606 GN=LIMD2 PE=1 SV=1	-0.399897	0.220671	0.0391146	0.305351	0.193114	-0.315217	-0.181556	-0.112236	-0.245897	6.4e-05	0.068611	0.789471	0.0101183	0.0569439	0.000914037	0.398833	0.00699257	0.000150734	sig	15.2181	15.5235	15.618	15.6571	15.4112	15.8387	15.5749	15.5276	15.7516	15.1725	15.2543	15.2276	15.8925	15.7363	15.8872	15.539	15.5078	15.5237	15.5619	15.7233	15.6862	15.4363	15.3147	15.4827
tr|E5RGK1|E5RGK1_HUMAN	PLEKHH2	Pleckstrin homology domain-containing family H member 2 OS=Homo sapiens OX=9606 GN=PLEKHH2 PE=4 SV=1	-0.181783	0.197173	0.0193602	0.0641314	0.23108	-0.314824	-0.177813	0.166949	0.0299368	0.255809	0.406411	0.955639	0.845488	0.222437	0.0476152	0.717379	0.884997	0.20483	n.s.	12.9218	12.9859	13.1036	13.1229	13.1529	13.3007	13.2734	13.0278	13.0095	13.0138	12.9757	12.7758	13.4817	13.167	13.2535	12.8018	12.9518	13.2041	13.1462	13.183	13.0395	13.1269	12.9601	13.3716
sp|Q86XX4-2|FRAS1_HUMAN	FRAS1	Isoform 2 of Extracellular matrix protein FRAS1 OS=Homo sapiens OX=9606 GN=FRAS1	-0.291075	-0.00816845	0.0275371	-0.0318072	-0.127907	-0.314714	0.0357056	-0.0961	-0.44652	6.38e-06	0.957157	0.828827	0.829007	0.106112	1.34e-06	0.906078	3.44e-11	2.15e-05	sig	14.7598	14.728	15.0509	15.0784	14.6319	15.0427	14.9387	15.1462	15.0678	14.7214	14.7464	14.8117	14.9822	15.0303	15.1157	14.7091	14.7492	14.7258	15.1004	15.0719	15.063	14.6252	14.5874	14.6831
sp|P29353-3|SHC1_HUMAN	SHC1	Isoform p46Shc of SHC-transforming protein 1 OS=Homo sapiens OX=9606 GN=SHC1	-0.211235	-0.0117558	-0.0481069	-0.114761	-0.070643	-0.314241	-0.0363512	0.0441185	-0.233771	0.0211976	0.953723	0.753541	0.435376	0.568145	0.00156342	0.930367	0.0147063	0.00173605	sig	14.916	14.8012	15.1272	15.0791	14.8453	15.1154	15.155	15.0597	15.1669	14.901	14.9338	14.9132	15.1698	15.0571	15.1195	14.7365	14.8962	14.7709	14.9795	15.0594	15.1983	14.7845	14.8168	14.9347
sp|Q9Y546|LRC42_HUMAN	LRRC42	Leucine-rich repeat-containing protein 42 OS=Homo sapiens OX=9606 GN=LRRC42 PE=1 SV=1	-0.403264	-0.0786894	-0.0794224	0.010383	-0.0422801	-0.314192	-0.000733063	-0.0526631	-0.366122	2.55e-07	0.349587	0.306694	0.938397	0.581026	8.77e-06	0.99816	9.99e-07	5.14e-06	sig	15.5358	15.5462	15.939	15.8596	15.4935	15.8603	15.9084	15.9922	15.9166	15.5445	15.5387	15.5241	15.8365	15.902	15.8425	15.4887	15.5698	15.58	15.8749	15.8607	15.8432	15.4169	15.4609	15.6027
sp|P02462|CO4A1_HUMAN	COL4A1	Collagen alpha-1(IV) chain OS=Homo sapiens OX=9606 GN=COL4A1 PE=1 SV=4	-0.279628	-0.148402	-0.159028	-0.182543	-0.171966	-0.313769	-0.0106262	0.0105773	-0.292566	0.0309778	0.48707	0.404587	0.394914	0.305667	0.0170193	0.991006	0.0291704	0.000957961	sig	15.2577	15.0752	15.5374	15.3783	15.0858	15.389	15.5687	15.472	15.5714	15.3028	15.3027	15.1677	15.3746	15.3927	15.3996	15.1561	14.8868	15.1827	15.3975	15.2997	15.4378	15.0664	15.0395	15.1514
sp|Q9ULD0|OGDHL_HUMAN	OGDHL	2-oxoglutarate dehydrogenase-like, mitochondrial OS=Homo sapiens OX=9606 GN=OGDHL PE=1 SV=3	-0.0436168	0.326011	0.28677	0.0558697	0.278968	-0.313758	-0.0392412	0.223099	-0.0514182	0.719415	0.0261063	0.0343343	0.789704	0.0241745	0.00456152	0.936133	0.68639	0.00353315	sig	13.6293	13.6852	13.6729	13.9597	13.9083	13.999	13.7031	13.5731	13.7426	13.4956	13.6951	13.6972	14.0324	13.9942	13.9702	13.6611	13.7557	13.6388	13.8047	14.0698	14.0047	13.8486	13.8795	13.9968
tr|A0A0D2X7Z3|A0A0D2X7Z3_HUMAN	CRY2	Cryptochrome-2 OS=Homo sapiens OX=9606 GN=CRY2 PE=1 SV=1	-0.0823352	0.0841032	-0.0395986	-0.147238	-0.208729	-0.313676	-0.123702	-0.0614912	-0.251465	0.551175	0.706578	0.867001	0.46641	0.151927	0.0106043	0.771581	0.0444792	0.0097544	sig	14.5624	14.4152	14.6447	14.6051	14.3537	14.7288	14.6092	14.5197	14.8053	14.4912	14.6045	14.5915	14.7979	14.7223	14.6663	14.3289	14.5033	14.4133	14.7018	14.5106	14.603	14.2947	14.3294	14.437
sp|Q9C0B7|TNG6_HUMAN	TANGO6	Transport and Golgi organization protein 6 homolog OS=Homo sapiens OX=9606 GN=TANGO6 PE=1 SV=2	-0.351651	-0.0611652	-0.0499683	-0.0230919	-0.00965371	-0.313578	0.0111969	0.0134382	-0.311336	8.56e-18	0.323285	0.404702	0.793315	0.896357	6.6e-15	0.959193	8.36e-15	6.5e-07	sig	15.1905	15.1674	15.5422	15.4922	15.1809	15.481	15.5286	15.5948	15.5032	15.2345	15.1312	15.206	15.4931	15.4446	15.5054	15.1721	15.1614	15.1689	15.491	15.4807	15.505	15.2226	15.1797	15.1404
sp|Q9P2G9|KLHL8_HUMAN	KLHL8	Kelch-like protein 8 OS=Homo sapiens OX=9606 GN=KLHL8 PE=1 SV=4	-0.273061	-0.0138038	-0.031484	-0.053591	0.00267696	-0.312848	-0.0176802	0.056268	-0.2389	0.000596508	0.941374	0.83702	0.745985	0.98371	0.000108111	0.968742	0.00305277	0.000351897	sig	14.2959	14.2423	14.569	14.5375	14.2986	14.5552	14.5284	14.5995	14.579	14.3554	14.2326	14.2997	14.5214	14.6669	14.4773	14.2379	14.2182	14.2708	14.5438	14.563	14.5056	14.311	14.3771	14.2077
sp|Q9UBZ4|APEX2_HUMAN	APEX2	DNA-(apurinic or apyrimidinic site) lyase 2 OS=Homo sapiens OX=9606 GN=APEX2 PE=1 SV=1	-0.319292	-0.0793122	-0.102695	-0.0719557	-0.113731	-0.311936	-0.0233826	-0.041775	-0.330328	3.8e-09	0.321991	0.150842	0.412315	0.0664372	7.88e-09	0.92392	1.31e-09	6.07e-06	sig	15.2559	15.1839	15.5752	15.4725	15.1422	15.4959	15.6365	15.5629	15.5261	15.2329	15.3355	15.1993	15.4758	15.5007	15.5111	15.1278	15.2166	15.2075	15.4484	15.4958	15.4734	15.1903	15.1347	15.1015
sp|P35711|SOX5_HUMAN	SOX5	Transcription factor SOX-5 OS=Homo sapiens OX=9606 GN=SOX5 PE=1 SV=3	-0.105064	0.234023	0.0432297	0.0285873	-0.034205	-0.3105	-0.190794	-0.0627923	-0.182499	0.37101	0.116026	0.833077	0.911561	0.851624	0.00408126	0.500493	0.108976	0.0107844	sig	14.4917	14.5203	14.5968	14.64	14.4575	14.8308	14.4978	14.702	14.5905	14.5022	14.3743	14.5986	14.8341	14.8635	14.7947	14.4368	14.5628	14.5613	14.5948	14.704	14.6212	14.5272	14.3101	14.5352
sp|Q96JH7|VCIP1_HUMAN	VCPIP1	Deubiquitinating protein VCIP135 OS=Homo sapiens OX=9606 GN=VCPIP1 PE=1 SV=2	-0.304092	-0.00856463	-0.0211951	-0.0139665	-0.0405402	-0.309493	-0.0126304	-0.0265737	-0.323437	5.96e-09	0.899385	0.68585	0.8387	0.321452	4.86e-09	0.933803	2.21e-09	1.19e-07	sig	15.4381	15.4242	15.7422	15.721	15.3976	15.7336	15.7898	15.7376	15.6992	15.4469	15.4547	15.4128	15.7392	15.7309	15.7307	15.4474	15.408	15.417	15.7012	15.7437	15.7182	15.3954	15.4375	15.3598
sp|Q9H0H3|KLH25_HUMAN	KLHL25	Kelch-like protein 25 OS=Homo sapiens OX=9606 GN=KLHL25 PE=1 SV=1	-0.519292	-0.00883319	-0.168319	0.201046	-0.0288438	-0.309412	-0.159486	-0.22989	-0.379816	1.63e-05	0.9754	0.336768	0.291492	0.896003	0.0119004	0.668264	0.00180933	4.82e-05	sig	13.7333	13.9343	14.2526	14.0843	13.7045	14.2438	14.2357	14.2626	14.2594	13.7177	13.8826	13.5996	14.1714	14.2983	14.2616	14.0125	13.8577	13.9328	14.1579	14.0151	14.0798	13.7532	13.6897	13.6705
sp|Q96NW4|ANR27_HUMAN	ANKRD27	Ankyrin repeat domain-containing protein 27 OS=Homo sapiens OX=9606 GN=ANKRD27 PE=1 SV=2	-0.244961	0.0243164	0.0152286	-0.039578	-0.0211454	-0.308856	-0.00908783	0.0184327	-0.281335	1.95e-05	0.843633	0.90241	0.748074	0.830315	1.14e-07	0.983307	1.05e-06	1.33e-06	sig	15.4676	15.428	15.7125	15.7278	15.4464	15.7369	15.6813	15.7455	15.7108	15.463	15.4718	15.4679	15.7546	15.7454	15.7105	15.4143	15.4315	15.4381	15.7644	15.6995	15.7194	15.5096	15.4448	15.3849
sp|Q7L804-2|RFIP2_HUMAN	RAB11FIP2	Isoform 2 of Rab11 family-interacting protein 2 OS=Homo sapiens OX=9606 GN=RAB11FIP2	-0.0792026	0.136594	-0.114317	-0.0926414	-0.0503168	-0.308438	-0.250911	0.0423245	-0.0152019	0.620391	0.545892	0.588784	0.739827	0.818888	0.0219358	0.448676	0.938719	0.0491577	sig	15.0599	14.9673	15.1391	15.0248	15.0096	15.2757	15.3188	15.0649	15.0337	15.0211	15.1362	15.0225	15.3285	15.3815	15.1172	14.9625	14.9695	14.9699	14.9567	15.0672	15.0505	14.9421	15.0089	15.0778
tr|A0A0X1KG68|A0A0X1KG68_HUMAN	TENT4A	Non-canonical poly(A) RNA polymerase PAPD7 OS=Homo sapiens OX=9606 GN=TENT4A PE=1 SV=1	-0.211137	-0.0040945	-0.00722708	-0.101364	-0.0540106	-0.308407	-0.00313258	0.0473538	-0.25792	0.00393973	0.978457	0.966374	0.357738	0.569987	0.000144031	0.996192	0.000855929	0.000900994	sig	14.724	14.6227	14.9352	14.928	14.67	14.9311	14.8642	14.9633	14.9781	14.7487	14.6149	14.8085	14.9353	14.951	14.907	14.634	14.6244	14.6096	14.8344	14.9672	14.9822	14.7626	14.6445	14.603
sp|Q96FX2|DPH3_HUMAN	DPH3	DPH3 homolog OS=Homo sapiens OX=9606 GN=DPH3 PE=1 SV=1	-0.432639	-0.163589	0.0671037	-0.037519	0.195973	-0.306569	0.230693	0.233492	-0.30377	0.0129472	0.557354	0.827846	0.921963	0.364036	0.0786203	0.645491	0.0897825	0.0361947	sig	13.1895	13.152	13.6221	13.6892	13.3855	13.4586	13.3747	13.8319	13.6598	13.225	13.3737	12.9698	13.6984	13.2959	13.3814	13.3395	12.9423	13.1741	13.7168	13.7711	13.5798	13.3607	13.3452	13.4505
sp|Q15345|LRC41_HUMAN	LRRC41	Leucine-rich repeat-containing protein 41 OS=Homo sapiens OX=9606 GN=LRRC41 PE=1 SV=3	-0.377523	-0.147313	-0.106736	-0.0743278	-0.0715556	-0.304538	0.0405771	0.0027722	-0.342343	2.08e-21	0.0010566	0.0234017	0.190763	0.12036	1.34e-15	0.766197	1.14e-18	1.19e-09	sig	16.0207	15.9463	16.3982	16.2915	15.9491	16.2509	16.3944	16.4155	16.3847	16.0357	16.0348	15.9915	16.2619	16.2199	16.2708	15.9571	15.925	15.9569	16.305	16.2792	16.2902	15.9482	15.9455	15.9536
sp|Q8WVI0|SMIM4_HUMAN	SMIM4	Small integral membrane protein 4 OS=Homo sapiens OX=9606 GN=SMIM4 PE=1 SV=2	-0.358183	-0.0865104	0.0935524	-0.0323831	-0.0605314	-0.304056	0.180063	-0.0281483	-0.512267	0.00129092	0.620994	0.538593	0.882688	0.678324	0.00565077	0.510548	3.33e-05	0.000353355	sig	16.8351	16.8027	17.1933	17.2868	16.7746	17.1068	17.0561	17.3149	17.2089	16.7837	16.8895	16.8321	16.9931	17.1655	17.1618	16.8473	16.6846	16.8762	17.3431	17.209	17.3084	16.783	16.6929	16.8478
sp|Q9Y3D0|CIA2B_HUMAN	CIAO2B	Cytosolic iron-sulfur assembly component 2B OS=Homo sapiens OX=9606 GN=CIAO2B PE=1 SV=1	-0.409331	-0.0265633	-0.0457066	0.0791538	0.0901105	-0.303614	-0.0191433	0.0109567	-0.273514	2.92e-09	0.857236	0.699953	0.515487	0.312899	7.37e-06	0.957683	4.81e-05	2.58e-05	sig	14.3814	14.4605	14.7907	14.745	14.4715	14.7641	14.8699	14.7366	14.7655	14.4387	14.2914	14.414	14.6956	14.7739	14.8229	14.444	14.4859	14.4516	14.7575	14.7807	14.6967	14.5104	14.4487	14.4553
sp|Q6AI08|HEAT6_HUMAN	HEATR6	HEAT repeat-containing protein 6 OS=Homo sapiens OX=9606 GN=HEATR6 PE=1 SV=1	-0.217766	0.0851335	-0.0366929	-0.000570315	0.0207355	-0.30347	-0.121826	0.0213059	-0.160338	0.0104893	0.566516	0.823666	0.998025	0.89475	0.000380536	0.643877	0.0791642	0.00355639	sig	14.6572	14.6566	14.8749	14.8382	14.6779	14.9601	14.9154	14.8241	14.8853	14.6972	14.6179	14.6564	14.9693	14.9506	14.9604	14.5811	14.794	14.5947	14.8604	14.7516	14.9027	14.7087	14.5741	14.7509
sp|Q2YD98|UVSSA_HUMAN	UVSSA	UV-stimulated scaffold protein A OS=Homo sapiens OX=9606 GN=UVSSA PE=1 SV=2	-0.397027	-0.0369923	0.00973876	0.0566217	-0.0319905	-0.303413	0.0467311	-0.0886122	-0.438757	1.22e-07	0.80668	0.956944	0.704318	0.787213	4.37e-05	0.89521	8.26e-09	4.9e-08	sig	15.9437	16.0003	16.3407	16.3505	15.9117	16.3037	16.3824	16.3436	16.2963	15.9641	15.9469	15.9201	16.2855	16.3197	16.306	15.9701	16.0467	15.9842	16.387	16.3267	16.3377	15.8924	15.9	15.9427
sp|Q8WTS1|ABHD5_HUMAN	ABHD5	1-acylglycerol-3-phosphate O-acyltransferase ABHD5 OS=Homo sapiens OX=9606 GN=ABHD5 PE=1 SV=1	-0.214241	-0.0239363	-0.172936	-0.112903	-0.0463336	-0.303208	-0.149	0.0665695	-0.0876393	0.108253	0.934583	0.350389	0.636536	0.822439	0.0266937	0.724994	0.572121	0.102725	n.s.	14.4647	14.3518	14.6789	14.506	14.4184	14.655	14.7244	14.6006	14.7118	14.7089	14.4713	14.2138	14.5011	14.7501	14.7138	14.3204	14.3619	14.3731	14.5617	14.4153	14.541	14.5485	14.3673	14.3394
sp|Q92503-2|S14L1_HUMAN	SEC14L1	Isoform 2 of SEC14-like protein 1 OS=Homo sapiens OX=9606 GN=SEC14L1	-0.315941	0.0617732	0.048144	0.0748679	-0.0160732	-0.302846	-0.0136291	-0.0909411	-0.380158	4.65e-12	0.398817	0.499163	0.304479	0.838305	2.71e-11	0.954959	5.52e-16	2.32e-06	sig	15.2941	15.369	15.61	15.6582	15.278	15.6718	15.6545	15.5598	15.6159	15.222	15.3194	15.3409	15.7167	15.6519	15.6468	15.3766	15.3677	15.3627	15.6374	15.6913	15.6459	15.2739	15.331	15.2292
sp|Q9BWT1-2|CDCA7_HUMAN	CDCA7	Isoform 2 of Cell division cycle-associated protein 7 OS=Homo sapiens OX=9606 GN=CDCA7	-0.310012	-0.119964	-0.127327	-0.112105	0.0949402	-0.302154	-0.00736319	0.207045	-0.0877452	0.0660126	0.685233	0.620664	0.734838	0.691983	0.0784074	0.996292	0.668984	0.183223	n.s.	14.1432	14.0311	14.4533	14.3259	14.2382	14.3333	14.2098	14.5887	14.5612	14.0835	14.1104	14.2358	14.2919	14.1855	14.5225	14.1843	13.9071	14.002	14.4649	14.3352	14.1776	14.0051	14.5091	14.2004
sp|Q6PJG6|BRAT1_HUMAN	BRAT1	BRCA1-associated ATM activator 1 OS=Homo sapiens OX=9606 GN=BRAT1 PE=1 SV=2	-0.30462	-0.0669711	-0.0762221	-0.0643097	-0.0945596	-0.301958	-0.00925093	-0.0302499	-0.322957	9.91e-13	0.321639	0.213564	0.377326	0.0681046	1.63e-12	0.973134	4.84e-14	2.13e-07	sig	16.2531	16.1888	16.5578	16.4815	16.1586	16.4908	16.5279	16.562	16.5834	16.2524	16.2814	16.2257	16.4597	16.5026	16.5101	16.207	16.1673	16.1921	16.4314	16.4798	16.5335	16.1327	16.1614	16.1817
sp|Q9P203|BTBD7_HUMAN	BTBD7	BTB/POZ domain-containing protein 7 OS=Homo sapiens OX=9606 GN=BTBD7 PE=1 SV=3	-0.227872	0.0387421	-0.0918408	-0.034303	0.154726	-0.300917	-0.130583	0.189029	0.0186942	0.298639	0.933413	0.802311	0.945237	0.590481	0.166266	0.888736	0.949432	0.602101	n.s.	12.832	12.7977	13.0599	12.968	12.9867	13.0986	12.9264	13.2535	12.9998	12.9783	12.8231	12.6947	12.7641	13.3254	13.2064	13.1118	12.7955	12.4859	12.8834	13.0477	12.9731	13.0184	13.2319	12.7099
sp|Q13490|BIRC2_HUMAN	BIRC2	Baculoviral IAP repeat-containing protein 2 OS=Homo sapiens OX=9606 GN=BIRC2 PE=1 SV=2	-0.251759	0.038398	-0.0165071	-0.0106251	0.0213612	-0.300782	-0.0549051	0.0319862	-0.213891	5.34e-06	0.600002	0.835687	0.914922	0.738371	5.45e-07	0.672689	4.09e-05	1.02e-05	sig	15.1422	15.1315	15.3939	15.3774	15.1635	15.4323	15.4504	15.354	15.3773	15.1365	15.1668	15.1232	15.4845	15.38	15.4325	15.1523	15.1335	15.1088	15.4009	15.319	15.4123	15.1664	15.1784	15.1458
sp|Q9H0C5|BTBD1_HUMAN	BTBD1	BTB/POZ domain-containing protein 1 OS=Homo sapiens OX=9606 GN=BTBD1 PE=1 SV=1	-0.410176	-0.142146	-0.180853	-0.0327495	-0.0926223	-0.300779	-0.0387062	-0.0598728	-0.321946	7.2e-08	0.162049	0.0504995	0.837308	0.321161	4.45e-05	0.906177	1.19e-05	1.6e-06	sig	15.1714	15.1386	15.5815	15.4007	15.0787	15.4394	15.6091	15.615	15.5206	15.208	15.1997	15.1064	15.3949	15.4602	15.4631	15.1655	15.1185	15.1319	15.3751	15.4005	15.4265	15.1358	15.0787	15.0217
tr|H3BMS5|H3BMS5_HUMAN	PHLPP2	PH domain leucine-rich repeat-containing protein phosphatase 2 OS=Homo sapiens OX=9606 GN=PHLPP2 PE=1 SV=1	-0.314706	-0.0370441	-0.0790528	-0.0226226	-0.124721	-0.300285	-0.0420087	-0.102098	-0.360374	4.82e-07	0.765538	0.387673	0.874303	0.0936269	1.65e-06	0.884996	1.48e-08	8.72e-06	sig	15.2339	15.2112	15.5486	15.4695	15.1091	15.5115	15.4628	15.6037	15.5791	15.2764	15.2813	15.1439	15.4867	15.4726	15.5753	15.2122	15.217	15.2045	15.4607	15.4697	15.4781	15.1001	15.1149	15.1124
sp|Q96JM3|CHAP1_HUMAN	CHAMP1	Chromosome alignment-maintaining phosphoprotein 1 OS=Homo sapiens OX=9606 GN=CHAMP1 PE=1 SV=2	-0.264848	0.0731778	0.0398283	0.0381333	0.0257577	-0.299893	-0.0333494	-0.0123756	-0.278919	3.41e-11	0.23906	0.546046	0.633654	0.686213	1.11e-13	0.847863	2.99e-12	1.92e-07	sig	15.7493	15.7874	16.0141	16.0539	15.775	16.0873	16.0668	16.0008	15.9747	15.7509	15.7453	15.7516	16.1168	16.0589	16.0862	15.7665	15.7872	15.8084	16.0247	16.0699	16.0672	15.7994	15.7647	15.761
tr|A0A087WYL5|A0A087WYL5_HUMAN	SEZ6L2	Seizure 6-like protein 2 OS=Homo sapiens OX=9606 GN=SEZ6L2 PE=1 SV=1	-0.261837	0.0310471	-0.0591423	-0.00638725	0.138793	-0.299272	-0.0901894	0.145181	-0.0639018	0.018502	0.890233	0.750178	0.981441	0.310386	0.00955507	0.831667	0.626986	0.0457675	sig	13.4744	13.468	13.7362	13.6771	13.6132	13.7673	13.7338	13.7983	13.6766	13.3349	13.3426	13.7456	13.743	13.8606	13.6983	13.4857	13.4186	13.4998	13.6599	13.6605	13.7108	13.5515	13.615	13.6731
sp|Q9Y2M0|FAN1_HUMAN	FAN1	Fanconi-associated nuclease 1 OS=Homo sapiens OX=9606 GN=FAN1 PE=1 SV=4	-0.113163	0.0647145	0.087561	-0.12091	-0.0134509	-0.298788	0.0228465	0.107459	-0.214175	0.179638	0.653491	0.463986	0.355896	0.926233	0.00112799	0.954959	0.0146059	0.00532333	sig	14.2756	14.1547	14.3888	14.4763	14.2622	14.4535	14.314	14.4685	14.3838	14.3688	14.3344	14.1237	14.4213	14.5364	14.4028	14.2011	14.0821	14.181	14.4689	14.4747	14.4855	14.2359	14.2714	14.2792
sp|Q8NFZ8|CADM4_HUMAN	CADM4	Cell adhesion molecule 4 OS=Homo sapiens OX=9606 GN=CADM4 PE=1 SV=1	-0.0264477	0.256336	0.140427	-0.0158397	0.154848	-0.298623	-0.115909	0.170688	-0.0120264	0.851729	0.106865	0.375067	0.954802	0.26446	0.0115304	0.764312	0.938719	0.0580269	n.s.	13.87	13.8541	13.8964	14.0369	14.0248	14.1528	13.9115	13.776	14.0018	13.8317	13.9457	13.8326	14.2979	14.1776	13.9828	13.7949	13.898	13.8695	14.1142	14.1098	13.8866	14.019	13.9606	14.0948
tr|H0Y8C2|H0Y8C2_HUMAN	RPL22L1	60S ribosomal protein L22-like 1 (Fragment) OS=Homo sapiens OX=9606 GN=RPL22L1 PE=1 SV=1	-0.488593	-0.14621	-0.235791	0.0438294	0.0138819	-0.298554	-0.0895811	-0.0299475	-0.23892	0.000303664	0.431788	0.148532	0.866115	0.950254	0.0172406	0.848493	0.0577267	0.00399219	sig	13.9296	13.9735	14.4182	14.1824	13.9435	14.272	14.5892	14.3992	14.2662	14.0955	13.8603	13.833	14.422	14.151	14.243	13.9316	13.989	13.9997	14.207	14.1414	14.1989	14.0231	13.9886	13.8188
sp|P13051|UNG_HUMAN	UNG	Uracil-DNA glycosylase OS=Homo sapiens OX=9606 GN=UNG PE=1 SV=2	-0.243369	0.0481942	-0.0526226	-0.00656032	0.0480243	-0.298123	-0.100817	0.0545846	-0.142722	0.000333008	0.720321	0.650041	0.970284	0.643265	1.17e-05	0.626922	0.0498695	0.000566378	sig	16.4149	16.4083	16.6582	16.6056	16.4629	16.7064	16.6793	16.5879	16.7075	16.3885	16.4373	16.4189	16.8099	16.6516	16.6578	16.4257	16.4631	16.3362	16.5958	16.5684	16.6527	16.4924	16.4274	16.4689
sp|Q8TF71|MOT10_HUMAN	SLC16A10	Monocarboxylate transporter 10 OS=Homo sapiens OX=9606 GN=SLC16A10 PE=1 SV=1	-0.189399	0.0644734	-0.0231005	-0.043404	-0.0977972	-0.297276	-0.0875738	-0.0543932	-0.264096	0.0345247	0.67997	0.896069	0.813094	0.387715	0.00212933	0.775528	0.00555138	0.00139673	sig	14.9468	14.9034	15.1362	15.1131	14.849	15.2007	15.1899	15.1221	15.0967	14.8306	15.0107	14.9992	15.2082	15.2492	15.1447	14.979	14.8204	14.9109	15.2086	15.0402	15.0906	14.8751	14.8613	14.8107
sp|Q96IQ9-2|ZN414_HUMAN	ZNF414	Isoform 2 of Zinc finger protein 414 OS=Homo sapiens OX=9606 GN=ZNF414	-0.342178	0.0517594	-0.0316747	0.0972676	0.0840587	-0.29667	-0.0834341	-0.0132089	-0.226445	0.000475394	0.753878	0.844434	0.514917	0.467038	0.00203156	0.790044	0.0151851	0.000452072	sig	15.2565	15.3537	15.5986	15.567	15.3405	15.6504	15.5963	15.6324	15.5672	15.335	15.3498	15.0847	15.6594	15.6789	15.613	15.377	15.3369	15.3474	15.5989	15.5636	15.5384	15.2763	15.394	15.3512
sp|Q13370|PDE3B_HUMAN	PDE3B	cGMP-inhibited 3',5'-cyclic phosphodiesterase B OS=Homo sapiens OX=9606 GN=PDE3B PE=1 SV=2	-0.216396	-0.0794702	-0.0563524	-0.159486	-0.268381	-0.296412	0.0231178	-0.108895	-0.428425	0.0381923	0.680892	0.764073	0.343771	0.0252661	0.00467136	0.969556	3.27e-05	6.54e-05	sig	14.7021	14.5426	14.9185	14.8622	14.4337	14.839	14.8236	14.9696	14.9624	14.7223	14.7363	14.6478	14.8908	14.8074	14.8189	14.436	14.5813	14.6105	14.9075	14.8755	14.8034	14.374	14.4407	14.4864
sp|Q96SZ6|CK5P1_HUMAN	CDK5RAP1	CDK5 regulatory subunit-associated protein 1 OS=Homo sapiens OX=9606 GN=CDK5RAP1 PE=1 SV=2	-0.227819	-0.0206553	-0.0259381	-0.0888643	-0.160205	-0.296028	-0.00528276	-0.0713407	-0.362086	0.000949915	0.872889	0.817126	0.377326	0.0339386	7.67e-05	0.990991	5.66e-06	8.05e-05	sig	15.3675	15.2787	15.5953	15.5694	15.2073	15.5747	15.5046	15.5856	15.6958	15.4084	15.324	15.3702	15.6365	15.5191	15.5685	15.2328	15.2689	15.3342	15.5884	15.5514	15.5685	15.2274	15.1415	15.253
sp|Q9H8V3-3|ECT2_HUMAN	ECT2	Isoform 3 of Protein ECT2 OS=Homo sapiens OX=9606 GN=ECT2	-0.299567	-0.0998785	-0.0756523	-0.0958699	-0.172091	-0.295558	0.0242262	-0.0762213	-0.396006	3.59e-05	0.262229	0.377088	0.307052	0.0184174	5.08e-05	0.931075	1.02e-06	3.28e-05	sig	14.9745	14.8786	15.274	15.1984	14.8024	15.1742	15.3508	15.234	15.2373	15.0279	14.9599	14.9356	15.2174	15.1093	15.1957	14.9378	14.8322	14.8658	15.1429	15.2438	15.2084	14.7691	14.8923	14.7458
sp|Q86Y13|DZIP3_HUMAN	DZIP3	E3 ubiquitin-protein ligase DZIP3 OS=Homo sapiens OX=9606 GN=DZIP3 PE=1 SV=2	-0.47224	-0.144843	-0.0621224	0.0319851	-0.0819465	-0.295412	0.0827209	-0.113932	-0.492064	1.03e-19	0.0200524	0.374078	0.749818	0.16147	4.38e-10	0.521799	7.32e-21	9.99e-08	sig	14.7118	14.7438	15.1841	15.1219	14.6299	15.0392	15.2056	15.1834	15.1631	14.7139	14.7705	14.651	15.0321	15.0378	15.0477	14.7379	14.6918	14.8017	15.1166	15.1462	15.103	14.6729	14.5984	14.6183
sp|P17509|HXB6_HUMAN	HOXB6	Homeobox protein Hox-B6 OS=Homo sapiens OX=9606 GN=HOXB6 PE=1 SV=4	-0.149224	-0.0188086	-0.0791489	-0.164974	-0.176128	-0.295389	-0.0603404	-0.0111535	-0.246203	0.201374	0.941374	0.661619	0.363369	0.205994	0.0136656	0.904874	0.0400671	0.0271709	sig	14.5308	14.3659	14.6801	14.6009	14.3547	14.6613	14.578	14.6534	14.8087	14.4912	14.4275	14.6738	14.6811	14.5627	14.7399	14.4562	14.3194	14.3219	14.6375	14.4685	14.6968	14.2741	14.2925	14.4976
sp|Q9Y2Y1|RPC10_HUMAN	POLR3K	DNA-directed RNA polymerase III subunit RPC10 OS=Homo sapiens OX=9606 GN=POLR3K PE=1 SV=2	-0.309443	-0.0233678	-0.0302995	-0.00891262	-0.0494359	-0.294988	-0.00693172	-0.0405232	-0.328579	1.46e-11	0.767269	0.643438	0.92611	0.343431	6.63e-11	0.980137	1.76e-12	1.76e-07	sig	16.8828	16.8738	17.1922	17.1619	16.8333	17.1688	17.1953	17.214	17.1673	16.8865	16.872	16.8898	17.2161	17.1312	17.1592	16.8437	16.9191	16.8588	17.1695	17.1748	17.1415	16.8085	16.8219	16.8696
sp|Q86Y79|PTH_HUMAN	PTRH1	Probable peptidyl-tRNA hydrolase OS=Homo sapiens OX=9606 GN=PTRH1 PE=1 SV=1	-0.341007	0.0763092	0.138738	0.122898	0.142024	-0.294418	0.0624291	0.019126	-0.337721	1.58e-09	0.334637	0.0339034	0.0854015	0.0173328	7.64e-08	0.709575	1.95e-09	6.27e-07	sig	15.026	15.1489	15.367	15.5057	15.168	15.4433	15.3828	15.3392	15.3789	15.0475	15.062	14.9685	15.3898	15.4755	15.4646	15.1446	15.1196	15.1824	15.4958	15.4905	15.5309	15.1161	15.1917	15.1963
sp|O94972|TRI37_HUMAN	TRIM37	E3 ubiquitin-protein ligase TRIM37 OS=Homo sapiens OX=9606 GN=TRIM37 PE=1 SV=2	-0.158968	-0.0504717	-0.119307	-0.185552	-0.0423858	-0.294049	-0.0688352	0.143166	-0.0820471	0.0833221	0.776184	0.356446	0.155859	0.76178	0.00162579	0.850573	0.431034	0.00351382	sig	13.3174	13.1318	13.4763	13.357	13.275	13.4259	13.4461	13.5187	13.4641	13.3576	13.2823	13.3122	13.4128	13.4093	13.4554	13.145	13.1356	13.1148	13.4505	13.4339	13.1867	13.3082	13.2987	13.218
tr|A0A2R8YFG2|A0A2R8YFG2_HUMAN	NMNAT3	Nicotinamide-nucleotide adenylyltransferase OS=Homo sapiens OX=9606 GN=NMNAT3 PE=1 SV=1	-0.5322	-0.20572	-0.0313	0.0325556	0.0469596	-0.293925	0.17442	0.014404	-0.453941	1.9e-05	0.15278	0.872184	0.880786	0.756473	0.00680585	0.521799	0.000128526	0.00014918	sig	14.5218	14.5544	15.054	15.0227	14.5688	14.8483	15.054	14.9806	15.1275	14.4224	14.556	14.587	14.9485	14.8715	14.7249	14.5326	14.526	14.6045	15.13	14.9661	14.972	14.5275	14.479	14.6998
sp|Q14114|LRP8_HUMAN	LRP8	Low-density lipoprotein receptor-related protein 8 OS=Homo sapiens OX=9606 GN=LRP8 PE=1 SV=4	0.0844801	0.291812	-0.0520818	-0.084734	-0.0563352	-0.292066	-0.343894	0.0283988	0.0802267	0.64743	0.20588	0.864752	0.795204	0.822439	0.0761988	0.398833	0.68639	0.304332	n.s.	15.2269	15.1421	15.1424	15.0903	15.1705	15.4342	15.1258	15.1551	15.1462	15.1788	15.217	15.2848	15.8286	15.2658	15.2083	14.9797	15.3073	15.1394	14.9679	15.1358	15.1673	15.2213	15.0559	15.2344
sp|Q5SWA1|PR15B_HUMAN	PPP1R15B	Protein phosphatase 1 regulatory subunit 15B OS=Homo sapiens OX=9606 GN=PPP1R15B PE=1 SV=1	-0.383364	-0.0316885	-0.00466011	0.059767	-0.14221	-0.291908	0.0270284	-0.201977	-0.520914	0.0045036	0.91738	0.985755	0.843271	0.43967	0.0355061	0.975499	0.000142326	2.55e-05	sig	15.6108	15.6706	15.9942	15.9895	15.4686	15.9625	16.0308	16.0363	15.9154	15.621	15.658	15.5534	15.9708	15.9756	15.941	15.7029	15.7804	15.5284	15.9544	15.9849	16.0292	15.4428	15.4302	15.5328
sp|Q99576-3|T22D3_HUMAN	TSC22D3	Isoform 2 of TSC22 domain family protein 3 OS=Homo sapiens OX=9606 GN=TSC22D3	-0.374619	-0.00344519	-0.0151155	0.0797164	0.0714333	-0.291458	-0.0116704	-0.00828318	-0.288071	0.00101205	0.987328	0.945893	0.686128	0.621519	0.00839958	0.989386	0.0097557	0.0047541	sig	14.1569	14.2366	14.5315	14.5164	14.2283	14.5281	14.6176	14.5299	14.447	14.1738	14.3021	13.9948	14.4767	14.5655	14.5421	14.2084	14.1246	14.3769	14.5291	14.5509	14.4693	14.3555	14.1937	14.1358
sp|O60675|MAFK_HUMAN	MAFK	Transcription factor MafK OS=Homo sapiens OX=9606 GN=MAFK PE=1 SV=1	-0.222162	-0.0274752	0.0371556	-0.0967128	-0.136384	-0.291399	0.0646308	-0.0396712	-0.395701	0.028943	0.895005	0.840981	0.581219	0.273501	0.00653419	0.881825	0.000475481	0.00184466	sig	15.5461	15.4494	15.7683	15.8054	15.4097	15.7408	15.6756	15.7567	15.8726	15.4821	15.6154	15.5409	15.8441	15.6118	15.7665	15.4727	15.364	15.5115	15.7814	15.8628	15.7721	15.355	15.5305	15.3437
sp|Q8N2S1|LTBP4_HUMAN	LTBP4	Latent-transforming growth factor beta-binding protein 4 OS=Homo sapiens OX=9606 GN=LTBP4 PE=1 SV=2	-0.0398883	0.301365	0.208151	0.0499795	0.12932	-0.291274	-0.093214	0.0793406	-0.11872	0.729783	0.0292023	0.110373	0.80196	0.287437	0.00527503	0.78904	0.258587	0.0156614	sig	14.7345	14.7844	14.7744	14.9825	14.8638	15.0757	14.7542	14.6837	14.8852	14.6478	14.7257	14.8299	15.1563	15.0384	15.0324	14.6999	14.806	14.8474	15.0449	14.9414	14.9612	14.9371	14.6956	14.9587
sp|Q9H9L7|AKIR1_HUMAN	AKIRIN1	Akirin-1 OS=Homo sapiens OX=9606 GN=AKIRIN1 PE=1 SV=1	-0.238652	-0.0772255	-0.0521868	-0.129387	-0.0798595	-0.290814	0.0250387	0.0495277	-0.266325	0.00332007	0.532483	0.669595	0.272682	0.420693	0.000748296	0.948626	0.00156268	4.78e-05	sig	16.193	16.0636	16.4316	16.3794	16.1131	16.3544	16.4372	16.4087	16.4488	16.1722	16.2511	16.1556	16.3701	16.3242	16.3688	16.1243	16.0523	16.0141	16.3563	16.471	16.3109	16.1096	16.0776	16.1521
sp|Q8TEX9-2|IPO4_HUMAN	IPO4	Isoform 2 of Importin-4 OS=Homo sapiens OX=9606 GN=IPO4	-0.333491	-0.121267	-0.0813495	-0.0784768	-0.113089	-0.290701	0.0399172	-0.0346122	-0.365231	2.98e-09	0.013124	0.0717471	0.105365	0.00720187	2.58e-08	0.708647	6.68e-10	7.77e-08	sig	15.4305	15.352	15.764	15.6827	15.3174	15.6427	15.7695	15.7767	15.7459	15.4374	15.4303	15.4238	15.5854	15.6494	15.6934	15.3598	15.3085	15.3878	15.6768	15.6636	15.7075	15.3174	15.3251	15.3098
sp|P12755|SKI_HUMAN	SKI	Ski oncogene OS=Homo sapiens OX=9606 GN=SKI PE=1 SV=1	-0.253284	-0.0105852	-0.156277	-0.0477706	-0.120186	-0.290469	-0.145692	-0.0724152	-0.217193	0.00286171	0.957157	0.186422	0.79607	0.273634	0.000754573	0.535138	0.0135318	0.000247869	sig	13.8848	13.837	14.1381	13.9818	13.7646	14.1275	14.1099	14.1038	14.2005	13.8117	13.9507	13.8919	14.0602	14.1533	14.1689	13.8657	13.803	13.8423	14.0676	13.8701	14.0076	13.7652	13.7637	13.7648
sp|Q5VZL5|ZMYM4_HUMAN	ZMYM4	Zinc finger MYM-type protein 4 OS=Homo sapiens OX=9606 GN=ZMYM4 PE=1 SV=1	-0.262703	0.0172528	-0.00982393	-0.0101878	-0.0263507	-0.290143	-0.0270767	-0.016163	-0.279229	2.44e-20	0.769964	0.870047	0.880006	0.529176	1.14e-23	0.821447	1.89e-22	5.53e-08	sig	14.8597	14.8496	15.1225	15.1126	14.8334	15.1397	15.159	15.0992	15.1092	14.8844	14.8318	14.8631	15.1487	15.1016	15.1688	14.8438	14.8525	14.8524	15.1117	15.1052	15.121	14.8375	14.8473	14.8154
tr|A0A0A0MQR2|A0A0A0MQR2_HUMAN	RTF2	Replication termination factor 2 OS=Homo sapiens OX=9606 GN=RTF2 PE=1 SV=1	-0.256126	-0.031824	-0.0995307	-0.0645057	-0.0907021	-0.288807	-0.0677067	-0.0261964	-0.247297	4.49e-10	0.671997	0.0547908	0.319492	0.0563872	6.49e-12	0.542621	1.32e-09	6.07e-06	sig	16.3314	16.2669	16.5876	16.488	16.2407	16.5557	16.6153	16.5576	16.5898	16.3104	16.3822	16.3017	16.6209	16.511	16.5352	16.2432	16.2888	16.2687	16.4786	16.4664	16.5192	16.2103	16.2898	16.2221
sp|O14613|BORG1_HUMAN	CDC42EP2	Cdc42 effector protein 2 OS=Homo sapiens OX=9606 GN=CDC42EP2 PE=1 SV=1	-0.215042	-0.059717	-0.0263388	-0.133112	0.0946258	-0.288437	0.0333782	0.227737	-0.0940777	0.102798	0.813607	0.921618	0.5491	0.59804	0.0326157	0.959193	0.53429	0.090721	n.s.	13.5493	13.4162	13.7643	13.738	13.6439	13.7046	13.8677	13.6478	13.7776	13.482	13.507	13.659	13.7873	13.7801	13.5464	13.5467	13.4207	13.2812	13.6554	13.6768	13.8819	13.7289	13.7501	13.4527
tr|J3KPF0|J3KPF0_HUMAN	HECTD4	Probable E3 ubiquitin-protein ligase HECTD4 OS=Homo sapiens OX=9606 GN=HECTD4 PE=1 SV=3	-0.289348	0.0540445	0.0101587	0.0552791	0.06423	-0.288113	-0.0438858	0.00895086	-0.235276	7.34e-06	0.512925	0.923532	0.525845	0.318986	9.12e-06	0.827422	9.37e-05	9.19e-05	sig	14.661	14.7163	14.9504	14.9605	14.7252	15.0044	15.0089	14.8671	14.9751	14.6657	14.695	14.6224	15.0436	14.9492	15.0205	14.6835	14.6855	14.7798	14.9879	14.9481	14.9455	14.6679	14.7956	14.7122
sp|Q12789|TF3C1_HUMAN	GTF3C1	General transcription factor 3C polypeptide 1 OS=Homo sapiens OX=9606 GN=GTF3C1 PE=1 SV=4	-0.291656	-0.0120373	-0.0461945	-0.00747112	-0.0409074	-0.28709	-0.0341572	-0.0334363	-0.286369	4.71e-48	0.726197	0.0341488	0.852997	0.0446765	2.76e-47	0.443065	3.9e-47	1.4e-09	sig	16.202	16.1945	16.4936	16.4474	16.161	16.4816	16.5179	16.4597	16.5032	16.2062	16.2193	16.1803	16.4859	16.4824	16.4764	16.1992	16.1883	16.196	16.4598	16.4408	16.4416	16.1673	16.1576	16.1583
sp|Q12980|NPRL3_HUMAN	NPRL3	GATOR complex protein NPRL3 OS=Homo sapiens OX=9606 GN=NPRL3 PE=1 SV=1	-0.541863	-0.167606	-0.120586	0.0871862	0.0797087	-0.287071	0.0470202	-0.00747744	-0.341568	0.00249111	0.537342	0.647216	0.799161	0.746903	0.0960735	0.954112	0.0527731	0.0310819	sig	11.9109	11.9981	12.4528	12.3322	11.9906	12.2852	12.5381	12.4427	12.3775	12.0932	11.6944	11.9451	12.4862	12.1848	12.1845	12.3193	11.7445	11.9305	12.4526	12.2651	12.2788	12.1102	11.9815	11.8802
sp|P53816|PA216_HUMAN	PLA2G16	HRAS-like suppressor 3 OS=Homo sapiens OX=9606 GN=PLA2G16 PE=1 SV=2	-0.233111	0.00607836	-0.121826	-0.0475734	-0.012019	-0.286763	-0.127904	0.0355544	-0.123305	0.00790032	0.974359	0.300673	0.7818	0.936238	0.00197022	0.587459	0.17052	0.00170078	sig	16.159	16.1114	16.3921	16.2703	16.147	16.3982	16.4269	16.3734	16.376	16.1295	16.1375	16.21	16.4593	16.4015	16.3339	16.0435	16.0859	16.2049	16.2706	16.237	16.3033	16.0789	16.0997	16.2623
sp|Q8TF76|HASP_HUMAN	HASPIN	Serine/threonine-protein kinase haspin OS=Homo sapiens OX=9606 GN=HASPIN PE=1 SV=3	-0.374141	-0.0299743	-0.0618714	0.0575532	0.0695719	-0.286613	-0.0318971	0.0120187	-0.242698	0.000333669	0.890233	0.721064	0.787245	0.63395	0.00585639	0.949662	0.0207417	0.00318313	sig	14.4672	14.5247	14.8413	14.7795	14.5368	14.8114	14.8769	14.8768	14.7703	14.5649	14.3455	14.4912	14.8245	14.7509	14.8588	14.5505	14.4267	14.597	14.6429	14.7677	14.9278	14.464	14.5976	14.5487
sp|Q9Y2F9|BTBD3_HUMAN	BTBD3	BTB/POZ domain-containing protein 3 OS=Homo sapiens OX=9606 GN=BTBD3 PE=2 SV=1	-0.262658	0.00831495	0.0908531	-0.0155087	-0.0751004	-0.286481	0.0825381	-0.0595917	-0.428611	6.72e-05	0.954528	0.308209	0.917335	0.358462	2.14e-05	0.668264	7.71e-09	1.65e-05	sig	15.3157	15.3002	15.5783	15.6692	15.2406	15.5866	15.6082	15.5263	15.6005	15.3186	15.306	15.3224	15.511	15.6619	15.587	15.2445	15.3809	15.2751	15.6519	15.6712	15.6845	15.2047	15.2052	15.3118
sp|Q9P2G1|AKIB1_HUMAN	ANKIB1	Ankyrin repeat and IBR domain-containing protein 1 OS=Homo sapiens OX=9606 GN=ANKIB1 PE=1 SV=3	-0.270553	-0.0354977	-0.0194547	-0.0513933	-0.090889	-0.286448	0.0160431	-0.0394958	-0.341987	0.0024493	0.844204	0.919831	0.781163	0.4434	0.00165147	0.976385	0.000195787	0.00116836	sig	13.9574	13.906	14.2279	14.2085	13.8665	14.1924	14.2717	14.2272	14.1849	13.9464	14.0825	13.8432	14.1291	14.233	14.2152	13.8051	13.9789	13.934	14.1899	14.2591	14.1764	13.753	13.9324	13.9141
sp|Q9BXS6|NUSAP_HUMAN	NUSAP1	Nucleolar and spindle-associated protein 1 OS=Homo sapiens OX=9606 GN=NUSAP1 PE=1 SV=1	-0.261824	0.0122037	0.0712205	-0.0121678	-0.0218908	-0.286196	0.0590168	-0.00972308	-0.354936	4.79e-09	0.905207	0.268669	0.912808	0.762309	2.63e-10	0.673428	3.13e-14	3.21e-06	sig	15.2225	15.2103	15.4843	15.5555	15.2006	15.4965	15.543	15.4576	15.4523	15.2361	15.2587	15.1727	15.4835	15.4658	15.5402	15.2032	15.2308	15.1969	15.5316	15.5749	15.5601	15.2183	15.2433	15.1401
sp|Q6JQN1-5|ACD10_HUMAN	ACAD10	Isoform 5 of Acyl-CoA dehydrogenase family member 10 OS=Homo sapiens OX=9606 GN=ACAD10	-0.304061	0.0603514	0.163776	0.0787495	0.0961007	-0.285663	0.103425	0.0173512	-0.371736	0.000552807	0.664599	0.124442	0.565042	0.336311	0.00117722	0.661243	7.04e-05	0.000383369	sig	15.1138	15.1926	15.4179	15.5817	15.2099	15.4782	15.3893	15.4066	15.4577	15.0829	15.1397	15.1189	15.5241	15.5274	15.3831	15.09	15.1238	15.3639	15.6451	15.5929	15.5069	15.2291	15.1997	15.2009
sp|Q8N653|LZTR1_HUMAN	LZTR1	Leucine-zipper-like transcriptional regulator 1 OS=Homo sapiens OX=9606 GN=LZTR1 PE=1 SV=2	-0.314226	-0.0613619	-0.0804996	-0.0322367	-0.11991	-0.285101	-0.0191377	-0.0876737	-0.353637	8.58e-12	0.377607	0.18942	0.726448	0.0182557	2.96e-10	0.929399	5.71e-14	2.67e-06	sig	14.7837	14.7514	15.0979	15.0174	14.6638	15.0365	15.1511	15.098	15.0446	14.7263	14.8593	14.7654	15.0181	15.0681	15.0234	14.7415	14.7775	14.7353	15.0683	15.0009	14.9829	14.6761	14.6633	14.6518
sp|Q7L8L6|FAKD5_HUMAN	FASTKD5	FAST kinase domain-containing protein 5, mitochondrial OS=Homo sapiens OX=9606 GN=FASTKD5 PE=1 SV=1	-0.304581	-0.0285739	0.0421037	-0.00696709	-0.106154	-0.282974	0.0706775	-0.0991869	-0.452838	1.18e-07	0.811339	0.668131	0.963801	0.132608	8.49e-07	0.708647	1.39e-13	2.5e-06	sig	15.8691	15.8621	16.1737	16.2158	15.7629	16.1451	16.1123	16.1894	16.2194	15.8376	15.9201	15.8496	16.1454	16.1384	16.1514	15.921	15.7856	15.8797	16.2276	16.1817	16.238	15.7999	15.7163	15.7726
sp|Q9BZL1|UBL5_HUMAN	UBL5	Ubiquitin-like protein 5 OS=Homo sapiens OX=9606 GN=UBL5 PE=1 SV=1	-0.417117	-0.0422416	-0.04372	0.0919225	-0.00274343	-0.282952	-0.00147837	-0.0946659	-0.37614	4.05e-07	0.797712	0.768679	0.525524	0.983882	0.000570688	0.997767	4.11e-06	5.22e-06	sig	14.7415	14.8334	15.1586	15.1149	14.7387	15.1163	15.196	15.1756	15.1042	14.7574	14.7002	14.7669	15.0796	15.171	15.0985	14.7776	14.804	14.9187	15.0702	15.1382	15.1362	14.7933	14.7307	14.6922
sp|Q93063-3|EXT2_HUMAN	EXT2	Isoform 3 of Exostosin-2 OS=Homo sapiens OX=9606 GN=EXT2	-0.285687	-0.049423	-0.0904193	-0.0462256	-0.147342	-0.28249	-0.0409963	-0.101116	-0.34261	0.00130493	0.747083	0.442133	0.780661	0.135625	0.00170716	0.907993	0.000256995	6.97e-05	sig	14.1414	14.0952	14.4271	14.3367	13.9941	14.3777	14.4711	14.41	14.4002	14.2222	14.1003	14.1018	14.438	14.3367	14.3583	13.9994	14.1592	14.127	14.3691	14.2897	14.3512	14.0584	13.9806	13.9433
sp|P23458|JAK1_HUMAN	JAK1	Tyrosine-protein kinase JAK1 OS=Homo sapiens OX=9606 GN=JAK1 PE=1 SV=2	-0.324123	-0.0274586	-0.0553533	0.0142879	-0.051555	-0.282376	-0.0278948	-0.0658429	-0.320324	1.2e-18	0.69359	0.293982	0.867081	0.276053	4.96e-15	0.857472	2.33e-18	1.11e-07	sig	15.6749	15.6892	15.999	15.9437	15.6233	15.9716	16.0014	16.0257	15.9699	15.6927	15.6998	15.6322	15.9403	15.9666	16.0078	15.6928	15.7072	15.6676	15.9468	15.9346	15.9495	15.5967	15.6126	15.6607
sp|P60981|DEST_HUMAN	DSTN	Destrin OS=Homo sapiens OX=9606 GN=DSTN PE=1 SV=3	-0.220472	0.0172962	-0.0265473	-0.0442325	-0.0346183	-0.282	-0.0438435	0.00961421	-0.228543	1.24e-05	0.880599	0.779844	0.66101	0.65362	3.97e-08	0.836621	6.08e-06	8.48e-05	sig	15.7344	15.6902	15.9549	15.9283	15.6998	15.9722	16.036	15.8607	15.9678	15.7339	15.7579	15.7113	16.0303	15.9499	15.9363	15.7139	15.6833	15.6733	15.9525	15.9439	15.8885	15.6687	15.7219	15.7087
sp|Q15818|NPTX1_HUMAN	NPTX1	Neuronal pentraxin-1 OS=Homo sapiens OX=9606 GN=NPTX1 PE=2 SV=2	-0.408481	-0.144493	-0.109508	-0.0179634	-0.0942828	-0.281952	0.0349844	-0.0763194	-0.393255	1.89e-05	0.281981	0.40259	0.934782	0.43445	0.00239387	0.936905	3.49e-05	8.72e-07	sig	16.1882	16.1702	16.5967	16.4872	16.0939	16.4522	16.6069	16.6138	16.5693	16.2153	16.211	16.1383	16.4594	16.402	16.4952	16.129	16.1598	16.2218	16.4638	16.5243	16.4734	16.0287	16.1233	16.1297
sp|Q13233|M3K1_HUMAN	MAP3K1	Mitogen-activated protein kinase kinase kinase 1 OS=Homo sapiens OX=9606 GN=MAP3K1 PE=1 SV=4	-0.341787	-0.00981519	-0.0811037	0.0514451	0.0217083	-0.280527	-0.0712885	-0.0297369	-0.238975	5.62e-07	0.952322	0.401442	0.695895	0.846301	3.12e-05	0.757268	0.00033289	4.5e-06	sig	14.7783	14.8298	15.1201	15.039	14.8	15.1103	15.1289	15.1116	15.1197	14.7502	14.8058	14.7789	15.1434	15.0973	15.0901	14.9076	14.8031	14.7786	15.0782	15.0425	14.9963	14.7781	14.7742	14.8478
sp|Q8IY22|CMIP_HUMAN	CMIP	C-Maf-inducing protein OS=Homo sapiens OX=9606 GN=CMIP PE=1 SV=3	-0.328592	-0.0299464	-0.015887	0.0185784	0.0367045	-0.280067	0.0140594	0.0181262	-0.276	1.86e-08	0.802234	0.899049	0.891359	0.678155	1.38e-06	0.965931	1.65e-06	3.35e-05	sig	16.1727	16.1913	16.5013	16.4854	16.2094	16.4714	16.515	16.4878	16.5012	16.2731	16.1683	16.0768	16.412	16.4646	16.5376	16.2151	16.1613	16.1976	16.4626	16.4839	16.5098	16.1848	16.2185	16.2251
sp|Q7Z4L5|TT21B_HUMAN	TTC21B	Tetratricopeptide repeat protein 21B OS=Homo sapiens OX=9606 GN=TTC21B PE=1 SV=2	-0.285293	0.00239453	-0.0484046	0.00766081	0.0174363	-0.280027	-0.0507991	0.00977551	-0.219452	3.97e-10	0.982041	0.480594	0.946182	0.813592	7.55e-10	0.74451	6.92e-07	6.44e-07	sig	15.8836	15.8913	16.1689	16.1205	15.901	16.1713	16.1747	16.1691	16.1628	15.8991	15.9126	15.8391	16.2098	16.1195	16.1846	15.8872	15.9122	15.8744	16.0849	16.1423	16.1342	15.9029	15.9093	15.8909
sp|Q8NFA0|UBP32_HUMAN	USP32	Ubiquitin carboxyl-terminal hydrolase 32 OS=Homo sapiens OX=9606 GN=USP32 PE=1 SV=1	-0.355435	-0.0741636	-0.0271935	0.00135562	-0.0585076	-0.279916	0.04697	-0.0598633	-0.386749	8.39e-07	0.545423	0.845889	0.995991	0.573835	0.000102905	0.889728	1.14e-07	8.23e-05	sig	13.866	13.8673	14.2214	14.1942	13.8075	14.1473	14.265	14.2598	14.1395	13.8111	13.8911	13.8957	14.0942	14.1867	14.1608	13.7368	13.9328	13.9324	14.1943	14.2343	14.154	13.8548	13.8048	13.7628
sp|Q9NRM6|I17RB_HUMAN	IL17RB	Interleukin-17 receptor B OS=Homo sapiens OX=9606 GN=IL17RB PE=1 SV=2	-0.114925	-0.0440688	-0.0368801	-0.208733	-0.224546	-0.279589	0.00718867	-0.015813	-0.302591	0.321296	0.838909	0.858816	0.207723	0.0891609	0.0157513	0.993084	0.0103351	0.0130868	sig	16.5783	16.3696	16.6932	16.6563	16.3538	16.6492	16.5478	16.6913	16.8406	16.5163	16.6697	16.5489	16.7084	16.5946	16.6445	16.3954	16.4941	16.2191	16.7263	16.621	16.6218	16.3862	16.2429	16.4322
sp|P56159|GFRA1_HUMAN	GFRA1	GDNF family receptor alpha-1 OS=Homo sapiens OX=9606 GN=GFRA1 PE=2 SV=2	-0.312577	0.151137	0.150443	0.184263	0.206839	-0.279451	-0.000694047	0.0225764	-0.256181	0.0151557	0.438891	0.398532	0.356168	0.174072	0.0319577	0.999714	0.0525663	0.0136689	sig	14.0547	14.2389	14.3673	14.5177	14.2615	14.5184	14.5225	14.2173	14.362	13.9595	14.0547	14.1498	14.4778	14.4748	14.6025	14.1033	14.372	14.2415	14.6058	14.4437	14.5036	14.4589	14.1812	14.1445
sp|P49674|KC1E_HUMAN	CSNK1E	Casein kinase I isoform epsilon OS=Homo sapiens OX=9606 GN=CSNK1E PE=1 SV=1	-0.397554	-0.0899466	-0.0266759	0.028256	-0.00205386	-0.279351	0.0632707	-0.0303099	-0.372932	1.6e-24	0.0575418	0.64891	0.68861	0.975142	4.63e-15	0.496813	1.08e-22	5.76e-08	sig	15.4378	15.4661	15.8354	15.8087	15.4358	15.7454	15.8688	15.8526	15.7846	15.4247	15.453	15.4357	15.7074	15.7694	15.7595	15.4905	15.437	15.4707	15.8326	15.7957	15.7977	15.4578	15.4478	15.4017
sp|Q6PL18|ATAD2_HUMAN	ATAD2	ATPase family AAA domain-containing protein 2 OS=Homo sapiens OX=9606 GN=ATAD2 PE=1 SV=1	-0.180774	0.0781489	0.0444514	-0.0204225	-0.00931174	-0.279345	-0.0336976	0.0111108	-0.234537	0.000361464	0.235037	0.504361	0.829644	0.904266	2.46e-06	0.84863	2.03e-05	5.57e-05	sig	15.5203	15.4998	15.701	15.7455	15.5109	15.7792	15.7035	15.6621	15.7375	15.5174	15.5637	15.4797	15.8017	15.7187	15.8171	15.4542	15.5052	15.5401	15.764	15.6939	15.7785	15.4773	15.5468	15.5088
sp|Q6NUN9-2|ZN746_HUMAN	ZNF746	Isoform 2 of Zinc finger protein 746 OS=Homo sapiens OX=9606 GN=ZNF746	-0.36232	-0.0134442	-0.227376	0.0696927	-0.162594	-0.279183	-0.213932	-0.232287	-0.297539	0.00690043	0.962215	0.195773	0.790418	0.31508	0.0363118	0.541023	0.0287001	0.0104972	sig	13.1886	13.2583	13.5509	13.3236	13.026	13.5375	13.3605	13.6479	13.6444	13.1948	13.3359	13.0352	13.3965	13.536	13.68	13.2991	13.2197	13.2561	13.5019	13.2957	13.173	13.0286	12.9246	13.1249
sp|Q92831|KAT2B_HUMAN	KAT2B	Histone acetyltransferase KAT2B OS=Homo sapiens OX=9606 GN=KAT2B PE=1 SV=3	-0.408369	0.0284185	0.07704	0.15827	0.0770799	-0.278518	0.0486216	-0.0811901	-0.40833	1.32e-07	0.856348	0.493575	0.132248	0.442766	0.000201949	0.887106	1.34e-07	9.45e-05	sig	14.379	14.5372	14.7873	14.8644	14.4561	14.8158	14.7741	14.8652	14.7227	14.4297	14.3455	14.3617	14.8141	14.7444	14.8888	14.5673	14.4202	14.6242	14.8536	14.88	14.8596	14.5596	14.3786	14.43
sp|Q9UIF9|BAZ2A_HUMAN	BAZ2A	Bromodomain adjacent to zinc finger domain protein 2A OS=Homo sapiens OX=9606 GN=BAZ2A PE=1 SV=4	-0.253743	-0.0421061	-0.0562334	-0.0648146	-0.135188	-0.276451	-0.0141272	-0.0703732	-0.332697	3.78e-08	0.365962	0.178836	0.145102	0.000833542	1.11e-08	0.917267	5.55e-10	1.11e-07	sig	16.3207	16.2559	16.5745	16.5182	16.1855	16.5324	16.5704	16.5479	16.605	16.3372	16.3515	16.2735	16.5395	16.5386	16.519	16.2555	16.2416	16.2706	16.5354	16.4741	16.5452	16.1738	16.1951	16.1877
sp|Q9Y5Q9|TF3C3_HUMAN	GTF3C3	General transcription factor 3C polypeptide 3 OS=Homo sapiens OX=9606 GN=GTF3C3 PE=1 SV=1	-0.281296	-0.0399622	-0.0367716	-0.0351101	-0.0224479	-0.276444	0.00319066	0.0126623	-0.266973	6.32e-06	0.638129	0.629435	0.713872	0.760468	9.23e-06	0.993163	1.26e-05	2.66e-05	sig	15.3923	15.3572	15.6736	15.6368	15.3699	15.6337	15.6443	15.6923	15.6843	15.3122	15.4666	15.3982	15.6414	15.6366	15.6229	15.3263	15.315	15.4303	15.666	15.628	15.6165	15.4103	15.3334	15.3659
sp|Q96AH0|SOSB2_HUMAN	NABP1	SOSS complex subunit B2 OS=Homo sapiens OX=9606 GN=NABP1 PE=1 SV=1	-0.219044	-0.0854678	-0.0476805	-0.142713	-0.151883	-0.276289	0.0377872	-0.00917072	-0.323247	5.15e-05	0.28866	0.570414	0.0503357	0.0137172	7.55e-07	0.869597	1.59e-08	9.08e-06	sig	15.368	15.2253	15.587	15.5393	15.2161	15.5016	15.6547	15.5086	15.5978	15.3371	15.4188	15.3481	15.4939	15.5179	15.4929	15.263	15.2081	15.2048	15.5554	15.491	15.5717	15.2125	15.2502	15.1856
sp|P98170|XIAP_HUMAN	XIAP	E3 ubiquitin-protein ligase XIAP OS=Homo sapiens OX=9606 GN=XIAP PE=1 SV=2	-0.327304	-0.0648344	-0.0442375	-0.0134825	-0.0962108	-0.275952	0.0205969	-0.0827283	-0.379277	2.82e-09	0.482769	0.628533	0.919699	0.161128	4.36e-07	0.944422	1.32e-11	1.32e-05	sig	14.3938	14.3803	14.7211	14.6769	14.2976	14.6563	14.7623	14.6948	14.7063	14.372	14.458	14.3515	14.599	14.712	14.6579	14.3936	14.4148	14.3326	14.6718	14.6208	14.7381	14.3225	14.2319	14.3385
sp|Q8N5V2|NGEF_HUMAN	NGEF	Ephexin-1 OS=Homo sapiens OX=9606 GN=NGEF PE=1 SV=2	-0.226086	0.369283	0.354856	0.319516	0.328096	-0.275853	-0.014427	0.00858046	-0.252846	0.0117817	0.000932948	0.00128504	0.00546387	0.00139712	0.00255732	0.982443	0.00592932	9.83e-05	sig	14.2908	14.6103	14.5169	14.8718	14.6189	14.8862	14.4398	14.5525	14.5584	14.3092	14.3718	14.1915	14.7748	14.9285	14.9553	14.7362	14.5357	14.5591	14.8689	14.8863	14.8601	14.6644	14.549	14.6433
sp|Q8IWP9|CC28A_HUMAN	CCDC28A	Coiled-coil domain-containing protein 28A OS=Homo sapiens OX=9606 GN=CCDC28A PE=1 SV=1	-0.218855	-0.0553577	-0.0383904	-0.112314	-0.151276	-0.275811	0.0169674	-0.0389615	-0.33174	0.01581	0.73602	0.805112	0.437774	0.158448	0.00397028	0.974579	0.000803588	0.000620807	sig	14.015	13.9027	14.2338	14.1954	13.8637	14.1785	14.1705	14.2114	14.3195	13.986	14.0804	13.9785	14.0898	14.1567	14.2889	13.9482	13.8672	13.8926	14.1038	14.2618	14.2207	13.9221	13.8407	13.8283
tr|X6R3P0|X6R3P0_HUMAN	SLIT2	Slit homolog 2 protein OS=Homo sapiens OX=9606 GN=SLIT2 PE=1 SV=1	-0.340451	-0.0964459	-0.0907672	-0.0316801	-0.0303867	-0.275686	0.0056787	0.00129339	-0.280071	8.95e-07	0.191513	0.198176	0.760939	0.679849	1.73e-05	0.989386	1.25e-05	3.35e-05	sig	14.8995	14.8678	15.2399	15.1492	14.8691	15.1435	15.2266	15.2375	15.2557	14.8717	14.9411	14.8856	15.1248	15.1699	15.1357	14.8007	14.9902	14.8125	15.1387	15.1449	15.1639	14.9239	14.8703	14.813
sp|O43791|SPOP_HUMAN	SPOP	Speckle-type POZ protein OS=Homo sapiens OX=9606 GN=SPOP PE=1 SV=1	-0.30683	-0.0764121	-0.119904	-0.0452104	-0.126216	-0.275628	-0.0434915	-0.0810057	-0.313142	2.52e-08	0.363705	0.0895112	0.671291	0.0448406	4.36e-07	0.844685	1.38e-08	2.71e-06	sig	15.0264	14.9811	15.3332	15.2133	14.9001	15.2568	15.3749	15.348	15.2767	15.0203	15.0229	15.0358	15.2344	15.2593	15.2766	15.0095	15.0003	14.9336	15.2217	15.1463	15.2719	14.941	14.8875	14.8719
sp|Q02818|NUCB1_HUMAN	NUCB1	Nucleobindin-1 OS=Homo sapiens OX=9606 GN=NUCB1 PE=1 SV=4	-0.172078	0.0702609	-0.00172136	-0.0324916	-0.0546434	-0.274831	-0.0719823	-0.0221518	-0.225	0.000125814	0.323086	0.985386	0.740144	0.376528	1.29e-09	0.587459	4.79e-07	6.1e-06	sig	15.1491	15.1166	15.3211	15.3194	15.0944	15.3914	15.3526	15.3335	15.2773	15.1538	15.1338	15.1596	15.3999	15.3644	15.4099	15.0645	15.1222	15.1629	15.3302	15.2896	15.3384	15.0573	15.121	15.105
sp|A2RUB6|CCD66_HUMAN	CCDC66	Coiled-coil domain-containing protein 66 OS=Homo sapiens OX=9606 GN=CCDC66 PE=1 SV=4	-0.220479	-0.106851	-0.157368	-0.161159	-0.134064	-0.274787	-0.0505169	0.0270957	-0.197174	1.37e-06	0.102092	0.00532138	0.00592734	0.0117879	3.36e-09	0.765008	1.62e-05	8.22e-07	sig	15.42	15.2588	15.6404	15.4831	15.2859	15.5336	15.6439	15.6364	15.6411	15.4004	15.4065	15.453	15.535	15.5462	15.5196	15.1915	15.3026	15.2823	15.4931	15.4537	15.5024	15.2909	15.3029	15.2638
sp|Q9P1Q0|VPS54_HUMAN	VPS54	Vacuolar protein sorting-associated protein 54 OS=Homo sapiens OX=9606 GN=VPS54 PE=1 SV=2	0.00240924	0.434561	0.0942808	0.157486	0.125975	-0.274665	-0.34028	-0.0315109	0.0341039	0.993309	0.0752034	0.746079	0.602759	0.591433	0.119601	0.441553	0.881445	0.183044	n.s.	13.8593	14.0167	13.8568	13.9511	13.9852	14.2914	13.727	13.9303	13.9132	13.9636	13.7479	13.8662	13.9124	14.6889	14.2729	13.9977	14.1009	13.9516	13.9651	14.049	13.8393	14.0169	13.8407	14.0981
sp|Q96EZ8-2|MCRS1_HUMAN	MCRS1	Isoform 2 of Microspherule protein 1 OS=Homo sapiens OX=9606 GN=MCRS1	-0.267807	0.0318933	-0.0602489	0.0254578	-0.0449205	-0.274243	-0.0921421	-0.0703783	-0.252479	1.11e-06	0.74194	0.410289	0.81352	0.51883	8.49e-07	0.473343	3.39e-06	1.02e-06	sig	16.6572	16.6827	16.925	16.8648	16.6123	16.9569	16.9619	16.8869	16.9262	16.6699	16.6946	16.6072	16.9446	16.9815	16.9446	16.6755	16.6896	16.6829	16.8646	16.8585	16.8712	16.5671	16.6585	16.6112
sp|Q9UHL9-3|GT2D1_HUMAN	GTF2IRD1	Isoform 3 of General transcription factor II-I repeat domain-containing protein 1 OS=Homo sapiens OX=9606 GN=GTF2IRD1	-0.270119	-0.0265927	-0.10211	-0.0306888	-0.00160416	-0.274216	-0.0755171	0.0290847	-0.169614	0.0013054	0.865443	0.347893	0.853316	0.990492	0.00138115	0.77869	0.0378725	0.000184249	sig	17.1209	17.0902	17.391	17.2889	17.1193	17.3644	17.4501	17.3838	17.3391	17.1061	17.1696	17.0869	17.4022	17.3925	17.2985	17.0756	17.1442	17.0507	17.3514	17.2355	17.2797	17.1517	17.1378	17.0683
sp|Q9NYR9|KBRS2_HUMAN	NKIRAS2	NF-kappa-B inhibitor-interacting Ras-like protein 2 OS=Homo sapiens OX=9606 GN=NKIRAS2 PE=1 SV=1	-0.263869	0.0121125	-0.0034842	0.00188196	-0.0197259	-0.274099	-0.0155967	-0.0216079	-0.280111	6.56e-08	0.911559	0.974338	0.98973	0.799241	2.58e-08	0.949662	1.23e-08	1.4e-06	sig	15.7878	15.7897	16.0517	16.0482	15.7681	16.0638	16.1	16.0479	16.0072	15.8087	15.7654	15.7894	16.0722	16.1051	16.0142	15.8126	15.7961	15.7605	16.059	16.0691	16.0166	15.7776	15.7772	15.7495
sp|Q16864-2|VATF_HUMAN	ATP6V1F	Isoform 2 of V-type proton ATPase subunit F OS=Homo sapiens OX=9606 GN=ATP6V1F	-0.194236	0.0033879	0.000981786	-0.0745868	-0.028832	-0.27221	-0.00240612	0.0457548	-0.224049	8.33e-06	0.974525	0.990633	0.286558	0.665215	1.37e-09	0.995937	3.35e-07	2.21e-07	sig	14.9477	14.8732	15.142	15.143	14.9189	15.1454	15.1443	15.1452	15.1364	14.9176	14.9626	14.963	15.1625	15.1268	15.1467	14.8369	14.9015	14.881	15.1643	15.1422	15.1224	14.9485	14.8991	14.9091
sp|Q9H892-2|TTC12_HUMAN	TTC12	Isoform 2 of Tetratricopeptide repeat protein 12 OS=Homo sapiens OX=9606 GN=TTC12	-0.344485	-0.114241	-0.0854652	-0.0416715	-0.136933	-0.271915	0.0287762	-0.095261	-0.395952	1.11e-05	0.361177	0.486849	0.813202	0.164954	0.00065026	0.946262	5.13e-07	2.46e-06	sig	14.9297	14.888	15.2742	15.1887	14.7928	15.16	15.2934	15.2791	15.25	14.9783	14.8999	14.911	15.1289	15.2178	15.1331	14.8446	14.8906	14.9289	15.2076	15.2505	15.1081	14.8082	14.8025	14.7677
sp|P49815|TSC2_HUMAN	TSC2	Tuberin OS=Homo sapiens OX=9606 GN=TSC2 PE=1 SV=2	-0.276995	-0.0374139	0.00345931	-0.0321341	0.00360806	-0.271715	0.0408732	0.0357422	-0.276846	1.73e-13	0.588722	0.970615	0.683751	0.961754	5.02e-13	0.775528	1.53e-13	2.03e-09	sig	14.8059	14.7738	15.0829	15.0863	14.8095	15.0455	15.0918	15.0972	15.0597	14.7895	14.8296	14.7986	15.0575	15.0265	15.0524	14.7691	14.7722	14.78	15.1	15.0838	15.0752	14.8127	14.7959	14.8199
sp|O75298|RTN2_HUMAN	RTN2	Reticulon-2 OS=Homo sapiens OX=9606 GN=RTN2 PE=1 SV=1	-0.201073	0.251303	0.279776	0.180666	0.299275	-0.271711	0.028473	0.11861	-0.181574	0.116832	0.157675	0.0984357	0.372619	0.0475585	0.0377699	0.965931	0.177199	0.0117139	sig	14.6166	14.7973	14.8177	15.0975	14.9159	15.069	14.7275	14.8372	14.8884	14.652	14.4567	14.7412	15.0285	15.0072	15.1713	14.6946	14.749	14.9482	15.1411	14.945	15.2063	14.8898	14.8	15.0579
sp|Q9NQZ5|STAR7_HUMAN	STARD7	StAR-related lipid transfer protein 7, mitochondrial OS=Homo sapiens OX=9606 GN=STARD7 PE=1 SV=2	-0.287964	-0.0926641	-0.100382	-0.0761274	-0.113641	-0.271427	-0.00771801	-0.0375131	-0.301222	1.27e-07	0.261499	0.186422	0.409754	0.082845	6.43e-07	0.987081	3.66e-08	2.84e-05	sig	14.1758	14.0997	14.4638	14.3634	14.0622	14.3711	14.3964	14.4822	14.5128	14.2182	14.0759	14.2333	14.3235	14.3622	14.4277	14.115	14.1186	14.0655	14.3578	14.3689	14.3635	14.091	14.0573	14.0383
sp|Q99418|CYH2_HUMAN	CYTH2	Cytohesin-2 OS=Homo sapiens OX=9606 GN=CYTH2 PE=1 SV=2	-0.229765	0.0590422	0.0912157	0.0176215	0.012	-0.271186	0.0321734	-0.00562146	-0.308981	9e-06	0.492805	0.204882	0.880786	0.898913	2.72e-07	0.896583	7.49e-09	1.73e-06	sig	14.707	14.7247	14.9368	15.028	14.719	14.9959	14.9275	14.9527	14.9303	14.7571	14.6747	14.6894	14.9611	15.0386	14.9879	14.6953	14.7498	14.7289	15.0299	15.0734	14.9807	14.7185	14.738	14.7006
sp|Q9P0W2|HM20B_HUMAN	HMG20B	SWI/SNF-related matrix-associated actin-dependent regulator of chromatin subfamily E member 1-related OS=Homo sapiens OX=9606 GN=HMG20B PE=1 SV=1	-0.310985	0.0603502	0.0371372	0.100296	0.154316	-0.27104	-0.0232131	0.0540204	-0.193806	2.08e-05	0.533111	0.706336	0.27766	0.0324445	0.000120377	0.933831	0.00295953	0.00013242	sig	14.0703	14.1706	14.3812	14.4184	14.2246	14.4416	14.3777	14.3969	14.3691	14.0483	13.9979	14.1646	14.4393	14.3954	14.4901	14.1853	14.1875	14.1389	14.4725	14.3403	14.4423	14.2176	14.2852	14.1709
sp|Q8NEV4|MYO3A_HUMAN	MYO3A	Myosin-IIIa OS=Homo sapiens OX=9606 GN=MYO3A PE=1 SV=2	-0.131168	0.0673217	0.118886	-0.0719875	0.158483	-0.270477	0.051564	0.23047	-0.0915702	0.217166	0.721218	0.420923	0.721191	0.209797	0.0129477	0.908869	0.429056	0.0240833	sig	13.7272	13.6552	13.8584	13.9773	13.8857	13.9257	13.8129	13.8695	13.8928	13.6986	13.6	13.8831	13.9437	13.9192	13.9143	13.6579	13.7882	13.5197	13.9408	14.0121	13.979	13.8704	13.9944	13.7924
sp|O60493|SNX3_HUMAN	SNX3	Sorting nexin-3 OS=Homo sapiens OX=9606 GN=SNX3 PE=1 SV=3	-0.0382309	0.246369	-0.127025	0.0146677	0.0219354	-0.269933	-0.373395	0.00726773	0.11073	0.853391	0.291103	0.609195	0.969598	0.940344	0.0940516	0.298733	0.560297	0.216805	n.s.	15.7425	15.7572	15.7808	15.6537	15.7645	16.0271	15.7022	15.7732	15.8669	15.7062	15.7798	15.7416	16.2945	15.8963	15.8906	15.6941	16.0012	15.5763	15.6621	15.6262	15.673	15.8452	15.56	15.8882
sp|Q9NRD5|PICK1_HUMAN	PICK1	PRKCA-binding protein OS=Homo sapiens OX=9606 GN=PICK1 PE=1 SV=2	-0.262565	-0.0119402	0.016782	-0.0190082	0.0229685	-0.269633	0.0287222	0.0419767	-0.256378	1.09e-10	0.896153	0.835687	0.838151	0.720673	3.89e-11	0.876286	2.3e-10	4.2e-07	sig	15.1042	15.0851	15.3667	15.3835	15.1271	15.3548	15.371	15.3389	15.3902	15.1318	15.0717	15.109	15.3551	15.349	15.3603	15.1164	15.0227	15.1163	15.3832	15.3706	15.3967	15.134	15.1233	15.1241
sp|Q15048|LRC14_HUMAN	LRRC14	Leucine-rich repeat-containing protein 14 OS=Homo sapiens OX=9606 GN=LRRC14 PE=1 SV=1	-0.317415	-0.0332949	-0.0205582	0.0145528	0.019557	-0.269568	0.0127366	0.00500422	-0.2773	3.04e-07	0.670215	0.789072	0.880006	0.769271	3.31e-06	0.951345	1.99e-06	6.1e-06	sig	15.8839	15.8985	16.2013	16.1808	15.9035	16.168	16.2324	16.1853	16.1863	15.8808	15.8515	15.9195	16.2104	16.1597	16.134	15.9263	15.9292	15.84	16.2082	16.1722	16.1619	15.9273	15.8351	15.9481
sp|Q6PCD5|RFWD3_HUMAN	RFWD3	E3 ubiquitin-protein ligase RFWD3 OS=Homo sapiens OX=9606 GN=RFWD3 PE=1 SV=3	-0.265757	-0.0938043	-0.0653103	-0.0972116	-0.05912	-0.269164	0.028494	0.0380916	-0.259567	0.000715881	0.386543	0.53613	0.395034	0.541076	0.000769639	0.931075	0.00100915	0.000577894	sig	15.7523	15.655	16.018	15.9527	15.6931	15.9242	15.9906	15.9949	16.0685	15.7067	15.8078	15.7423	15.8922	15.8766	16.0039	15.6366	15.6533	15.6752	15.9735	15.9038	15.9808	15.5602	15.715	15.8043
sp|P30291|WEE1_HUMAN	WEE1	Wee1-like protein kinase OS=Homo sapiens OX=9606 GN=WEE1 PE=1 SV=2	-0.331837	0.0335264	0.104142	0.0967038	0.0612114	-0.268659	0.0706159	-0.0354923	-0.374768	3.14e-08	0.787509	0.221908	0.327184	0.471688	7.14e-06	0.734607	6.11e-10	8.55e-06	sig	15.6206	15.7173	15.9524	16.0566	15.6818	15.9859	15.935	15.9511	15.9712	15.6961	15.6045	15.5612	15.9279	15.9381	16.0918	15.7117	15.7187	15.7214	16.0515	16.0259	16.0923	15.6888	15.6672	15.6893
sp|Q6AHZ1|Z518A_HUMAN	ZNF518A	Zinc finger protein 518A OS=Homo sapiens OX=9606 GN=ZNF518A PE=1 SV=2	-0.0791994	0.00712035	-0.0229789	-0.182191	-0.18072	-0.268511	-0.0300992	0.00147151	-0.23694	0.286479	0.964768	0.868029	0.0510803	0.0236411	0.000126835	0.925495	0.000671977	7.55e-05	sig	15.1472	14.965	15.2264	15.2034	14.9664	15.2335	15.2797	15.2018	15.1976	15.1088	15.16	15.1727	15.2447	15.2767	15.179	15.0151	14.9075	14.9723	15.1618	15.2375	15.2109	14.9991	14.9308	14.9694
sp|Q6ZN18|AEBP2_HUMAN	AEBP2	Zinc finger protein AEBP2 OS=Homo sapiens OX=9606 GN=AEBP2 PE=1 SV=2	-0.278478	-0.0654829	-0.0817896	-0.0549724	-0.0457547	-0.267968	-0.0163068	0.00921779	-0.242443	9.99e-07	0.485257	0.315514	0.601675	0.577901	2.79e-06	0.955895	1.81e-05	2.53e-05	sig	14.7581	14.7031	15.0366	14.9548	14.7123	14.9711	14.9664	15.0378	15.1054	14.7811	14.7806	14.7125	15.0039	14.9676	14.9417	14.7064	14.6645	14.7384	14.982	14.9329	14.9494	14.7677	14.7068	14.6625
sp|P46100|ATRX_HUMAN	ATRX	Transcriptional regulator ATRX OS=Homo sapiens OX=9606 GN=ATRX PE=1 SV=5	-0.247584	0.0568019	0.00593307	0.0367349	0.0232366	-0.267651	-0.0508688	-0.0134983	-0.23028	1.36e-12	0.299086	0.941884	0.579288	0.66889	2.96e-14	0.645491	2.85e-11	8.71e-09	sig	15.2995	15.3362	15.547	15.553	15.3227	15.6039	15.5463	15.5459	15.549	15.2993	15.2976	15.3015	15.5851	15.6107	15.6157	15.33	15.3036	15.3749	15.5655	15.5487	15.5447	15.3154	15.3242	15.3285
sp|Q9Y5Q8-3|TF3C5_HUMAN	GTF3C5	Isoform 3 of General transcription factor 3C polypeptide 5 OS=Homo sapiens OX=9606 GN=GTF3C5	-0.231367	-0.0120676	-0.036614	-0.0482951	-0.0801143	-0.267594	-0.0245465	-0.0318193	-0.274867	1.62e-20	0.814413	0.307477	0.195902	0.00377343	2.24e-25	0.79416	1.59e-26	2.95e-08	sig	16.6565	16.6082	16.8879	16.8513	16.5764	16.8758	16.8943	16.8742	16.8952	16.6854	16.6481	16.6361	16.882	16.873	16.8725	16.5767	16.6041	16.6438	16.8379	16.8534	16.8625	16.598	16.5715	16.5598
sp|Q96GR4-3|ZDH12_HUMAN	ZDHHC12	Isoform 3 of Probable palmitoyltransferase ZDHHC12 OS=Homo sapiens OX=9606 GN=ZDHHC12	-0.178373	0.104342	-0.0119134	0.0154237	0.178989	-0.267291	-0.116256	0.163565	0.0125298	0.145943	0.609414	0.967416	0.958031	0.227903	0.0326663	0.788303	0.94062	0.134326	n.s.	16.604	16.6194	16.7824	16.7705	16.783	16.8867	16.7469	16.8399	16.7603	16.5414	16.6649	16.6057	17.0153	16.8368	16.808	16.5749	16.7553	16.528	16.7288	16.8327	16.7499	16.8415	16.5449	16.9626
sp|Q96RY7|IF140_HUMAN	IFT140	Intraflagellar transport protein 140 homolog OS=Homo sapiens OX=9606 GN=IFT140 PE=1 SV=1	-0.27074	0.129414	0.110564	0.133438	0.212935	-0.266716	-0.0188494	0.0794972	-0.168369	0.000262233	0.252123	0.308209	0.251323	0.0133109	0.000385639	0.965104	0.031867	7.19e-05	sig	14.8337	14.9671	15.1044	15.215	15.0466	15.2339	15.0949	15.1317	15.0868	14.8056	14.8311	14.8643	15.3246	15.1834	15.1935	14.9582	14.8837	15.0595	15.2255	15.2046	15.2148	15.0763	15.0185	15.0451
sp|Q9ULD6|INTU_HUMAN	INTU	Protein inturned OS=Homo sapiens OX=9606 GN=INTU PE=1 SV=2	-0.400462	-0.133593	-0.00578211	0.000290829	0.0825092	-0.266579	0.127811	0.0822184	-0.312171	0.000111222	0.414292	0.980211	0.998681	0.577298	0.0109205	0.695111	0.00283359	0.00250217	sig	13.2221	13.2224	13.6226	13.6168	13.3046	13.489	13.6588	13.5689	13.6401	13.1906	13.3382	13.1375	13.4726	13.6189	13.3755	13.2676	13.0351	13.3646	13.5651	13.6318	13.6535	13.3373	13.2552	13.3213
sp|Q13501|SQSTM_HUMAN	SQSTM1	Sequestosome-1 OS=Homo sapiens OX=9606 GN=SQSTM1 PE=1 SV=1	-0.343333	-0.211289	-0.243938	-0.134005	-0.208209	-0.266048	-0.0326485	-0.0742036	-0.307604	0.000161372	0.0603393	0.0212884	0.272525	0.0294061	0.00216269	0.92695	0.000562314	0.000361708	sig	14.0776	13.9436	14.421	14.177	13.8694	14.2097	14.4512	14.4125	14.3991	13.9848	14.2027	14.0454	14.2758	14.0757	14.2776	13.8976	13.9759	13.9573	14.1473	14.1023	14.2815	13.9141	13.8936	13.8006
sp|Q14CS0|UBX2B_HUMAN	UBXN2B	UBX domain-containing protein 2B OS=Homo sapiens OX=9606 GN=UBXN2B PE=1 SV=1	-0.427253	-0.119217	-0.0947774	0.0421659	0.0122627	-0.26587	0.0244397	-0.0299031	-0.320213	3.77e-06	0.365962	0.454773	0.820837	0.938297	0.00257931	0.954959	0.000317579	0.000114298	sig	14.7976	14.8398	15.2249	15.1301	14.8099	15.1057	15.2411	15.2585	15.1751	14.8477	14.791	14.7542	15.0518	15.1099	15.1553	14.8478	14.821	14.8505	15.2112	15.204	14.9752	14.8739	14.769	14.7868
sp|Q9NPF2|CHSTB_HUMAN	CHST11	Carbohydrate sulfotransferase 11 OS=Homo sapiens OX=9606 GN=CHST11 PE=1 SV=1	-0.149569	0.059364	0.0165732	-0.056758	-0.0556121	-0.265691	-0.0427908	0.00114595	-0.221755	0.0501387	0.653087	0.91586	0.693014	0.591365	0.00145011	0.897023	0.00629326	0.000265462	sig	16.7292	16.6724	16.8787	16.8953	16.6736	16.9381	16.8689	16.8207	16.9466	16.6983	16.7864	16.7028	16.9057	16.9657	16.9429	16.6784	16.6998	16.6391	16.8714	16.8452	16.9693	16.6847	16.7001	16.6359
sp|P30532|ACHA5_HUMAN	CHRNA5	Neuronal acetylcholine receptor subunit alpha-5 OS=Homo sapiens OX=9606 GN=CHRNA5 PE=1 SV=2	-0.357062	0.0290886	0.125744	0.120616	-0.0179672	-0.265534	0.0966558	-0.138583	-0.500773	0.00352916	0.905207	0.450723	0.539217	0.930409	0.0270196	0.830335	0.000175129	0.00184268	sig	14.2799	14.4005	14.6369	14.7627	14.2619	14.666	14.7371	14.6635	14.5103	14.4262	14.2592	14.1542	14.6602	14.7339	14.6039	14.5339	14.3805	14.2871	14.7324	14.7506	14.8051	14.113	14.281	14.3918
tr|E7EWN3|E7EWN3_HUMAN	SETD5	SET domain-containing protein 5 OS=Homo sapiens OX=9606 GN=SETD5 PE=1 SV=1	-0.28317	0.0170137	0.0804074	0.034947	0.190676	-0.265236	0.0633937	0.155729	-0.172901	0.00295624	0.941374	0.607675	0.876523	0.100516	0.00644032	0.889504	0.0940783	0.000870386	sig	14.0174	14.0523	14.3005	14.3809	14.208	14.3175	14.3072	14.2976	14.2967	14.097	14.0196	13.9354	14.3205	14.2599	14.3723	14.033	14.079	14.0448	14.3353	14.3913	14.4162	14.0679	14.2325	14.3237
sp|Q9BW66-3|CINP_HUMAN	CINP	Isoform 3 of Cyclin-dependent kinase 2-interacting protein OS=Homo sapiens OX=9606 GN=CINP	-0.0609009	0.283372	-0.0869823	0.0797077	0.105852	-0.264565	-0.370354	0.0261441	0.131933	0.738762	0.181181	0.735933	0.799161	0.617869	0.0835334	0.283842	0.441434	0.0642556	n.s.	15.279	15.3588	15.3399	15.253	15.3849	15.6233	15.3029	15.3344	15.3825	15.2409	15.1957	15.4005	15.8445	15.4858	15.5397	15.2466	15.5224	15.3073	15.2578	15.1683	15.3327	15.4495	15.2777	15.4274
sp|P17544|ATF7_HUMAN	ATF7	Cyclic AMP-dependent transcription factor ATF-7 OS=Homo sapiens OX=9606 GN=ATF7 PE=1 SV=2	-0.0994837	0.0884673	0.0380822	-0.0764695	-0.0357868	-0.26442	-0.0503851	0.0406826	-0.173353	0.218248	0.47792	0.783472	0.58109	0.76561	0.000645849	0.886163	0.0284088	0.00103941	sig	13.8152	13.7387	13.9147	13.9528	13.7794	14.0032	13.8926	13.8987	13.9528	13.7422	13.9131	13.7902	14.008	13.9756	14.0259	13.6947	13.7506	13.7709	13.9636	13.9254	13.9694	13.7359	13.8452	13.7571
sp|P62424|RL7A_HUMAN	RPL7A	60S ribosomal protein L7a OS=Homo sapiens OX=9606 GN=RPL7A PE=1 SV=2	-0.306677	0.00298924	-0.0174851	0.045351	0.145425	-0.264316	-0.0204743	0.100074	-0.143767	0.000277936	0.984928	0.907177	0.761412	0.104257	0.00135945	0.954959	0.067125	0.00100655	sig	16.2902	16.3355	16.5969	16.5794	16.4356	16.5999	16.7028	16.4838	16.604	16.2719	16.3324	16.2663	16.6183	16.6511	16.5302	16.3835	16.2665	16.3566	16.5888	16.5764	16.573	16.509	16.4296	16.3682
sp|Q9BTP7|FAP24_HUMAN	FAAP24	Fanconi anemia core complex-associated protein 24 OS=Homo sapiens OX=9606 GN=FAAP24 PE=1 SV=2	-0.298232	-0.0415393	-0.0576105	-0.00720791	-0.106468	-0.263901	-0.0160712	-0.09926	-0.347089	3.16e-05	0.766493	0.612596	0.967979	0.231759	0.000242727	0.968193	1.92e-06	4.2e-05	sig	15.2999	15.2927	15.5981	15.5405	15.1934	15.5566	15.6981	15.5559	15.5403	15.2464	15.3153	15.3378	15.4894	15.6208	15.5595	15.2623	15.2731	15.3426	15.5422	15.5601	15.5191	15.1875	15.2382	15.1545
sp|P17026|ZNF22_HUMAN	ZNF22	Zinc finger protein 22 OS=Homo sapiens OX=9606 GN=ZNF22 PE=1 SV=3	-0.00613917	0.0695841	-0.124088	-0.187791	-0.527654	-0.263514	-0.193672	-0.339864	-0.409706	0.98077	0.832639	0.631744	0.502648	0.00502698	0.117597	0.708107	0.0144361	0.013854	sig	12.7946	12.6068	12.8007	12.6766	12.2669	12.8703	12.9244	12.7816	12.6961	12.8291	12.7136	12.8409	12.8761	13.0705	12.6642	12.3889	12.6506	12.7808	12.8641	12.4981	12.6676	12.2644	12.3358	12.2005
sp|Q6P9H4|CNKR3_HUMAN	CNKSR3	Connector enhancer of kinase suppressor of ras 3 OS=Homo sapiens OX=9606 GN=CNKSR3 PE=1 SV=1	-0.273706	0.0414381	0.0360584	0.0517935	0.0179721	-0.26335	-0.00537966	-0.0338214	-0.291792	0.000409469	0.749037	0.760439	0.695362	0.877934	0.000726582	0.991006	0.000235638	0.000762033	sig	14.6458	14.6976	14.9195	14.9556	14.6638	14.9609	15.0338	14.8293	14.8954	14.7533	14.6241	14.56	14.9455	14.8843	15.053	14.6861	14.7028	14.7038	14.9743	14.969	14.9234	14.6382	14.6867	14.6664
sp|Q05BV3-5|EMAL5_HUMAN	EML5	Isoform 5 of Echinoderm microtubule-associated protein-like 5 OS=Homo sapiens OX=9606 GN=EML5	-0.312182	0.0444853	0.0784257	0.093386	-0.0165953	-0.263281	0.0339404	-0.109981	-0.407202	0.0689938	0.899646	0.789471	0.787678	0.956937	0.133705	0.971523	0.0235136	0.0871453	n.s.	12.9386	13.032	13.2508	13.3292	12.922	13.2953	13.2558	13.2254	13.2711	13.1598	12.5755	13.0805	13.2204	13.3232	13.3422	12.7652	13.2299	13.1008	13.1444	13.43	13.4132	12.8406	12.9413	12.9841
sp|Q9UJ78|ZMYM5_HUMAN	ZMYM5	Zinc finger MYM-type protein 5 OS=Homo sapiens OX=9606 GN=ZMYM5 PE=1 SV=4	-0.199129	0.0909058	-0.0501579	0.0269725	-0.0373396	-0.263063	-0.141064	-0.0643122	-0.186311	0.280917	0.788566	0.884412	0.949811	0.902307	0.151654	0.836621	0.340373	0.366892	n.s.	13.1906	13.2176	13.3898	13.3396	13.1533	13.4807	13.4875	13.4827	13.1991	13.037	13.2731	13.2618	13.5498	13.1685	13.7237	13.2344	13.3318	13.0866	13.0554	13.509	13.4544	13.1105	13.0752	13.2742
sp|Q12834|CDC20_HUMAN	CDC20	Cell division cycle protein 20 homolog OS=Homo sapiens OX=9606 GN=CDC20 PE=1 SV=2	-0.28871	-0.130141	-0.0980013	-0.103715	-0.183054	-0.262284	0.0321398	-0.0793386	-0.373763	1.4e-05	0.181718	0.313114	0.346911	0.0182557	9.43e-05	0.923199	3.03e-08	1.11e-05	sig	15.0609	14.9572	15.3496	15.2516	14.8779	15.2195	15.3379	15.2999	15.411	15.1316	15.0531	14.9981	15.1609	15.2269	15.2707	14.9705	14.978	14.9231	15.3118	15.2073	15.2357	14.8686	14.9145	14.8505
sp|Q9Y6X2|PIAS3_HUMAN	PIAS3	E3 SUMO-protein ligase PIAS3 OS=Homo sapiens OX=9606 GN=PIAS3 PE=1 SV=2	-0.359984	-0.049125	-0.066658	0.0489495	-0.0162999	-0.26191	-0.017533	-0.0652494	-0.309626	0.000114093	0.796467	0.674586	0.813094	0.926426	0.00599385	0.976418	0.00103293	0.000145299	sig	14.6593	14.7083	15.0193	14.9526	14.643	14.9702	15.0661	14.9286	15.0632	14.6237	14.6218	14.7324	14.9242	15.0317	14.9546	14.6657	14.6489	14.8103	15.0114	14.9444	14.9022	14.6164	14.6458	14.6669
sp|O14925|TIM23_HUMAN	TIMM23	Mitochondrial import inner membrane translocase subunit Tim23 OS=Homo sapiens OX=9606 GN=TIMM23 PE=1 SV=1	-0.346511	-0.115385	-0.0131346	-0.0305608	-0.0475531	-0.261687	0.10225	-0.0169923	-0.380929	1.94e-05	0.234751	0.923553	0.82705	0.604745	0.000518826	0.574312	6.02e-06	0.000117339	sig	15.0455	15.015	15.392	15.3789	14.998	15.2767	15.3194	15.4427	15.414	15.0673	14.9664	15.1029	15.217	15.2597	15.3533	14.958	15.0121	15.0748	15.4081	15.337	15.3915	15.0228	14.8967	15.0744
sp|Q9NVI1|FANCI_HUMAN	FANCI	Fanconi anemia group I protein OS=Homo sapiens OX=9606 GN=FANCI PE=1 SV=4	-0.33903	-0.0197439	0.0176821	0.0576126	0.0536904	-0.261673	0.037426	-0.0039222	-0.303022	5.68e-34	0.697195	0.704704	0.125946	0.090576	2.47e-23	0.646054	5.16e-29	3.99e-08	sig	16.2926	16.3502	16.6316	16.6493	16.3463	16.6118	16.6453	16.64	16.6095	16.3128	16.28	16.2849	16.5705	16.6373	16.6278	16.3756	16.3139	16.361	16.6577	16.6458	16.6443	16.3468	16.3234	16.3686
tr|B3KTM8|B3KTM8_HUMAN	MORF4L1	cDNA FLJ38504 fis, clone HCHON2000156, highly similar to Mortality factor 4-like protein 1 OS=Homo sapiens OX=9606 GN=MORF4L1 PE=1 SV=1	-0.383142	-0.0822668	-0.0646478	0.0396771	-0.0260448	-0.261198	0.0176191	-0.065722	-0.344539	3.13e-10	0.398097	0.493205	0.761192	0.792132	1.29e-05	0.956033	9.7e-09	4.51e-05	sig	15.0492	15.0889	15.4324	15.3677	15.0232	15.3501	15.4042	15.4673	15.4255	15.0455	15.0597	15.0425	15.3466	15.3663	15.3373	15.1044	15.0637	15.0985	15.2686	15.4333	15.4012	14.8972	15.0933	15.0789
tr|J3KNX4|J3KNX4_HUMAN	MUM1	PWWP domain-containing protein MUM1 OS=Homo sapiens OX=9606 GN=MUM1 PE=1 SV=1	-0.283721	0.0297541	0.0485487	0.0524022	-0.00811306	-0.261073	0.0187947	-0.0605153	-0.340383	7.97e-07	0.696748	0.427705	0.455387	0.912111	2.92e-06	0.923199	6.14e-08	2.61e-06	sig	15.0661	15.1186	15.3499	15.3984	15.058	15.3796	15.3121	15.3517	15.3858	15.1163	15.0499	15.0322	15.3687	15.38	15.3902	15.0921	15.1042	15.1594	15.3982	15.4184	15.3787	15.0553	15.1215	14.9973
sp|P17050|NAGAB_HUMAN	NAGA	Alpha-N-acetylgalactosaminidase OS=Homo sapiens OX=9606 GN=NAGA PE=1 SV=2	-0.0518062	0.188062	0.171708	-0.0207166	0.02139	-0.260585	-0.0163536	0.0421066	-0.202125	0.607283	0.132425	0.155696	0.917808	0.887564	0.00606801	0.975764	0.0310771	0.0086724	sig	13.5049	13.4842	13.5568	13.7285	13.5263	13.7448	13.5476	13.5092	13.6135	13.4392	13.5245	13.5511	13.7343	13.8058	13.6944	13.3494	13.5775	13.5258	13.7624	13.649	13.774	13.5709	13.4486	13.5595
sp|Q5W0B1|RN219_HUMAN	RNF219	RING finger protein 219 OS=Homo sapiens OX=9606 GN=RNF219 PE=1 SV=1	-0.310792	-0.126229	-0.119377	-0.0755922	-0.161922	-0.260155	0.00685202	-0.08633	-0.353337	8.46e-13	0.0314568	0.0321061	0.28214	0.000953091	1.29e-09	0.984082	9.45e-16	1.1e-06	sig	15.465	15.3894	15.7758	15.6564	15.3031	15.6496	15.8174	15.7744	15.7357	15.4482	15.4831	15.4638	15.5712	15.6502	15.7274	15.382	15.3969	15.3895	15.6843	15.6426	15.6424	15.3079	15.3209	15.2805
sp|Q93075|TATD2_HUMAN	TATDN2	Putative deoxyribonuclease TATDN2 OS=Homo sapiens OX=9606 GN=TATDN2 PE=1 SV=2	-0.199081	0.0457332	-0.00995705	-0.0151347	0.017158	-0.259949	-0.0556902	0.0322928	-0.171966	0.0848504	0.838909	0.969711	0.956943	0.933061	0.0283939	0.912489	0.155884	0.123411	n.s.	14.6119	14.5967	14.811	14.801	14.629	14.8567	14.876	14.8361	14.7208	14.5588	14.6661	14.6108	14.9238	15.048	14.5983	14.7528	14.5152	14.5222	14.7797	14.7145	14.9088	14.6098	14.6431	14.6341
sp|P41214|EIF2D_HUMAN	EIF2D	Eukaryotic translation initiation factor 2D OS=Homo sapiens OX=9606 GN=EIF2D PE=1 SV=3	-0.189266	0.0613622	0.0157834	-0.00922423	0.00639634	-0.259853	-0.0455788	0.0156206	-0.198653	4.39e-05	0.429921	0.872184	0.94052	0.945972	2.49e-08	0.809475	1.81e-05	6.51e-05	sig	15.027	15.0178	15.2163	15.2321	15.0334	15.2776	15.2246	15.2399	15.1843	15.0257	15.0824	14.973	15.2281	15.2897	15.315	15.0005	15.0162	15.0367	15.2005	15.2977	15.198	15.0539	15.0081	15.0383
sp|O75616|ERAL1_HUMAN	ERAL1	GTPase Era, mitochondrial OS=Homo sapiens OX=9606 GN=ERAL1 PE=1 SV=2	-0.248467	-0.0589214	-0.033151	-0.0697557	-0.163414	-0.259302	0.0257705	-0.0936585	-0.378731	2.12e-05	0.429921	0.664221	0.36122	0.00589392	1.47e-05	0.903648	7.16e-08	6.23e-06	sig	15.1628	15.0931	15.4113	15.3782	14.9994	15.3524	15.4018	15.3656	15.4665	15.0802	15.2372	15.1711	15.3559	15.3377	15.3635	15.0878	15.0747	15.1168	15.3693	15.3352	15.4299	15.0146	14.9867	14.997
sp|P11137|MTAP2_HUMAN	MAP2	Microtubule-associated protein 2 OS=Homo sapiens OX=9606 GN=MAP2 PE=1 SV=4	-0.30661	0.0530611	0.0537323	0.100658	0.0458194	-0.259013	0.000671179	-0.0548383	-0.314523	0.00178761	0.757496	0.721948	0.515487	0.73048	0.00753413	0.999714	0.00167444	0.000742955	sig	13.9758	14.0765	14.2824	14.3361	14.0216	14.3355	14.2529	14.2636	14.3307	14.1331	13.9241	13.8702	14.3969	14.2314	14.3781	14.1361	14.0292	14.0641	14.3488	14.3233	14.3363	14.0647	14.012	13.9881
sp|Q96GE4|CEP95_HUMAN	CEP95	Centrosomal protein of 95 kDa OS=Homo sapiens OX=9606 GN=CEP95 PE=1 SV=1	-0.301785	-0.116199	-0.09911	-0.0733824	-0.172225	-0.258968	0.0170888	-0.0988429	-0.3749	0.016643	0.600002	0.627826	0.786183	0.28917	0.0460242	0.987558	0.00354518	1.22e-07	sig	15.4711	15.3977	15.7729	15.6737	15.2988	15.6567	15.8305	15.7028	15.7853	15.4744	15.4898	15.449	15.645	15.6569	15.6681	15.3694	15.4256	15.398	15.6846	15.6754	15.6613	15.2992	15.3073	15.2901
sp|P54725|RD23A_HUMAN	RAD23A	UV excision repair protein RAD23 homolog A OS=Homo sapiens OX=9606 GN=RAD23A PE=1 SV=1	-0.178096	0.151953	0.027212	0.0712309	0.105062	-0.258818	-0.124741	0.0338309	-0.100246	0.0897621	0.333627	0.901257	0.740875	0.45592	0.012098	0.707717	0.403409	0.00145116	sig	15.6262	15.6975	15.8043	15.8315	15.7313	15.9563	15.7667	15.765	15.8813	15.5834	15.6383	15.657	16.0574	15.8941	15.9173	15.6488	15.7718	15.6718	15.8628	15.7947	15.8371	15.7323	15.7046	15.757
sp|Q9Y2U9|KLDC2_HUMAN	KLHDC2	Kelch domain-containing protein 2 OS=Homo sapiens OX=9606 GN=KLHDC2 PE=1 SV=1	-0.311593	0.00297554	-0.0122999	0.0560299	0.0207614	-0.258539	-0.0152754	-0.0352685	-0.278532	5.2e-12	0.976791	0.894014	0.451448	0.764522	3.42e-09	0.948626	2.62e-10	1.38e-06	sig	15.5188	15.5748	15.8304	15.8181	15.5396	15.8334	15.8008	15.8549	15.8354	15.5177	15.4859	15.5527	15.868	15.7915	15.8405	15.5363	15.6069	15.5812	15.818	15.8405	15.7958	15.5111	15.5897	15.5179
sp|O60303|K0556_HUMAN	KIAA0556	Protein KIAA0556 OS=Homo sapiens OX=9606 GN=KIAA0556 PE=1 SV=4	-0.19268	0.11817	-0.0189475	0.0525652	0.0144961	-0.258285	-0.137118	-0.0380691	-0.159237	0.0399241	0.407451	0.921252	0.778996	0.930293	0.00863428	0.598247	0.103562	0.0081015	sig	14.9097	14.9623	15.1024	15.0835	14.9242	15.2206	15.061	15.1592	15.087	14.8183	14.9735	14.9375	15.3571	15.0951	15.2096	14.8842	15.0235	14.9792	15.0839	15.1143	15.0522	14.9811	14.8606	14.9309
sp|Q9NUT2|ABCB8_HUMAN	ABCB8	ATP-binding cassette sub-family B member 8, mitochondrial OS=Homo sapiens OX=9606 GN=ABCB8 PE=1 SV=3	-0.26864	0.0294528	0.112161	0.0404972	0.0369856	-0.257596	0.0827084	-0.00351163	-0.343816	0.000328431	0.819552	0.217336	0.761192	0.698501	0.000595103	0.674867	2.13e-05	0.000265961	sig	15.2962	15.3367	15.5648	15.677	15.3332	15.5943	15.4493	15.66	15.5852	15.3191	15.2583	15.3112	15.6252	15.5935	15.5641	15.3282	15.3292	15.3526	15.7153	15.6573	15.6583	15.3701	15.2147	15.4148
sp|Q8WYQ9-2|ZCH14_HUMAN	ZCCHC14	Isoform 2 of Zinc finger CCHC domain-containing protein 14 OS=Homo sapiens OX=9606 GN=ZCCHC14	-0.340232	-0.0226362	-0.0581732	0.0600536	-0.0413665	-0.257542	-0.035537	-0.10142	-0.323425	0.000394733	0.918632	0.736151	0.769119	0.790603	0.00871602	0.94449	0.00086597	0.000485697	sig	14.6742	14.7342	15.0144	14.9563	14.6328	14.9918	15.1003	14.9449	14.9981	14.7215	14.747	14.5541	14.9808	15.054	14.9406	14.695	14.7241	14.7836	14.9791	14.8821	15.0075	14.6829	14.6734	14.5421
sp|P47974|TISD_HUMAN	ZFP36L2	mRNA decay activator protein ZFP36L2 OS=Homo sapiens OX=9606 GN=ZFP36L2 PE=1 SV=3	-0.285672	-0.0165099	-0.0117156	0.011783	0.0171023	-0.257379	0.00479437	0.0053193	-0.256854	3.16e-05	0.91636	0.939709	0.946182	0.891838	0.000202015	0.993084	0.00019374	0.000568502	sig	15.406	15.4178	15.6917	15.68	15.4231	15.6752	15.6718	15.7539	15.6494	15.4446	15.3814	15.392	15.6057	15.6524	15.7675	15.3714	15.339	15.543	15.6631	15.699	15.6779	15.4582	15.4283	15.3829
sp|Q9C0D4|Z518B_HUMAN	ZNF518B	Zinc finger protein 518B OS=Homo sapiens OX=9606 GN=ZNF518B PE=1 SV=2	-0.447063	-0.165622	-0.171976	0.0241644	-0.332119	-0.257277	-0.00635461	-0.356283	-0.607206	0.0179086	0.591493	0.533085	0.956943	0.137443	0.179984	0.996869	0.00262093	0.0176473	sig	13.9592	13.9834	14.4063	14.2343	13.6271	14.2407	14.3633	14.6796	14.1759	14.0212	14.0018	13.8547	13.9695	14.5044	14.2481	14.1375	13.9025	13.9101	14.2154	14.1271	14.3604	13.8214	13.3412	13.7187
sp|P13498|CY24A_HUMAN	CYBA	Cytochrome b-245 light chain OS=Homo sapiens OX=9606 GN=CYBA PE=1 SV=3	-0.253907	0.0469122	0.107236	0.0436502	-0.0670144	-0.257169	0.0603237	-0.110665	-0.428157	0.00559476	0.778163	0.387709	0.809241	0.577901	0.00606504	0.865181	4.33e-05	0.000568502	sig	16.0506	16.0942	16.3045	16.4117	15.9835	16.3514	16.3166	16.2352	16.3617	15.9866	16.1805	15.9846	16.4225	16.311	16.3206	16.0559	16.1647	16.062	16.4302	16.3334	16.4714	16.0366	15.8823	16.0316
sp|Q96FT9-2|IFT43_HUMAN	IFT43	Isoform 2 of Intraflagellar transport protein 43 homolog OS=Homo sapiens OX=9606 GN=IFT43	-0.304036	-0.0784235	-0.0704539	-0.0313624	0.12466	-0.256975	0.00796966	0.156022	-0.108922	0.00425546	0.657008	0.659661	0.885481	0.326029	0.0153181	0.991006	0.326379	0.0106217	sig	15.1292	15.0979	15.4333	15.3628	15.2539	15.3548	15.411	15.5645	15.3244	15.1995	15.1331	15.0551	15.285	15.3247	15.4547	15.081	15.1106	15.102	15.2244	15.357	15.5069	15.2794	15.2458	15.2364
sp|Q9BY27|DGC6L_HUMAN	DGCR6L	Protein DGCR6L OS=Homo sapiens OX=9606 GN=DGCR6L PE=1 SV=2	-0.328574	-0.0613231	-0.0243691	0.0103789	-0.0108951	-0.256872	0.0369539	-0.021274	-0.3151	9.81e-08	0.557473	0.836509	0.946182	0.923783	2.48e-05	0.896583	2.81e-07	5.54e-06	sig	15.4167	15.4271	15.7453	15.721	15.4059	15.684	15.7643	15.7255	15.7461	15.4349	15.4417	15.3737	15.6573	15.724	15.6707	15.4973	15.4142	15.3699	15.7811	15.6892	15.6926	15.4272	15.4202	15.3702
sp|P30154|2AAB_HUMAN	PPP2R1B	Serine/threonine-protein phosphatase 2A 65 kDa regulatory subunit A beta isoform OS=Homo sapiens OX=9606 GN=PPP2R1B PE=1 SV=3	-0.242176	-0.0425479	-0.101647	-0.056717	-0.0287744	-0.256345	-0.0590989	0.0279426	-0.169304	2.07e-06	0.670741	0.16579	0.559488	0.731032	5.9e-07	0.756325	0.00132697	8.52e-05	sig	15.8618	15.8051	16.104	16.0024	15.8331	16.0615	16.1485	16.0552	16.1083	15.8526	15.8269	15.9059	15.9926	16.0718	16.1201	15.8268	15.7963	15.7923	16.0188	16.0168	15.9715	15.8759	15.8507	15.7727
sp|P57081|WDR4_HUMAN	WDR4	tRNA (guanine-N(7)-)-methyltransferase non-catalytic subunit WDR4 OS=Homo sapiens OX=9606 GN=WDR4 PE=1 SV=2	-0.115423	0.0669293	-0.102597	-0.0733857	-0.0181511	-0.255738	-0.169526	0.0552346	-0.0309772	0.157053	0.636381	0.369982	0.615009	0.898246	0.00100564	0.387772	0.772162	0.00249802	sig	16.4435	16.3701	16.559	16.4564	16.4254	16.6259	16.5235	16.5855	16.5679	16.4502	16.4055	16.4749	16.7233	16.5945	16.5599	16.3274	16.4257	16.3574	16.4723	16.4374	16.4594	16.4524	16.3641	16.4597
sp|Q9NQY0|BIN3_HUMAN	BIN3	Bridging integrator 3 OS=Homo sapiens OX=9606 GN=BIN3 PE=1 SV=1	-0.270365	0.0406683	0.0673324	0.0555719	0.0255283	-0.255461	0.0266642	-0.0300436	-0.312169	0.010215	0.838909	0.680383	0.78913	0.88243	0.0167321	0.957983	0.00458916	0.00478522	sig	16.1002	16.1558	16.3706	16.4379	16.1258	16.4113	16.4113	16.2962	16.4043	16.0811	16.1465	16.0731	16.3092	16.4684	16.4562	16.229	16.2152	16.0233	16.411	16.4653	16.4374	15.9699	16.2696	16.1377
sp|Q8TE76|MORC4_HUMAN	MORC4	MORC family CW-type zinc finger protein 4 OS=Homo sapiens OX=9606 GN=MORC4 PE=1 SV=2	-0.211006	0.0903808	0.0622547	0.0461579	0.0235841	-0.255229	-0.0281261	-0.0225738	-0.249677	1.61e-05	0.215798	0.398172	0.624348	0.767643	2.62e-07	0.904874	4.02e-07	6.62e-06	sig	15.157	15.2031	15.368	15.4302	15.1806	15.4584	15.3224	15.3961	15.3855	15.1619	15.1674	15.1416	15.4956	15.4133	15.4662	15.2137	15.1794	15.2163	15.3654	15.4439	15.4815	15.1695	15.1868	15.1854
sp|Q07002-3|CDK18_HUMAN	CDK18	Isoform 2 of Cyclin-dependent kinase 18 OS=Homo sapiens OX=9606 GN=CDK18	-0.0610956	0.223785	0.184592	0.0296843	0.182214	-0.255197	-0.0391935	0.15253	-0.0634734	0.723538	0.300278	0.371864	0.929684	0.32009	0.0889622	0.956068	0.731535	0.232076	n.s.	13.1389	13.1685	13.2	13.3846	13.3211	13.4237	13.2558	13.2063	13.1377	13.2603	12.9837	13.1726	13.3496	13.412	13.5096	13.0364	13.4379	13.0313	13.511	13.1539	13.4887	13.3664	13.3923	13.2046
sp|P24864|CCNE1_HUMAN	CCNE1	G1/S-specific cyclin-E1 OS=Homo sapiens OX=9606 GN=CCNE1 PE=1 SV=2	-0.370239	-0.0467277	-0.114837	0.0683402	0.0501243	-0.255171	-0.0681094	-0.0182159	-0.205277	0.00013581	0.768086	0.326129	0.663712	0.674142	0.00481088	0.836621	0.0211275	0.000292799	sig	14.5678	14.6361	14.938	14.8232	14.6179	14.8913	15.0122	14.907	14.8948	14.6328	14.5168	14.5537	14.9213	14.9285	14.824	14.5556	14.7551	14.5976	14.8613	14.7835	14.8247	14.6503	14.6032	14.6002
sp|P21802-11|FGFR2_HUMAN	FGFR2	Isoform 11 of Fibroblast growth factor receptor 2 OS=Homo sapiens OX=9606 GN=FGFR2	-0.283822	0.0199973	0.0800664	0.0492322	0.0130776	-0.254587	0.0600691	-0.0361546	-0.350811	0.0340799	0.95139	0.727799	0.868957	0.958428	0.0631562	0.923199	0.0110826	0.00023348	sig	14.1029	14.1521	14.3867	14.4667	14.1159	14.4067	14.342	14.3653	14.4527	13.989	14.1598	14.1598	14.3683	14.3866	14.4652	14.1638	14.2181	14.0743	14.4469	14.4251	14.5282	14.1416	14.1342	14.0719
sp|Q8N2I9-4|STK40_HUMAN	STK40	Isoform 4 of Serine/threonine-protein kinase 40 OS=Homo sapiens OX=9606 GN=STK40	-0.199343	0.0695477	0.0571278	0.0148395	-0.0149552	-0.254052	-0.0124199	-0.0297947	-0.271426	0.0310895	0.664599	0.701972	0.945744	0.92585	0.00869485	0.986176	0.00569098	0.00337928	sig	15.2049	15.2197	15.4043	15.4614	15.19	15.4738	15.3333	15.4596	15.4198	15.1547	15.3207	15.1393	15.4902	15.4568	15.4745	15.2415	15.1581	15.2596	15.4458	15.4493	15.4891	15.0613	15.3143	15.1943
tr|A0A3B3IT92|A0A3B3IT92_HUMAN	MCM4	DNA replication licensing factor MCM4 OS=Homo sapiens OX=9606 GN=MCM4 PE=4 SV=1	-0.286095	-0.0391002	-0.0530991	-0.00695716	-0.0158404	-0.253952	-0.0139989	-0.00888327	-0.248836	7.58e-46	0.116953	0.014468	0.867545	0.540147	2.79e-39	0.85127	3.37e-38	1.4e-09	sig	16.0278	16.0208	16.3139	16.2608	16.0119	16.2748	16.3278	16.3107	16.3031	16.0306	16.029	16.0237	16.2597	16.2838	16.2807	16.0235	16.0195	16.0194	16.278	16.2567	16.2476	15.9962	16.0416	15.998
sp|P58005|SESN3_HUMAN	SESN3	Sestrin-3 OS=Homo sapiens OX=9606 GN=SESN3 PE=1 SV=2	-0.275746	0.0487255	-0.00265137	0.0705308	-0.177831	-0.253941	-0.0513768	-0.248362	-0.450926	0.0135981	0.816964	0.988822	0.745029	0.178398	0.0250403	0.915677	0.000288723	0.0018195	sig	14.6182	14.6887	14.8939	14.8912	14.4403	14.9426	14.8658	14.8488	14.9671	14.507	14.696	14.6515	14.9709	14.9937	14.8633	14.7138	14.7335	14.6187	14.9532	14.8727	14.8479	14.5948	14.2282	14.498
sp|Q8N8N7|PTGR2_HUMAN	PTGR2	Prostaglandin reductase 2 OS=Homo sapiens OX=9606 GN=PTGR2 PE=1 SV=1	-0.119166	0.114234	0.0822252	-0.0204867	0.143927	-0.253887	-0.0320091	0.164414	-0.057464	0.109495	0.294302	0.442889	0.90389	0.0982106	0.000799227	0.92392	0.506412	0.000750647	sig	16.5122	16.4917	16.6313	16.7135	16.6561	16.7456	16.5779	16.6771	16.6389	16.4924	16.5182	16.5258	16.71	16.7583	16.7684	16.518	16.4957	16.4613	16.6327	16.7734	16.7346	16.6709	16.7072	16.5901
sp|Q9UG01|IF172_HUMAN	IFT172	Intraflagellar transport protein 172 homolog OS=Homo sapiens OX=9606 GN=IFT172 PE=1 SV=2	-0.281245	-0.00553181	-0.00892032	0.0218383	0.0332897	-0.253875	-0.00338851	0.0114514	-0.239035	1.03e-08	0.936567	0.883639	0.719703	0.407321	5.15e-08	0.989386	1.12e-07	2e-07	sig	15.5159	15.5377	15.7971	15.7882	15.5492	15.7916	15.8118	15.8078	15.7719	15.5367	15.4926	15.5183	15.7898	15.7807	15.8043	15.5563	15.487	15.5699	15.7714	15.8042	15.7891	15.5358	15.5748	15.5369
sp|Q9H999|PANK3_HUMAN	PANK3	Pantothenate kinase 3 OS=Homo sapiens OX=9606 GN=PANK3 PE=1 SV=1	-0.259847	-0.116053	-0.147286	-0.109897	-0.141989	-0.25369	-0.0312331	-0.0320917	-0.254549	0.0254601	0.530344	0.361819	0.583645	0.323983	0.0326766	0.955497	0.0351533	0.0148293	sig	15.2248	15.1149	15.4847	15.3374	15.0828	15.3686	15.6147	15.3502	15.4891	15.1786	15.359	15.1369	15.3591	15.3105	15.4363	14.9563	15.2032	15.1853	15.2831	15.3368	15.3923	15.2095	14.9752	15.0638
sp|Q9HB09|B2L12_HUMAN	BCL2L12	Bcl-2-like protein 12 OS=Homo sapiens OX=9606 GN=BCL2L12 PE=1 SV=1	-0.112925	0.0474389	-0.0197914	-0.0928466	-0.11255	-0.253211	-0.0672303	-0.0197034	-0.205684	0.0966661	0.703779	0.884088	0.395034	0.166652	0.000168711	0.778153	0.00218771	0.00122657	sig	14.8845	14.7917	14.9975	14.9777	14.772	15.0449	15.0146	14.9444	15.0333	14.9222	14.8562	14.8752	15.0486	15.0773	15.0087	14.8166	14.8145	14.7439	14.8779	15.0219	15.0332	14.8353	14.7788	14.7018
sp|Q96QD5|DEPD7_HUMAN	DEPDC7	DEP domain-containing protein 7 OS=Homo sapiens OX=9606 GN=DEPDC7 PE=2 SV=1	-0.248203	-0.149787	-0.266147	-0.154647	-0.259398	-0.253063	-0.116359	-0.104751	-0.241454	0.0691886	0.49625	0.146587	0.510246	0.109101	0.0684492	0.830335	0.0915273	0.0180852	sig	13.7516	13.597	13.9998	13.7337	13.4922	13.85	13.9472	14.1037	13.9485	13.8357	13.6593	13.7598	13.7719	13.8042	13.974	13.5522	13.4203	13.8184	13.799	13.7067	13.6953	13.3667	13.6884	13.4216
sp|Q99453|PHX2B_HUMAN	PHOX2B	Paired mesoderm homeobox protein 2B OS=Homo sapiens OX=9606 GN=PHOX2B PE=1 SV=2	-0.53165	-0.181029	-0.1123	0.0977301	0.166527	-0.252891	0.0687284	0.0687968	-0.252823	0.00145316	0.453015	0.640507	0.749818	0.401171	0.111751	0.923199	0.121113	0.0285915	sig	16.8322	16.9299	17.3639	17.2516	16.9987	17.1828	17.618	17.1069	17.3666	16.8787	16.8752	16.7427	17.037	17.3702	17.1413	17.0665	16.8797	16.8436	17.2445	17.3359	17.1742	17.0863	17.1201	16.7898
sp|O75467|Z324A_HUMAN	ZNF324	Zinc finger protein 324A OS=Homo sapiens OX=9606 GN=ZNF324 PE=2 SV=1	-0.152809	0.100383	-0.0311805	0.00048291	-0.112251	-0.252709	-0.131563	-0.112734	-0.23388	0.0911732	0.47792	0.84995	0.998074	0.317227	0.00778997	0.599346	0.0139603	0.00307006	sig	15.8447	15.8452	15.9975	15.9664	15.7325	16.0979	15.9603	15.9079	16.1244	15.8796	15.769	15.8856	16.1421	16.1585	15.9932	15.8222	15.914	15.7994	15.9961	15.9504	15.9526	15.781	15.7109	15.7056
sp|Q9BR61|ACBD6_HUMAN	ACBD6	Acyl-CoA-binding domain-containing protein 6 OS=Homo sapiens OX=9606 GN=ACBD6 PE=1 SV=1	-0.224129	-0.064688	-0.0901145	-0.0926588	-0.121857	-0.2521	-0.0254265	-0.0291982	-0.255871	1.47e-08	0.300278	0.0953063	0.105365	0.00824532	2.85e-10	0.896583	1.41e-10	1.47e-05	sig	14.9661	14.8734	15.1902	15.1001	14.8442	15.1255	15.2098	15.1819	15.179	14.996	14.9636	14.9387	15.1188	15.1379	15.1199	14.8873	14.9331	14.7999	15.1354	15.0879	15.077	14.8718	14.8825	14.7783
sp|Q6PI98|IN80C_HUMAN	INO80C	INO80 complex subunit C OS=Homo sapiens OX=9606 GN=INO80C PE=1 SV=1	-0.1698	-0.0479216	-0.0567693	-0.12991	-0.0879666	-0.251788	-0.00884772	0.0419435	-0.200997	0.0160795	0.718071	0.61124	0.222684	0.331676	0.000602266	0.98854	0.00567723	0.00182682	sig	14.7992	14.6693	14.969	14.9122	14.7112	14.9211	15.0271	14.8738	15.0062	14.7916	14.826	14.78	14.9274	14.8154	15.0204	14.6637	14.7333	14.6108	14.9617	14.8955	14.8795	14.7127	14.722	14.699
sp|P50914|RL14_HUMAN	RPL14	60S ribosomal protein L14 OS=Homo sapiens OX=9606 GN=RPL14 PE=1 SV=4	-0.368891	-0.00797471	-0.0744963	0.109293	0.167503	-0.251623	-0.0665216	0.0582104	-0.126891	6.22e-05	0.963019	0.519818	0.381746	0.0727378	0.00304117	0.827422	0.124054	0.00146005	sig	15.1386	15.2479	15.5075	15.433	15.3061	15.4995	15.5727	15.4095	15.5402	15.145	15.2039	15.0668	15.5272	15.5731	15.3981	15.2827	15.2438	15.2171	15.4591	15.4725	15.3673	15.392	15.3142	15.2119
sp|Q13151|ROA0_HUMAN	HNRNPA0	Heterogeneous nuclear ribonucleoprotein A0 OS=Homo sapiens OX=9606 GN=HNRNPA0 PE=1 SV=1	-0.156337	0.0886747	0.0566489	-0.0065762	-0.0248848	-0.251588	-0.0320259	-0.0183086	-0.237871	0.0020151	0.255342	0.477936	0.962283	0.765131	4.19e-07	0.896583	1.56e-06	1.69e-06	sig	14.9695	14.9629	15.1258	15.1825	14.9446	15.2145	15.0972	15.1009	15.1794	15.0009	14.9673	14.9402	15.2175	15.2253	15.2007	14.9665	14.9386	14.9836	15.1628	15.1749	15.2097	14.9359	14.9409	14.9569
sp|P62906|RL10A_HUMAN	RPL10A	60S ribosomal protein L10a OS=Homo sapiens OX=9606 GN=RPL10A PE=1 SV=2	-0.329117	0.010212	-0.0140977	0.0881327	0.162768	-0.251197	-0.0243096	0.0746355	-0.152251	0.000103606	0.952322	0.924461	0.463424	0.0620006	0.00173093	0.948127	0.0472539	0.000605362	sig	16.5773	16.6655	16.9064	16.8923	16.7401	16.9167	16.9587	16.7908	16.9699	16.5568	16.6084	16.5668	16.9314	16.9619	16.8566	16.7043	16.6837	16.6084	16.8939	16.8817	16.9015	16.841	16.7088	16.6704
sp|Q9UKA8|RCAN3_HUMAN	RCAN3	Calcipressin-3 OS=Homo sapiens OX=9606 GN=RCAN3 PE=1 SV=1	-0.315791	0.083698	0.0660762	0.148358	0.116011	-0.251131	-0.0176218	-0.0323466	-0.265856	0.0161983	0.721321	0.763321	0.491156	0.500048	0.0573174	0.985845	0.0493789	0.0293445	sig	14.1115	14.2599	14.4273	14.4934	14.2275	14.511	14.3333	14.5773	14.3712	14.0614	14.0832	14.1899	14.4571	14.6558	14.42	14.4465	14.1298	14.2032	14.4598	14.5839	14.4364	14.2602	14.3694	14.0529
sp|Q96HP0|DOCK6_HUMAN	DOCK6	Dedicator of cytokinesis protein 6 OS=Homo sapiens OX=9606 GN=DOCK6 PE=1 SV=3	-0.297621	0.0515723	0.0577509	0.0981455	0.097455	-0.251048	0.00617868	-0.000690512	-0.257917	9.52e-15	0.354976	0.249629	0.0389678	0.0173175	1.22e-11	0.980137	3.55e-12	1.45e-06	sig	15.7973	15.8954	16.0949	16.1526	15.8947	16.1465	16.116	16.1131	16.0556	15.8638	15.769	15.759	16.1144	16.1504	16.1745	15.9247	15.8612	15.9004	16.1518	16.1616	16.1446	15.8905	15.914	15.8797
sp|Q9NZ09-4|UBAP1_HUMAN	UBAP1	Isoform 4 of Ubiquitin-associated protein 1 OS=Homo sapiens OX=9606 GN=UBAP1	-0.0336475	0.144804	0.0365123	-0.0724792	-0.0549736	-0.250931	-0.108292	0.0175057	-0.125133	0.701833	0.154846	0.778959	0.576457	0.591981	0.000877904	0.599346	0.104147	0.00601172	sig	15.4076	15.3351	15.4413	15.4778	15.3526	15.5861	15.3801	15.5353	15.4083	15.491	15.3789	15.353	15.6172	15.6235	15.5175	15.362	15.318	15.3254	15.4558	15.4946	15.4829	15.3978	15.3073	15.3528
sp|Q86X40|LRC28_HUMAN	LRRC28	Leucine-rich repeat-containing protein 28 OS=Homo sapiens OX=9606 GN=LRRC28 PE=2 SV=1	-0.221993	0.0960654	-0.0520842	0.0674719	-0.0553208	-0.250586	-0.14815	-0.122793	-0.225229	0.0423873	0.595682	0.781531	0.754406	0.725311	0.025827	0.645491	0.0477353	0.0158844	sig	14.2426	14.3101	14.4646	14.4125	14.1873	14.5606	14.3838	14.5625	14.4475	14.1702	14.3121	14.2455	14.4631	14.5228	14.6961	14.3108	14.2889	14.3305	14.566	14.3923	14.2792	14.0871	14.1783	14.2963
sp|Q6PIW4|FIGL1_HUMAN	FIGNL1	Fidgetin-like protein 1 OS=Homo sapiens OX=9606 GN=FIGNL1 PE=1 SV=2	-0.297036	-0.0932724	-0.0587444	-0.0459746	-0.14433	-0.249738	0.034528	-0.0983549	-0.382621	1.39e-09	0.207181	0.442897	0.638093	0.0117879	3.27e-07	0.885752	2.74e-14	2.91e-06	sig	14.8287	14.7828	15.1258	15.067	14.6844	15.0325	15.1755	15.093	15.1089	14.8445	14.846	14.7957	15.057	15.0268	15.0138	14.8285	14.759	14.7609	15.0567	15.0052	15.1391	14.7179	14.6952	14.6402
tr|F6SYP7|F6SYP7_HUMAN	DGCR2	Integral membrane protein DGCR2/IDD OS=Homo sapiens OX=9606 GN=DGCR2 PE=1 SV=1	-0.2817	-0.026885	0.0317411	0.00600572	-0.0179403	-0.248809	0.0586261	-0.023946	-0.331381	9.44e-05	0.863626	0.817575	0.9751	0.892212	0.000675526	0.844685	5.12e-06	0.000663837	sig	14.6556	14.6616	14.9373	14.9691	14.6377	14.9104	14.8806	15.0003	14.931	14.6274	14.6799	14.6595	14.8888	14.8761	14.9664	14.5965	14.6893	14.699	15.0456	14.91	14.9515	14.7119	14.4925	14.7085
sp|O75953-5|DNJB5_HUMAN	DNAJB5	Isoform 3 of DnaJ homolog subfamily B member 5 OS=Homo sapiens OX=9606 GN=DNAJB5	-0.360458	-0.00845767	0.00428771	0.103291	0.0489273	-0.24871	0.0127454	-0.0543635	-0.315819	4.05e-07	0.957157	0.977451	0.350164	0.623737	0.000345426	0.976385	6.27e-06	0.000134572	sig	15.2903	15.3936	15.6508	15.6551	15.3393	15.6423	15.653	15.6678	15.6316	15.2514	15.3145	15.3051	15.6581	15.663	15.6059	15.391	15.5021	15.2877	15.7153	15.6126	15.6373	15.2576	15.4281	15.3321
tr|J3KN59|J3KN59_HUMAN	BNIP2	BCL2/adenovirus E1B 19 kDa protein-interacting protein 2 OS=Homo sapiens OX=9606 GN=BNIP2 PE=1 SV=1	-0.107611	0.0193192	-0.0657793	-0.12142	-0.0807431	-0.248351	-0.0850985	0.0406771	-0.122575	0.0911615	0.887549	0.487214	0.190316	0.315727	8.94e-05	0.651154	0.0611143	0.00467469	sig	16.2868	16.1654	16.3944	16.3286	16.206	16.4137	16.3834	16.3442	16.4556	16.2474	16.3191	16.2938	16.5418	16.3183	16.381	16.1553	16.199	16.1418	16.3352	16.3009	16.3498	16.1687	16.2126	16.2368
sp|Q9Y324|FCF1_HUMAN	FCF1	rRNA-processing protein FCF1 homolog OS=Homo sapiens OX=9606 GN=FCF1 PE=2 SV=1	0.0682579	0.230953	-0.0097741	-0.0854812	0.171492	-0.248176	-0.240727	0.256973	0.249524	0.628582	0.191223	0.971453	0.724282	0.262367	0.0507542	0.443065	0.0548812	0.123598	n.s.	12.6154	12.5299	12.5471	12.5373	12.7869	12.7781	12.6274	12.5314	12.4825	12.6012	12.6047	12.6402	12.8299	12.9489	12.5554	12.5077	12.6117	12.4702	12.7497	12.4536	12.4087	12.8343	12.8553	12.671
sp|P14635|CCNB1_HUMAN	CCNB1	G2/mitotic-specific cyclin-B1 OS=Homo sapiens OX=9606 GN=CCNB1 PE=1 SV=1	-0.306755	-0.110515	-0.102794	-0.0518563	-0.098965	-0.248097	0.00772025	-0.0471088	-0.302926	2.31e-17	0.00735354	0.00947415	0.322424	0.00731306	5.5e-13	0.967456	4.36e-17	2.39e-07	sig	16.867	16.8151	17.1737	17.0709	16.768	17.0632	17.192	17.1868	17.1425	16.9124	16.823	16.8655	17.0542	17.0828	17.0526	16.8377	16.8227	16.785	17.0724	17.0846	17.0558	16.8073	16.7651	16.7317
sp|Q15561|TEAD4_HUMAN	TEAD4	Transcriptional enhancer factor TEF-3 OS=Homo sapiens OX=9606 GN=TEAD4 PE=1 SV=3	-0.173724	0.0386971	-0.0332279	-0.0355861	-0.0119347	-0.248007	-0.071925	0.0236514	-0.15243	0.115849	0.86211	0.873441	0.880006	0.953533	0.0283319	0.873989	0.189069	0.0609696	n.s.	14.3516	14.316	14.5253	14.4921	14.3397	14.564	14.5442	14.5931	14.4387	14.2369	14.3955	14.4223	14.6295	14.561	14.5015	14.3912	14.3124	14.2444	14.3051	14.525	14.6461	14.3782	14.3108	14.3301
sp|Q96L73|NSD1_HUMAN	NSD1	Histone-lysine N-methyltransferase, H3 lysine-36 and H4 lysine-20 specific OS=Homo sapiens OX=9606 GN=NSD1 PE=1 SV=1	-0.275111	-0.0420764	-0.0216992	-0.0149199	-0.0887107	-0.247954	0.0203771	-0.0737908	-0.342122	2.6e-18	0.413893	0.695821	0.836817	0.0141579	1.78e-15	0.89521	2.39e-25	4.12e-07	sig	15.8843	15.8694	16.1595	16.1378	15.7956	16.1174	16.1664	16.1944	16.1176	15.9107	15.8827	15.8597	16.0953	16.1104	16.1464	15.8507	15.8644	15.8931	16.1137	16.1272	16.1723	15.8386	15.7599	15.7884
sp|Q8NC54|KCT2_HUMAN	KCT2	Keratinocyte-associated transmembrane protein 2 OS=Homo sapiens OX=9606 GN=KCT2 PE=1 SV=2	-0.298499	-0.0792662	-0.00773683	-0.0284207	0.0199685	-0.247654	0.0715294	0.0483891	-0.270794	2.98e-07	0.397398	0.957321	0.829644	0.844116	2.16e-05	0.71096	2.95e-06	8.52e-05	sig	15.3164	15.288	15.6149	15.6071	15.3364	15.5356	15.6331	15.6712	15.5404	15.3815	15.271	15.2966	15.5522	15.4566	15.5981	15.2663	15.3224	15.2752	15.6492	15.5739	15.5984	15.3074	15.3819	15.3198
sp|Q9BT43|RPC7L_HUMAN	POLR3GL	DNA-directed RNA polymerase III subunit RPC7-like OS=Homo sapiens OX=9606 GN=POLR3GL PE=1 SV=1	-0.0513815	0.229836	0.066405	0.0337355	0.114975	-0.247482	-0.163431	0.0812394	-0.00281158	0.645178	0.0775798	0.667154	0.87374	0.341537	0.00996407	0.519602	0.984112	0.0191493	sig	16.0423	16.076	16.0937	16.1601	16.1573	16.3235	16.0362	16.0819	16.1629	15.9528	16.1417	16.0324	16.4422	16.2623	16.266	15.9994	16.1737	16.0549	16.1635	16.1472	16.1695	16.1795	16.1509	16.1415
sp|O43257|ZNHI1_HUMAN	ZNHIT1	Zinc finger HIT domain-containing protein 1 OS=Homo sapiens OX=9606 GN=ZNHIT1 PE=1 SV=1	-0.147414	0.112252	0.0703434	0.0123013	-0.128576	-0.247366	-0.0419091	-0.140877	-0.346334	0.231966	0.568712	0.722825	0.966386	0.402732	0.0448853	0.944041	0.00700321	0.043437	sig	12.8296	12.8419	12.977	13.0473	12.701	13.0893	13.0182	12.8992	13.0137	12.9274	12.7921	12.7693	13.2186	13.0741	12.975	12.9195	12.8142	12.792	12.9821	13.2312	12.9288	12.6866	12.5168	12.8997
sp|P36896-4|ACV1B_HUMAN	ACVR1B	Isoform 4 of Activin receptor type-1B OS=Homo sapiens OX=9606 GN=ACVR1B	-0.166379	0.0623529	0.110172	-0.0183003	0.0279029	-0.247032	0.0478192	0.0462033	-0.248648	0.192221	0.796467	0.560252	0.95373	0.897693	0.0490567	0.936248	0.0522318	0.0178334	sig	15.4041	15.3858	15.5705	15.6807	15.432	15.6329	15.4071	15.674	15.6305	15.3951	15.3853	15.432	15.6378	15.5869	15.6739	15.3816	15.3069	15.469	15.7346	15.6665	15.6409	15.409	15.3097	15.5774
sp|Q8TDM6|DLG5_HUMAN	DLG5	Disks large homolog 5 OS=Homo sapiens OX=9606 GN=DLG5 PE=1 SV=4	-0.188501	-0.0311309	-0.11753	-0.0892983	-0.09371	-0.246668	-0.0863995	-0.00441162	-0.16468	0.000650577	0.736678	0.0755094	0.238752	0.118801	4.46e-05	0.521799	0.00251931	7.7e-05	sig	15.3073	15.218	15.4958	15.3782	15.2136	15.4646	15.491	15.5025	15.4939	15.3328	15.2927	15.2963	15.5415	15.4321	15.4203	15.2262	15.1805	15.2472	15.4416	15.3308	15.3624	15.2015	15.2505	15.1887
sp|Q16342|PDCD2_HUMAN	PDCD2	Programmed cell death protein 2 OS=Homo sapiens OX=9606 GN=PDCD2 PE=1 SV=2	-0.243413	-0.130706	-0.11447	-0.133327	-0.203997	-0.246034	0.0162366	-0.0706702	-0.332941	2.72e-05	0.0554895	0.0717471	0.0504114	0.00105119	2.85e-05	0.946262	4.57e-07	7.54e-06	sig	15.9509	15.8176	16.1943	16.0798	15.7469	16.0636	16.1996	16.2149	16.1684	15.9648	15.9384	15.9494	16.1079	16.0759	16.007	15.7849	15.7814	15.8864	16.0559	16.1234	16.0602	15.7868	15.7791	15.6747
sp|Q9BX70|BTBD2_HUMAN	BTBD2	BTB/POZ domain-containing protein 2 OS=Homo sapiens OX=9606 GN=BTBD2 PE=1 SV=1	-0.187956	0.0781139	0.0378174	0.0200919	0.0164173	-0.245978	-0.0402965	-0.00367457	-0.209356	0.000563187	0.281797	0.61583	0.848721	0.83339	3.69e-05	0.833435	0.000207776	2.81e-05	sig	16.5659	16.586	16.7538	16.7917	16.5823	16.832	16.7577	16.7903	16.7135	16.5761	16.5414	16.5802	16.8235	16.8328	16.8396	16.6419	16.5175	16.5986	16.7996	16.8268	16.7485	16.5893	16.6037	16.5539
sp|P04035-3|HMDH_HUMAN	HMGCR	Isoform 3 of 3-hydroxy-3-methylglutaryl-coenzyme A reductase OS=Homo sapiens OX=9606 GN=HMGCR	-0.340318	-0.0664993	-0.0114685	0.0278992	-0.253686	-0.24592	0.0550308	-0.281586	-0.582536	0.00472871	0.757794	0.967383	0.914922	0.0644518	0.037965	0.914567	2.73e-05	0.000828759	sig	13.3492	13.3771	13.6895	13.6781	13.0955	13.623	13.6117	13.6238	13.8332	13.2335	13.4011	13.4131	13.7255	13.5644	13.5792	13.5359	13.2176	13.3779	13.5637	13.7013	13.7692	13.0883	13.0595	13.1388
tr|B4E171|B4E171_HUMAN		Tetraspanin OS=Homo sapiens OX=9606 PE=2 SV=1	-0.309363	0.0469673	0.108762	0.110841	0.143684	-0.245489	0.0617944	0.032843	-0.274441	0.0115948	0.840541	0.53852	0.5975	0.339573	0.0456091	0.906078	0.0290454	0.0159359	sig	14.6732	14.7841	14.9826	15.0914	14.8169	15.0296	14.9715	14.9166	15.0597	14.6384	14.7331	14.6482	15.0464	14.9314	15.111	14.5392	14.8564	14.9567	15.0767	15.0222	15.1753	14.8967	14.7062	14.8478
sp|Q9NZM5|NOP53_HUMAN	NOP53	Ribosome biogenesis protein NOP53 OS=Homo sapiens OX=9606 GN=NOP53 PE=1 SV=2	-0.276797	-0.0980232	-0.16256	-0.0665287	-0.165739	-0.245302	-0.0645367	-0.0992105	-0.279976	7.1e-08	0.187573	0.00947415	0.452034	0.00454482	1.65e-06	0.695533	4.95e-08	1.2e-05	sig	14.4575	14.391	14.7343	14.5717	14.2917	14.6363	14.7492	14.7669	14.6868	14.4324	14.4529	14.4872	14.6449	14.6498	14.614	14.2948	14.4356	14.4424	14.6108	14.5318	14.5726	14.2989	14.3233	14.253
sp|Q8TE73|DYH5_HUMAN	DNAH5	Dynein heavy chain 5, axonemal OS=Homo sapiens OX=9606 GN=DNAH5 PE=1 SV=3	0.1591	0.0841848	-0.167247	-0.319552	-0.4778	-0.244636	-0.251432	-0.158248	-0.151452	0.642612	0.891825	0.739754	0.521214	0.16969	0.449593	0.827422	0.680904	0.281346	n.s.	15.3853	15.0657	15.2262	15.0589	14.9075	15.3103	15.114	14.8757	15.6888	15.1415	15.5404	15.4738	15.5809	15.2193	15.1308	14.9882	15.3397	14.8691	15.0008	15.0647	15.1112	14.9467	14.8915	14.8841
sp|Q6PH81|CP087_HUMAN	C16orf87	UPF0547 protein C16orf87 OS=Homo sapiens OX=9606 GN=C16orf87 PE=1 SV=1	-0.218628	0.0407632	-0.00923452	0.014842	0.127769	-0.244549	-0.0499977	0.112927	-0.0816245	0.00435035	0.766338	0.955269	0.929684	0.146714	0.00215107	0.867032	0.306251	0.00277489	sig	15.024	15.0389	15.2427	15.2334	15.1518	15.2834	15.207	15.263	15.258	15.0797	15.0532	14.9392	15.3556	15.2047	15.29	15.0519	15.0653	14.9994	15.2455	15.288	15.1667	15.2114	15.1628	15.0812
sp|Q8IWF2|FXRD2_HUMAN	FOXRED2	FAD-dependent oxidoreductase domain-containing protein 2 OS=Homo sapiens OX=9606 GN=FOXRED2 PE=1 SV=1	-0.139909	0.0655862	0.0396541	-0.0390031	-0.056572	-0.244499	-0.025932	-0.0175689	-0.236136	0.00151557	0.34089	0.574529	0.651334	0.331676	7.64e-08	0.899786	1.69e-07	5.67e-05	sig	16.164	16.125	16.3039	16.3436	16.1074	16.3695	16.316	16.3127	16.283	16.1018	16.2134	16.1768	16.4111	16.3352	16.3621	16.1231	16.075	16.1768	16.3763	16.3186	16.3357	16.0893	16.1342	16.0988
sp|Q6PEW1|ZCH12_HUMAN	ZCCHC12	Zinc finger CCHC domain-containing protein 12 OS=Homo sapiens OX=9606 GN=ZCCHC12 PE=1 SV=2	-0.113479	0.0977617	0.021491	-0.0331906	-0.103471	-0.244431	-0.0762707	-0.0702807	-0.238441	0.339825	0.607566	0.925712	0.892206	0.490813	0.0362848	0.869469	0.0445495	0.0600809	n.s.	14.306	14.2728	14.4195	14.441	14.2025	14.5172	14.4106	14.3934	14.4545	14.4423	14.1439	14.3318	14.5166	14.4376	14.5976	14.1565	14.3047	14.3573	14.4007	14.5407	14.3816	14.3619	14.0998	14.1459
sp|O00257|CBX4_HUMAN	CBX4	E3 SUMO-protein ligase CBX4 OS=Homo sapiens OX=9606 GN=CBX4 PE=1 SV=3	-0.198726	-0.00808887	-0.0324473	-0.0537395	-0.0514564	-0.244377	-0.0243585	0.00228313	-0.217735	0.000300073	0.952349	0.745086	0.600971	0.510122	1.14e-05	0.926087	7.98e-05	1.91e-05	sig	15.5674	15.5137	15.7661	15.7337	15.516	15.7581	15.7445	15.8002	15.7537	15.5793	15.5307	15.5923	15.7883	15.7196	15.7663	15.4514	15.5604	15.5292	15.7215	15.772	15.7075	15.5387	15.503	15.5062
sp|Q9NWS6|F118A_HUMAN	FAM118A	Protein FAM118A OS=Homo sapiens OX=9606 GN=FAM118A PE=1 SV=2	-0.400595	-0.194545	-0.0679521	-0.038105	-0.0352833	-0.244155	0.126593	0.00282175	-0.367926	4.84e-06	0.0467234	0.503722	0.785864	0.724898	0.0013508	0.468745	1.45e-05	1.06e-05	sig	15.8599	15.8218	16.2605	16.1925	15.8246	16.0659	16.3296	16.2472	16.2046	15.8866	15.8692	15.8238	15.9732	16.0821	16.1425	15.8899	15.7658	15.8097	16.179	16.1833	16.2153	15.7934	15.8351	15.8452
sp|O43865|SAHH2_HUMAN	AHCYL1	S-adenosylhomocysteine hydrolase-like protein 1 OS=Homo sapiens OX=9606 GN=AHCYL1 PE=1 SV=2	-0.0997075	0.0412353	-0.0965342	-0.102743	-0.07691	-0.243686	-0.13777	0.0258332	-0.0800832	0.0590551	0.670215	0.176169	0.183017	0.2449	1.7e-06	0.25021	0.158018	0.00157697	sig	16.6561	16.5534	16.7558	16.6593	16.5792	16.7971	16.7364	16.774	16.7571	16.6598	16.6348	16.6737	16.9039	16.7392	16.7481	16.5115	16.61	16.5386	16.6349	16.6342	16.7087	16.5907	16.5748	16.5721
sp|P10070|GLI2_HUMAN	GLI2	Zinc finger protein GLI2 OS=Homo sapiens OX=9606 GN=GLI2 PE=1 SV=4	-0.136102	0.0758049	-0.0152891	-0.0312532	-0.103439	-0.24316	-0.091094	-0.0721862	-0.224252	0.30937	0.753214	0.959025	0.914922	0.554413	0.0642714	0.857472	0.0968728	0.126875	n.s.	13.2092	13.1779	13.3453	13.33	13.1057	13.4211	13.2046	13.4615	13.3697	13.2418	13.0914	13.2944	13.4534	13.3757	13.4342	13.0851	13.1704	13.2783	13.2889	13.2488	13.4523	12.8637	13.2689	13.1846
sp|O95229|ZWINT_HUMAN	ZWINT	ZW10 interactor OS=Homo sapiens OX=9606 GN=ZWINT PE=1 SV=2	-0.266946	-0.0208724	-0.0452435	0.00308768	-0.0643221	-0.242986	-0.0243711	-0.0674098	-0.286024	1.73e-05	0.833388	0.549697	0.980938	0.312608	6.34e-05	0.914567	7.41e-06	2.86e-05	sig	15.5614	15.5645	15.8283	15.7831	15.4971	15.8075	15.8335	15.8268	15.8248	15.5835	15.5509	15.5498	15.7854	15.7891	15.8479	15.457	15.6461	15.5904	15.8029	15.8011	15.7454	15.5053	15.474	15.512
sp|Q86TJ5|ZN554_HUMAN	ZNF554	Zinc finger protein 554 OS=Homo sapiens OX=9606 GN=ZNF554 PE=1 SV=1	0.0772463	-0.0352232	-0.0577608	-0.355179	-0.189925	-0.242709	-0.0225376	0.165254	-0.0549174	0.658032	0.913382	0.834734	0.0971624	0.316851	0.118733	0.982443	0.779121	0.257745	n.s.	14.813	14.4578	14.7358	14.678	14.6231	14.7005	14.5534	14.8014	14.8525	14.8119	14.703	14.9241	14.763	14.6867	14.6519	14.3807	14.5346	14.4582	14.8096	14.5112	14.7133	14.3877	14.5548	14.9268
sp|P13489|RINI_HUMAN	RNH1	Ribonuclease inhibitor OS=Homo sapiens OX=9606 GN=RNH1 PE=1 SV=2	-0.208195	0.0239987	-0.00686294	-0.00954536	-0.0319023	-0.241739	-0.0308617	-0.022357	-0.233235	2.15e-12	0.670215	0.920139	0.892206	0.443714	1.33e-15	0.782211	7.58e-15	2.1e-06	sig	15.6568	15.6472	15.8649	15.8581	15.6249	15.8889	15.836	15.908	15.8509	15.6502	15.6469	15.6732	15.8625	15.915	15.8893	15.6857	15.6179	15.638	15.8821	15.864	15.8281	15.6081	15.6557	15.6107
sp|Q92729|PTPRU_HUMAN	PTPRU	Receptor-type tyrosine-protein phosphatase U OS=Homo sapiens OX=9606 GN=PTPRU PE=1 SV=2	-0.296223	0.0133882	0.000353878	0.0682304	0.0245395	-0.241381	-0.0130344	-0.0436909	-0.272037	0.0161668	0.962173	0.998302	0.793069	0.910436	0.055946	0.98982	0.0338948	0.00087309	sig	13.7891	13.8573	14.0853	14.0857	13.8136	14.0987	13.9795	14.1818	14.0946	13.8455	13.8428	13.679	14.003	14.1755	14.1176	13.8992	13.8383	13.8344	14.1106	14.0738	14.0726	13.8288	13.8109	13.8013
sp|Q15468-2|STIL_HUMAN	STIL	Isoform 2 of SCL-interrupting locus protein OS=Homo sapiens OX=9606 GN=STIL	-0.176008	0.0613531	-0.0103905	-0.00381366	-0.0136397	-0.241175	-0.0717436	-0.009826	-0.179257	0.00388888	0.565854	0.940685	0.98175	0.904266	8.15e-05	0.729921	0.00396103	0.00234566	sig	15.108	15.1042	15.284	15.2736	15.0944	15.3454	15.2539	15.2502	15.348	15.1713	15.0737	15.0791	15.3465	15.3747	15.3149	15.0823	15.1335	15.0969	15.1893	15.3582	15.2734	15.0782	15.1813	15.0237
sp|Q9NPE2|NGRN_HUMAN	NGRN	Neugrin OS=Homo sapiens OX=9606 GN=NGRN PE=1 SV=2	-0.272386	-0.145403	-0.104146	-0.114092	-0.233649	-0.241075	0.0412573	-0.119557	-0.401889	0.000276301	0.119931	0.250868	0.257417	0.00475436	0.00107226	0.888589	2.77e-06	1.65e-05	sig	15.8692	15.7551	16.1416	16.0375	15.6356	15.9962	16.0461	16.1838	16.1949	15.8413	15.8912	15.8752	15.9799	15.9972	16.0115	15.7236	15.7945	15.7473	16.0084	15.9889	16.1151	15.5772	15.6217	15.7079
sp|Q12948|FOXC1_HUMAN	FOXC1	Forkhead box protein C1 OS=Homo sapiens OX=9606 GN=FOXC1 PE=1 SV=3	-0.137798	0.0316482	-0.0123343	-0.0715287	-0.0521131	-0.240975	-0.0439824	0.0194156	-0.177577	0.00324197	0.73602	0.903365	0.357906	0.420301	2.38e-07	0.821447	0.000137553	4.72e-06	sig	14.7804	14.7088	14.9182	14.9058	14.7283	14.9498	14.9587	14.9199	14.8759	14.7793	14.7772	14.7846	14.9077	14.9762	14.9655	14.7006	14.734	14.6919	14.915	14.8852	14.9174	14.71	14.747	14.7278
sp|Q9UGI0|ZRAN1_HUMAN	ZRANB1	Ubiquitin thioesterase ZRANB1 OS=Homo sapiens OX=9606 GN=ZRANB1 PE=1 SV=2	-0.141607	-0.219511	-0.218951	-0.318698	-0.311357	-0.240794	0.000560568	0.00734114	-0.234014	0.126936	0.0914667	0.0707874	0.0126605	0.00590366	0.0125405	0.999714	0.0160024	0.000407641	sig	16.205	15.8863	16.3466	16.1277	15.8937	16.1271	16.3912	16.3021	16.3467	16.2377	16.0927	16.2847	16.1628	16.1496	16.0691	15.8987	15.7801	15.9802	16.1456	16.1432	16.0943	15.7861	15.9322	15.9628
sp|O60346|PHLP1_HUMAN	PHLPP1	PH domain leucine-rich repeat-containing protein phosphatase 1 OS=Homo sapiens OX=9606 GN=PHLPP1 PE=1 SV=3	-0.214036	-0.0442539	-0.0276283	-0.0709688	-0.0833102	-0.240751	0.0166256	-0.0123414	-0.269718	0.00100465	0.73602	0.831979	0.55335	0.343341	0.000230465	0.965123	2.87e-05	0.000278462	sig	14.5409	14.47	14.755	14.7273	14.4576	14.7107	14.7552	14.7395	14.7702	14.5412	14.5251	14.5565	14.5796	14.7609	14.7916	14.4269	14.505	14.4779	14.7775	14.7167	14.6878	14.469	14.4765	14.4273
sp|Q8WVK7|SKA2_HUMAN	SKA2	Spindle and kinetochore-associated protein 2 OS=Homo sapiens OX=9606 GN=SKA2 PE=1 SV=1	-0.243284	-0.0941051	-0.0727546	-0.0911376	-0.11877	-0.240316	0.0213505	-0.0276322	-0.289299	2.85e-07	0.154846	0.276422	0.195405	0.0294751	4.37e-07	0.923876	2.65e-09	2.22e-05	sig	15.4946	15.4035	15.7379	15.6652	15.3759	15.6438	15.7836	15.7399	15.6902	15.4696	15.5139	15.5004	15.6047	15.6296	15.6972	15.4064	15.4105	15.3935	15.653	15.6708	15.6717	15.4679	15.3539	15.3058
sp|Q96NU1-5|SAM11_HUMAN	SAMD11	Isoform 5 of Sterile alpha motif domain-containing protein 11 OS=Homo sapiens OX=9606 GN=SAMD11	-0.278067	-0.0922164	-0.0431549	-0.0542985	-0.0773954	-0.240149	0.0490615	-0.0230969	-0.312307	0.000375371	0.467296	0.757189	0.737839	0.469085	0.00239387	0.895048	7.5e-05	0.00140258	sig	13.7659	13.7116	14.0439	14.0008	13.6885	13.9517	14.0854	13.957	14.0894	13.8966	13.6226	13.7783	13.9018	14.0127	13.9406	13.6881	13.7231	13.7235	14.0492	14.01	13.9431	13.7198	13.7379	13.6076
tr|Q5JWT2|Q5JWT2_HUMAN	MED23	Mediator of RNA polymerase II transcription subunit 23 OS=Homo sapiens OX=9606 GN=MED23 PE=1 SV=1	-0.250712	-0.00971628	-0.0136104	0.000986868	0.0154396	-0.240009	-0.00389417	0.0144527	-0.221662	3.85e-05	0.929941	0.893475	0.995214	0.853298	7.66e-05	0.991729	0.000167015	0.000149015	sig	14.9527	14.9537	15.2034	15.1898	14.9681	15.1937	15.2303	15.2212	15.1587	14.964	14.9257	14.9685	15.1555	15.2245	15.2011	14.9391	14.9531	14.9688	15.269	15.1698	15.1305	14.9622	14.8968	15.0455
sp|O60281|ZN292_HUMAN	ZNF292	Zinc finger protein 292 OS=Homo sapiens OX=9606 GN=ZNF292 PE=1 SV=3	-0.281768	-0.00890874	0.0353643	0.0331758	0.0517593	-0.239684	0.0442731	0.0185835	-0.265373	6e-08	0.946852	0.706746	0.771762	0.493248	4.21e-06	0.842845	3.11e-07	0.000130173	sig	14.4391	14.4723	14.7209	14.7562	14.4909	14.712	14.7121	14.7113	14.7392	14.4666	14.3979	14.4528	14.7665	14.6802	14.6892	14.4095	14.518	14.4893	14.7577	14.7468	14.7642	14.4733	14.4005	14.5988
sp|Q8IZJ1|UNC5B_HUMAN	UNC5B	Netrin receptor UNC5B OS=Homo sapiens OX=9606 GN=UNC5B PE=1 SV=2	-0.328402	-0.0870455	-0.104081	0.00245255	-0.0482904	-0.238904	-0.0170351	-0.0507429	-0.272612	7.07e-06	0.452764	0.308357	0.990574	0.649138	0.0010356	0.965931	0.000166569	3.42e-05	sig	14.8615	14.8639	15.1899	15.0858	14.8132	15.1028	15.1473	15.203	15.2193	14.8272	14.8702	14.887	15.1034	15.066	15.139	14.8402	14.9525	14.799	15.1612	15.0363	15.0599	14.7917	14.8109	14.837
sp|Q9BY44|EIF2A_HUMAN	EIF2A	Eukaryotic translation initiation factor 2A OS=Homo sapiens OX=9606 GN=EIF2A PE=1 SV=3	-0.253278	-0.0474556	-0.0734139	-0.0327104	-0.0255006	-0.238533	-0.0259583	0.00720979	-0.205364	8.1e-20	0.266035	0.0378079	0.517018	0.529973	5.11e-18	0.823632	3.4e-14	1.75e-07	sig	14.8829	14.8502	15.1362	15.0627	14.8574	15.0887	15.1417	15.115	15.1518	14.8941	14.8814	14.8731	15.1146	15.0814	15.0702	14.8729	14.8325	14.8452	15.0328	15.0509	15.1045	14.8675	14.8671	14.8376
sp|Q9NW13|RBM28_HUMAN	RBM28	RNA-binding protein 28 OS=Homo sapiens OX=9606 GN=RBM28 PE=1 SV=3	-0.243323	-0.0376143	-0.0556614	-0.032554	0.120686	-0.238263	-0.0180471	0.15324	-0.0669759	0.00975389	0.833178	0.709824	0.868957	0.28917	0.0130014	0.972201	0.526171	0.01502	sig	15.491	15.4584	15.7343	15.6786	15.6116	15.6967	15.7935	15.597	15.8124	15.4576	15.5566	15.4587	15.7749	15.7691	15.5459	15.4887	15.4177	15.4689	15.642	15.6769	15.717	15.6266	15.576	15.6323
sp|O14593|RFXK_HUMAN	RFXANK	DNA-binding protein RFXANK OS=Homo sapiens OX=9606 GN=RFXANK PE=1 SV=2	-0.125004	0.158724	0.102537	0.0455305	0.104222	-0.238197	-0.0561872	0.0586918	-0.123318	0.0659847	0.0984824	0.271154	0.732537	0.205994	0.00139681	0.831097	0.0824181	6.17e-06	sig	17.5364	17.5819	17.6614	17.7639	17.6406	17.8201	17.6589	17.64	17.6853	17.537	17.5294	17.5427	17.8398	17.8103	17.8102	17.6318	17.5463	17.5676	17.7172	17.7918	17.7827	17.6576	17.6292	17.635
sp|O15164|TIF1A_HUMAN	TRIM24	Transcription intermediary factor 1-alpha OS=Homo sapiens OX=9606 GN=TRIM24 PE=1 SV=3	-0.210059	0.00165236	-0.0492313	-0.0262901	-0.00743279	-0.238001	-0.0508836	0.0188573	-0.16826	1.11e-11	0.983201	0.292631	0.688564	0.901343	2.43e-14	0.581091	4.03e-08	3.41e-07	sig	14.8311	14.8048	15.0412	14.992	14.8237	15.0428	15.0497	15.0435	15.0304	14.849	14.7893	14.8551	15.0517	15.0486	15.0282	14.811	14.7791	14.8244	14.9827	14.9724	15.0208	14.8305	14.8244	14.8162
sp|Q7Z2Z1|TICRR_HUMAN	TICRR	Treslin OS=Homo sapiens OX=9606 GN=TICRR PE=1 SV=2	-0.227168	0.0334953	-0.06209	0.0235536	-0.00168169	-0.237109	-0.0955853	-0.0252353	-0.166759	0.00183821	0.823369	0.59263	0.888123	0.989819	0.0013948	0.668264	0.027891	0.000481335	sig	16.5045	16.528	16.7317	16.6696	16.5028	16.7652	16.8145	16.6862	16.6943	16.4756	16.5359	16.502	16.8206	16.7965	16.6784	16.5385	16.5353	16.5104	16.6447	16.6745	16.6894	16.4681	16.4716	16.5688
sp|Q5W0Z9|ZDH20_HUMAN	ZDHHC20	Palmitoyltransferase ZDHHC20 OS=Homo sapiens OX=9606 GN=ZDHHC20 PE=1 SV=1	-0.182594	-0.00931925	-0.113805	-0.0637352	-0.0461825	-0.23701	-0.104486	0.0175527	-0.114971	0.149704	0.972999	0.538593	0.802948	0.810151	0.0642707	0.830335	0.40859	0.210944	n.s.	14.9623	14.8985	15.1449	15.0311	14.9161	15.1356	14.9462	15.4184	15.0701	14.9308	15.046	14.9101	15.0841	15.3185	15.0041	14.835	14.8711	14.9895	14.9868	15.0225	15.0839	14.9087	14.8785	14.9611
sp|Q9UH62|ARMX3_HUMAN	ARMCX3	Armadillo repeat-containing X-linked protein 3 OS=Homo sapiens OX=9606 GN=ARMCX3 PE=1 SV=1	-0.0915253	0.0596329	-0.0247867	-0.0858293	-0.164568	-0.236987	-0.0844196	-0.0787387	-0.231307	0.593159	0.841716	0.937234	0.779585	0.397632	0.129954	0.899435	0.150217	0.281606	n.s.	14.1388	14.053	14.2303	14.2055	13.9742	14.29	14.1969	14.408	14.0861	14.169	14.0727	14.1747	14.3211	14.2355	14.3133	13.9996	13.9375	14.2218	14.1469	14.1783	14.2914	13.926	13.7055	14.2912
sp|Q1RMZ1|SAMTR_HUMAN	BMT2	S-adenosylmethionine sensor upstream of mTORC1 OS=Homo sapiens OX=9606 GN=BMT2 PE=1 SV=1	-0.237462	-0.0230962	-0.023796	-0.0224223	-0.0681293	-0.236788	-0.000699823	-0.045707	-0.281795	0.0391778	0.928671	0.92296	0.936887	0.687301	0.0437333	0.999714	0.0176139	0.000620807	sig	15.2468	15.2244	15.4843	15.4605	15.1787	15.4612	15.425	15.5812	15.4466	15.2543	15.2482	15.2379	15.4675	15.3936	15.5224	15.2553	15.1506	15.2672	15.383	15.4881	15.5103	15.1424	15.2441	15.1495
sp|Q52LA3|LIN52_HUMAN	LIN52	Protein lin-52 homolog OS=Homo sapiens OX=9606 GN=LIN52 PE=1 SV=1	0.124851	0.209685	0.0992901	-0.151705	-0.331437	-0.236538	-0.110395	-0.179732	-0.305875	0.671762	0.630283	0.83056	0.764574	0.296011	0.387779	0.923199	0.26545	0.616271	n.s.	12.0884	11.9367	11.9635	12.0628	11.7569	12.1732	11.924	11.8672	12.0994	11.9009	12.5449	11.8192	12.338	11.8527	12.329	12.0267	11.7455	12.0378	12.1518	11.7547	12.282	11.4161	12.0975	11.7572
sp|Q96KM6|Z512B_HUMAN	ZNF512B	Zinc finger protein 512B OS=Homo sapiens OX=9606 GN=ZNF512B PE=1 SV=1	-0.223993	0.0749301	0.0388089	0.0626872	0.0920697	-0.236236	-0.0361212	0.0293825	-0.170732	0.0250187	0.680648	0.838169	0.761444	0.502844	0.0207225	0.944218	0.107631	0.00942748	sig	15.2477	15.3104	15.4717	15.5105	15.3397	15.5466	15.5145	15.4558	15.4448	15.178	15.3406	15.2244	15.5934	15.5002	15.5461	15.3724	15.2521	15.3066	15.4017	15.5521	15.5776	15.4412	15.209	15.3691
sp|O75319|DUS11_HUMAN	DUSP11	RNA/RNP complex-1-interacting phosphatase OS=Homo sapiens OX=9606 GN=DUSP11 PE=1 SV=2	-0.146933	-0.0291263	-0.103981	-0.118322	-0.132999	-0.236129	-0.0748546	-0.0146777	-0.175952	0.00299136	0.766419	0.116064	0.0850264	0.0201842	3.94e-06	0.598638	0.000453795	9.83e-05	sig	16.1755	16.0572	16.3224	16.2184	16.0425	16.2933	16.2956	16.3622	16.3095	16.2079	16.1305	16.188	16.3116	16.2949	16.2733	16.1203	15.9772	16.0739	16.1753	16.2578	16.2222	16.0318	16.0538	16.0418
sp|Q9NP77|SSU72_HUMAN	SSU72	RNA polymerase II subunit A C-terminal domain phosphatase SSU72 OS=Homo sapiens OX=9606 GN=SSU72 PE=1 SV=1	-0.195102	0.0112813	0.0349651	-0.0293424	-0.016632	-0.235725	0.0236837	0.0127104	-0.246699	0.000400454	0.914966	0.652751	0.765363	0.831193	6.34e-05	0.914382	3.2e-05	9.39e-05	sig	15.8168	15.7875	16.0119	16.0469	15.8002	16.0232	16.0611	15.9892	15.9855	15.8446	15.7971	15.8088	15.9798	16.1055	15.9843	15.7875	15.7817	15.7932	16.0016	16.0932	16.0459	15.8373	15.8127	15.7506
tr|A0A088AWN8|A0A088AWN8_HUMAN	NARF	Nuclear prelamin A recognition factor OS=Homo sapiens OX=9606 GN=NARF PE=1 SV=1	-0.27174	-0.0399073	-0.0438187	-0.00379249	0.024185	-0.235625	-0.00391137	0.0279775	-0.203736	6.62e-18	0.413788	0.315911	0.962671	0.584681	1.75e-14	0.98854	1.09e-11	1.54e-06	sig	16.3914	16.3876	16.6632	16.6194	16.4156	16.6233	16.7139	16.654	16.6216	16.4152	16.3804	16.3787	16.6407	16.5988	16.6303	16.3978	16.3668	16.3983	16.6049	16.6469	16.6063	16.3898	16.4041	16.4529
sp|Q969S2|NEIL2_HUMAN	NEIL2	Endonuclease 8-like 2 OS=Homo sapiens OX=9606 GN=NEIL2 PE=1 SV=3	-0.276291	-0.0381586	0.0295801	0.00267636	0.0733665	-0.235456	0.0677387	0.0706901	-0.232505	3.03e-05	0.754831	0.792209	0.988047	0.370379	0.000331735	0.755072	0.000367537	0.000128062	sig	14.4334	14.436	14.7097	14.7392	14.5067	14.6715	14.6978	14.7798	14.6513	14.4223	14.4459	14.4319	14.5873	14.7097	14.7175	14.3969	14.4997	14.4115	14.7076	14.7252	14.7848	14.5316	14.4641	14.5246
sp|Q9BXC9|BBS2_HUMAN	BBS2	Bardet-Biedl syndrome 2 protein OS=Homo sapiens OX=9606 GN=BBS2 PE=1 SV=1	-0.154687	0.0555801	0.0246885	-0.0251636	0.0258716	-0.23543	-0.0308916	0.0510352	-0.153503	0.0108493	0.613632	0.837114	0.858514	0.794715	9.69e-05	0.915677	0.0145269	0.0036022	sig	15.2202	15.195	15.3749	15.3996	15.2461	15.4305	15.3476	15.3116	15.4655	15.2785	15.1879	15.1942	15.4979	15.391	15.4025	15.205	15.132	15.2482	15.4069	15.451	15.3409	15.2793	15.219	15.2399
sp|Q08AG7|MZT1_HUMAN	MZT1	Mitotic-spindle organizing protein 1 OS=Homo sapiens OX=9606 GN=MZT1 PE=1 SV=2	-0.238742	0.116178	0.00593228	0.119685	0.14668	-0.235235	-0.110246	0.0269948	-0.0979942	0.0188662	0.457139	0.977451	0.467764	0.231759	0.0236075	0.734607	0.376452	0.0173015	sig	15.3142	15.4339	15.5529	15.5589	15.4609	15.6691	15.5151	15.6629	15.4808	15.2653	15.3559	15.3213	15.7761	15.6829	15.5483	15.3785	15.5573	15.3658	15.5029	15.6492	15.5245	15.5375	15.4216	15.4235
sp|Q9NUU7|DD19A_HUMAN	DDX19A	ATP-dependent RNA helicase DDX19A OS=Homo sapiens OX=9606 GN=DDX19A PE=1 SV=1	0.00809488	0.246047	0.041356	0.00312169	0.0688374	-0.23483	-0.204691	0.0657157	0.0355763	0.965043	0.169728	0.870451	0.993421	0.721608	0.0719694	0.558307	0.840318	0.111296	n.s.	16.3827	16.3858	16.3746	16.4159	16.4515	16.6206	16.4379	16.2944	16.3914	16.3809	16.4156	16.3515	16.8079	16.5808	16.4732	16.3011	16.5164	16.3398	16.4261	16.3658	16.4558	16.4234	16.4005	16.5306
sp|Q15545|TAF7_HUMAN	TAF7	Transcription initiation factor TFIID subunit 7 OS=Homo sapiens OX=9606 GN=TAF7 PE=1 SV=1	-0.264309	-0.020086	-0.0924313	0.00942962	-0.00550117	-0.234793	-0.0723453	-0.0149308	-0.177379	1.75e-06	0.871905	0.24774	0.949245	0.960576	2.62e-05	0.689841	0.00172939	2.5e-05	sig	14.9399	14.9493	15.2042	15.1118	14.9344	15.1841	15.2527	15.1719	15.188	14.9619	14.8592	14.9986	15.2112	15.1517	15.1894	14.9644	14.9365	14.947	15.1181	15.1139	15.1033	14.9285	14.9648	14.9098
sp|P55197|AF10_HUMAN	MLLT10	Protein AF-10 OS=Homo sapiens OX=9606 GN=MLLT10 PE=1 SV=2	0.0134158	0.102504	0.0462763	-0.145476	-0.0237846	-0.234564	-0.0562276	0.121692	-0.0566451	0.910739	0.484611	0.774571	0.303981	0.881473	0.0113637	0.894315	0.612985	0.160981	n.s.	13.7839	13.6385	13.7705	13.8168	13.7601	13.873	13.7395	13.7302	13.8418	13.7734	13.7566	13.8218	13.9882	13.7853	13.8456	13.5537	13.672	13.6897	13.6463	13.8965	13.9075	13.7009	13.8167	13.7629
tr|F5GX28|F5GX28_HUMAN	KDM4B	Lysine-specific demethylase 4B OS=Homo sapiens OX=9606 GN=KDM4B PE=1 SV=2	-0.252954	0.0012391	-0.0590753	0.0196653	-0.0140568	-0.234528	-0.0603144	-0.0337221	-0.207935	8e-06	0.990466	0.351987	0.836817	0.847818	2.44e-05	0.651154	8.93e-05	8.5e-05	sig	14.2518	14.2714	14.5047	14.4456	14.2377	14.506	14.5292	14.4657	14.5193	14.2666	14.1964	14.2922	14.5143	14.5	14.5035	14.2187	14.3316	14.2639	14.4866	14.3842	14.466	14.1814	14.2712	14.2605
sp|Q92830|KAT2A_HUMAN	KAT2A	Histone acetyltransferase KAT2A OS=Homo sapiens OX=9606 GN=KAT2A PE=1 SV=3	-0.137574	0.0530624	-0.0457094	-0.0438498	-0.0873963	-0.234486	-0.0987718	-0.0435465	-0.179261	0.102537	0.728409	0.746217	0.796037	0.416235	0.00795883	0.698766	0.0408254	0.0357262	sig	15.8694	15.8256	16.007	15.9613	15.782	16.0601	16.0515	15.9513	16.0182	15.8387	15.9906	15.779	16.2452	15.9736	15.9614	15.8509	15.8692	15.7567	15.9684	15.9508	15.9647	15.7737	15.8431	15.7293
sp|O14717|TRDMT_HUMAN	TRDMT1	tRNA (cytosine(38)-C(5))-methyltransferase OS=Homo sapiens OX=9606 GN=TRDMT1 PE=1 SV=1	-0.260128	-0.00497867	0.0202705	0.0206634	0.0762949	-0.234486	0.0252491	0.0556314	-0.204104	0.0023061	0.978976	0.908589	0.917702	0.511364	0.00668413	0.950102	0.0193754	0.00131738	sig	13.4606	13.4812	13.7207	13.741	13.5368	13.7157	13.7671	13.756	13.639	13.4415	13.463	13.4772	13.6918	13.7754	13.6799	13.5636	13.4372	13.4429	13.7576	13.8276	13.6377	13.5125	13.5078	13.5903
sp|Q96AD5|PLPL2_HUMAN	PNPLA2	Patatin-like phospholipase domain-containing protein 2 OS=Homo sapiens OX=9606 GN=PNPLA2 PE=1 SV=1	-0.211953	-0.0451936	-0.0480533	-0.0672748	-0.0762464	-0.234034	-0.0028597	-0.00897164	-0.240146	1.01e-05	0.577243	0.506603	0.385317	0.193005	1.71e-06	0.995694	8.66e-07	5.44e-06	sig	16.488	16.4207	16.6999	16.6519	16.4117	16.6547	16.7273	16.6603	16.7121	16.5084	16.5192	16.4362	16.6781	16.6053	16.6807	16.4015	16.4291	16.4315	16.6257	16.6654	16.6645	16.3813	16.4265	16.4274
tr|F2Z2W7|F2Z2W7_HUMAN	TRMT2A	tRNA (uracil-5-)-methyltransferase homolog A OS=Homo sapiens OX=9606 GN=TRMT2A PE=1 SV=1	-0.222731	-0.0292852	-0.0126651	-0.0402534	-0.0809132	-0.233699	0.01662	-0.0406598	-0.290979	3.1e-05	0.717623	0.884062	0.608737	0.130035	2.06e-05	0.936905	1.01e-06	2.1e-05	sig	14.6652	14.625	14.888	14.8753	14.5843	14.8587	14.9224	14.9127	14.8288	14.6744	14.6986	14.6226	14.9147	14.826	14.8353	14.6623	14.6226	14.59	14.8324	14.9054	14.888	14.6216	14.564	14.5674
sp|Q96AE7|TTC17_HUMAN	TTC17	Tetratricopeptide repeat protein 17 OS=Homo sapiens OX=9606 GN=TTC17 PE=1 SV=1	-0.188305	-0.00499531	-0.00387163	-0.0503892	-0.041787	-0.233699	0.00112369	0.00860223	-0.226221	6.73e-06	0.961152	0.969713	0.514534	0.493248	2.93e-08	0.996869	6.86e-08	7.58e-06	sig	14.7948	14.7444	14.9831	14.9792	14.753	14.9781	14.9766	14.9774	14.9953	14.7854	14.8162	14.7828	14.9302	14.9655	15.0386	14.7486	14.7601	14.7245	15.0097	14.9965	14.9315	14.7677	14.7645	14.7268
sp|O95149|SPN1_HUMAN	SNUPN	Snurportin-1 OS=Homo sapiens OX=9606 GN=SNUPN PE=1 SV=1	-0.205144	-0.0660672	-0.0633751	-0.0942572	-0.0874869	-0.233334	0.00269205	0.00677035	-0.229256	0.000154009	0.353359	0.337622	0.173894	0.122286	4.36e-05	0.995937	4.65e-05	1.29e-05	sig	16.2904	16.1962	16.4956	16.4322	16.203	16.4295	16.5161	16.474	16.4967	16.3328	16.2941	16.2444	16.4434	16.4061	16.4391	16.1968	16.1619	16.2298	16.387	16.4677	16.442	16.2558	16.1886	16.1645
sp|Q9Y519|T184B_HUMAN	TMEM184B	Transmembrane protein 184B OS=Homo sapiens OX=9606 GN=TMEM184B PE=1 SV=2	-0.230647	-0.0663935	-0.224399	-0.0687445	-0.137518	-0.232998	-0.158005	-0.0687731	-0.143765	0.00542779	0.624004	0.032213	0.629506	0.151441	0.00600017	0.441553	0.0856266	0.000234935	sig	17.0917	17.0229	17.3223	17.0979	16.9542	17.2559	17.3286	17.3759	17.2625	17.0219	17.1809	17.0722	17.2573	17.2592	17.2513	17.0201	16.9772	17.0715	17.1511	17.1021	17.0406	16.8919	16.9733	16.9973
sp|Q13415|ORC1_HUMAN	ORC1	Origin recognition complex subunit 1 OS=Homo sapiens OX=9606 GN=ORC1 PE=1 SV=2	-0.293408	-0.0727912	-0.116039	-0.0122422	-0.0184698	-0.232859	-0.0432481	-0.00622755	-0.195838	7.18e-07	0.459231	0.158303	0.935354	0.861997	9.3e-05	0.86852	0.00105799	0.0001944	sig	15.2802	15.268	15.5736	15.4576	15.2618	15.5008	15.5381	15.5943	15.5885	15.3033	15.2014	15.336	15.4747	15.4841	15.5436	15.2719	15.2385	15.2935	15.4326	15.5121	15.4281	15.1863	15.2522	15.3467
sp|P12109|CO6A1_HUMAN	COL6A1	Collagen alpha-1(VI) chain OS=Homo sapiens OX=9606 GN=COL6A1 PE=1 SV=3	-0.297012	0.06591	0.133141	0.130189	0.080741	-0.232734	0.0672314	-0.0494476	-0.349413	7.75e-08	0.471388	0.063081	0.0892606	0.255856	2.37e-05	0.713946	5.53e-10	2.26e-05	sig	14.303	14.4332	14.6	14.7331	14.3837	14.6659	14.6842	14.5705	14.5453	14.2944	14.2977	14.3167	14.627	14.6635	14.7072	14.3914	14.4467	14.4613	14.7342	14.7219	14.7433	14.3227	14.4804	14.348
sp|Q9UEE5|ST17A_HUMAN	STK17A	Serine/threonine-protein kinase 17A OS=Homo sapiens OX=9606 GN=STK17A PE=1 SV=2	-0.390233	-0.225912	-0.137531	-0.0681202	-0.105801	-0.232441	0.0883812	-0.0376807	-0.358503	0.0058272	0.257694	0.488405	0.807106	0.569244	0.0948649	0.876286	0.0130014	0.0143004	sig	14.6175	14.5494	15.0077	14.8702	14.5117	14.7818	15.122	14.9882	14.9129	14.5232	14.7684	14.5609	14.7987	14.7771	14.7696	14.6653	14.2794	14.7033	14.7567	14.905	14.9488	14.3876	14.4959	14.6514
sp|Q53HL2|BOREA_HUMAN	CDCA8	Borealin OS=Homo sapiens OX=9606 GN=CDCA8 PE=1 SV=2	-0.124617	-0.0267248	-0.0573211	-0.133889	-0.159161	-0.231781	-0.0305963	-0.0252722	-0.226457	0.0438183	0.833388	0.549751	0.123326	0.0246389	0.000158419	0.915677	0.000207776	7.86e-05	sig	16.8063	16.6724	16.9309	16.8736	16.6471	16.9042	16.9364	16.9454	16.9109	16.7522	16.839	16.8276	16.9757	16.8609	16.8759	16.6685	16.6756	16.6731	16.883	16.8239	16.9138	16.611	16.6337	16.6965
tr|X6R7Y7|X6R7Y7_HUMAN	HSPB11	Intraflagellar transport protein 25 homolog OS=Homo sapiens OX=9606 GN=HSPB11 PE=1 SV=1	-0.00193594	0.14746	-0.0379811	-0.0821492	0.107209	-0.231545	-0.185441	0.189358	0.143254	0.990815	0.344011	0.842476	0.673794	0.425179	0.0311963	0.492914	0.195329	0.129523	n.s.	16.9945	16.9123	16.9964	16.9584	17.1017	17.1439	16.934	17.0726	16.9826	17.0039	16.9488	17.0307	17.2958	17.0725	17.0633	16.9457	16.8175	16.9737	16.8951	16.9851	16.995	17.1467	16.9475	17.2108
sp|P11047|LAMC1_HUMAN	LAMC1	Laminin subunit gamma-1 OS=Homo sapiens OX=9606 GN=LAMC1 PE=1 SV=3	-0.260768	-0.0207596	-0.0151515	0.00886371	-0.0745674	-0.231144	0.00560816	-0.0834311	-0.320183	3.1e-12	0.793857	0.843766	0.92611	0.112059	4.73e-10	0.986678	4.09e-17	4.12e-07	sig	15.2114	15.2202	15.4722	15.457	15.1368	15.4514	15.4592	15.5077	15.4496	15.2135	15.1937	15.227	15.4269	15.4537	15.4736	15.2158	15.2384	15.2066	15.4739	15.441	15.4561	15.1604	15.0762	15.1738
sp|Q92626|PXDN_HUMAN	PXDN	Peroxidasin homolog OS=Homo sapiens OX=9606 GN=PXDN PE=1 SV=2	-0.184077	0.0700801	0.0982073	0.0230162	-0.0179027	-0.231141	0.0281272	-0.0409189	-0.300187	0.000376909	0.304572	0.112199	0.808846	0.798515	3.69e-05	0.893046	1.1e-06	5.3e-05	sig	14.4818	14.5048	14.6659	14.7641	14.4639	14.736	14.5883	14.6945	14.7148	14.5412	14.47	14.4342	14.6945	14.7794	14.734	14.5199	14.5181	14.4765	14.7542	14.7788	14.7592	14.5037	14.4692	14.4188
sp|P13994|CC130_HUMAN	CCDC130	Coiled-coil domain-containing protein 130 OS=Homo sapiens OX=9606 GN=CCDC130 PE=1 SV=2	-0.233858	-0.0578142	-0.119652	-0.0547312	-0.0987164	-0.230775	-0.061838	-0.0439853	-0.212922	2.29e-05	0.549499	0.110161	0.600971	0.153344	3.49e-05	0.756325	0.000125551	0.00022667	sig	14.4711	14.4164	14.705	14.5853	14.3724	14.6472	14.667	14.7528	14.6951	14.5346	14.3863	14.4924	14.6225	14.6534	14.6656	14.3437	14.4712	14.4343	14.534	14.637	14.5849	14.3628	14.4105	14.3439
sp|P61024|CKS1_HUMAN	CKS1B	Cyclin-dependent kinases regulatory subunit 1 OS=Homo sapiens OX=9606 GN=CKS1B PE=1 SV=1	-0.30916	0.0100721	-0.0342446	0.0884691	0.0469877	-0.230763	-0.0443167	-0.0414814	-0.227928	7.36e-05	0.955874	0.813487	0.515487	0.684534	0.00330419	0.900925	0.00376101	2.17e-06	sig	16.2914	16.3799	16.6006	16.5663	16.3384	16.6107	16.5695	16.5937	16.6385	16.2658	16.3327	16.2758	16.6438	16.5889	16.5992	16.3759	16.4274	16.3364	16.5706	16.5323	16.5961	16.3387	16.3504	16.3262
sp|Q7Z3D6-2|GLUCM_HUMAN	DGLUCY	Isoform 2 of D-glutamate cyclase, mitochondrial OS=Homo sapiens OX=9606 GN=DGLUCY	-0.135571	0.0658647	0.0506989	-0.028942	-0.141898	-0.230377	-0.0151658	-0.112956	-0.328168	0.0314015	0.510539	0.591373	0.823402	0.0563635	0.000931313	0.964093	1.7e-05	0.000562991	sig	14.6947	14.6658	14.8303	14.881	14.5528	14.8962	14.7441	14.7737	14.9732	14.6651	14.7157	14.7035	14.9149	14.8625	14.9112	14.6277	14.7276	14.6421	14.9156	14.8841	14.8434	14.5643	14.5273	14.567
sp|Q96RK4-2|BBS4_HUMAN	BBS4	Isoform 2 of Bardet-Biedl syndrome 4 protein OS=Homo sapiens OX=9606 GN=BBS4	-0.272948	-0.0202846	0.0503305	0.0234967	0.0384996	-0.229166	0.070615	0.0150028	-0.284778	0.000314741	0.885503	0.627826	0.872905	0.68863	0.00186605	0.755072	0.000221542	0.000497688	sig	14.6097	14.6332	14.8826	14.933	14.6482	14.8623	14.955	14.8301	14.8628	14.5772	14.6108	14.641	14.8921	14.8343	14.8606	14.6882	14.5243	14.6871	15.0007	14.8462	14.9519	14.7076	14.6311	14.6059
sp|Q13127|REST_HUMAN	REST	RE1-silencing transcription factor OS=Homo sapiens OX=9606 GN=REST PE=1 SV=3	-0.404545	-0.179656	-0.00848267	-0.00388723	-0.351223	-0.228777	0.171173	-0.347336	-0.747286	0.00354564	0.404035	0.977451	0.992102	0.029247	0.109067	0.689841	8.01e-07	1.25e-05	sig	12.6506	12.6467	13.0551	13.0466	12.2994	12.8755	13.0722	13.0204	13.0728	12.7476	12.606	12.5981	12.7448	12.9376	12.9441	12.661	12.5738	12.7053	12.976	13.1626	13.0013	12.3612	12.2285	12.3084
sp|Q8WVX3-2|CD003_HUMAN	C4orf3	Isoform 2 of Uncharacterized protein C4orf3 OS=Homo sapiens OX=9606 GN=C4orf3	-0.082312	0.0263306	0.158797	-0.120039	-0.0738644	-0.228682	0.132466	0.0461749	-0.314973	0.381433	0.8871	0.189249	0.40057	0.539439	0.0140259	0.596127	0.00127042	0.0025492	sig	16.2043	16.0842	16.2866	16.4454	16.1304	16.3129	16.2498	16.2568	16.3532	16.2146	16.274	16.1243	16.2312	16.3382	16.3693	15.9585	16.0987	16.1954	16.4407	16.4652	16.4303	16.1723	16.1232	16.0957
tr|A0A140T9X5|A0A140T9X5_HUMAN	HLA-A	HLA class I histocompatibility antigen, A-3 alpha chain (Fragment) OS=Homo sapiens OX=9606 GN=HLA-A PE=1 SV=1	-0.215195	0.0246405	0.0274402	0.0113703	-0.0196912	-0.228466	0.00279964	-0.0310615	-0.262327	0.000621589	0.824408	0.780393	0.93093	0.824975	0.000411926	0.995937	8.45e-05	0.000669563	sig	14.6235	14.6349	14.8387	14.8661	14.6038	14.8633	14.8772	14.7619	14.877	14.5755	14.6497	14.6453	14.8281	14.8821	14.8799	14.5164	14.7071	14.6812	14.8872	14.8694	14.8419	14.6462	14.5547	14.6105
sp|Q8NEF3-2|CC112_HUMAN	CCDC112	Isoform 2 of Coiled-coil domain-containing protein 112 OS=Homo sapiens OX=9606 GN=CCDC112	-0.289224	-0.089525	-0.225559	-0.028188	-0.0046103	-0.227887	-0.136033	0.0235777	-0.0682753	0.00494763	0.580867	0.0823023	0.897062	0.977258	0.0252751	0.636439	0.550366	0.0106168	sig	15.1203	15.0921	15.4095	15.1839	15.1157	15.32	15.4212	15.4334	15.3739	15.0969	15.0867	15.1771	15.4149	15.2267	15.3183	15.1776	15.1868	14.9118	15.2385	15.0954	15.2179	15.1271	15.1447	15.0752
sp|Q03933|HSF2_HUMAN	HSF2	Heat shock factor protein 2 OS=Homo sapiens OX=9606 GN=HSF2 PE=1 SV=1	-0.208806	-0.0833114	-0.0687905	-0.10212	-0.176941	-0.227615	0.014521	-0.0748214	-0.316957	0.022541	0.575607	0.619348	0.502621	0.101498	0.0159275	0.980137	0.00139415	0.00211945	sig	15.6013	15.4992	15.8101	15.7414	15.4244	15.7268	15.8448	15.7809	15.8047	15.6216	15.6964	15.4861	15.6783	15.7244	15.7778	15.4445	15.5432	15.51	15.7819	15.636	15.8061	15.3804	15.5484	15.3444
sp|Q9NRH1|YAE1_HUMAN	YAE1	Protein YAE1 homolog OS=Homo sapiens OX=9606 GN=YAE1 PE=1 SV=1	-0.0659969	-0.0415458	-0.107844	-0.202916	-0.212649	-0.227367	-0.0662981	-0.00973293	-0.170802	0.614533	0.859367	0.529202	0.244627	0.125025	0.0551878	0.896583	0.163048	0.0732866	n.s.	13.9412	13.7383	14.0072	13.8994	13.7286	13.9657	13.9941	14.0697	13.9579	14.1246	13.8254	13.8736	13.9089	14.0804	13.9077	13.6828	13.8494	13.6827	13.8999	13.7949	14.0033	13.6424	13.8705	13.6728
tr|E9PCN2|E9PCN2_HUMAN	GUCY1B1	Guanylate cyclase soluble subunit beta-1 OS=Homo sapiens OX=9606 GN=GUCY1B1 PE=1 SV=1	-0.163379	0.120464	0.0489814	0.0566693	0.11548	-0.227174	-0.0714826	0.0588111	-0.0968799	0.0872966	0.417982	0.772562	0.772762	0.3438	0.0170584	0.851273	0.368341	0.0540999	n.s.	14.1051	14.1618	14.2685	14.3175	14.2206	14.389	14.1654	14.3247	14.3154	14.1941	14.0287	14.0926	14.3833	14.3769	14.4067	14.2549	14.2279	14.0026	14.3926	14.2024	14.3574	14.1399	14.2379	14.284
sp|Q9BWC9|CC106_HUMAN	CCDC106	Coiled-coil domain-containing protein 106 OS=Homo sapiens OX=9606 GN=CCDC106 PE=1 SV=1	-0.0979579	-0.102041	-0.206977	-0.231188	-0.267369	-0.227106	-0.104936	-0.0361806	-0.15835	0.152207	0.304572	0.0133841	0.00776035	0.000684417	0.000970665	0.567973	0.0212912	2.94e-05	sig	16.1402	15.9091	16.2382	16.0312	15.8729	16.1362	16.2255	16.25	16.2391	16.1678	16.1432	16.1098	16.1487	16.1223	16.1375	15.9476	15.8685	15.9111	16.0673	16.0096	16.0168	15.8428	15.8019	15.9739
sp|Q96EU6|RRP36_HUMAN	RRP36	Ribosomal RNA processing protein 36 homolog OS=Homo sapiens OX=9606 GN=RRP36 PE=1 SV=1	-0.25043	-0.0502318	-0.0941109	-0.0267551	-0.022348	-0.226953	-0.0438791	0.0044071	-0.178667	6.92e-06	0.47073	0.112649	0.76193	0.728613	2.8e-05	0.775528	0.000374262	1.72e-05	sig	16.1897	16.1629	16.4401	16.346	16.1673	16.3899	16.4454	16.4034	16.4715	16.182	16.228	16.159	16.3982	16.4014	16.3699	16.1684	16.1126	16.2077	16.3018	16.3381	16.3981	16.1455	16.189	16.1674
sp|Q9NSI2|F207A_HUMAN	FAM207A	Protein FAM207A OS=Homo sapiens OX=9606 GN=FAM207A PE=1 SV=2	-0.233088	-0.0607106	-0.0639684	-0.0543665	-0.00759986	-0.226743	-0.0032578	0.0467666	-0.176719	5.36e-07	0.431894	0.359856	0.521564	0.93346	1.24e-06	0.993169	0.000157409	2.78e-05	sig	15.247	15.1926	15.4801	15.4161	15.2394	15.4194	15.4772	15.4614	15.5017	15.2264	15.2439	15.2707	15.4602	15.4076	15.3903	15.2308	15.205	15.1421	15.3957	15.3785	15.4741	15.2767	15.2349	15.2066
sp|Q9UNE7|CHIP_HUMAN	STUB1	E3 ubiquitin-protein ligase CHIP OS=Homo sapiens OX=9606 GN=STUB1 PE=1 SV=2	-0.0855783	0.063254	-0.0462139	-0.0777722	-0.000784083	-0.226604	-0.109468	0.0769881	-0.0401484	0.0708328	0.392369	0.526795	0.289242	0.992785	3.07e-07	0.309281	0.473779	0.00182318	sig	14.8385	14.7607	14.9241	14.8779	14.8377	14.9873	14.9557	14.9087	14.9079	14.8172	14.8785	14.8198	14.9846	15.0209	14.9566	14.8228	14.75	14.7094	14.8565	14.8967	14.8805	14.9007	14.8135	14.799
sp|Q13332|PTPRS_HUMAN	PTPRS	Receptor-type tyrosine-protein phosphatase S OS=Homo sapiens OX=9606 GN=PTPRS PE=1 SV=3	-0.187864	-0.00657769	0.0300287	-0.0448017	-0.0576486	-0.226089	0.0366063	-0.0128469	-0.275542	0.00569408	0.966954	0.820539	0.761329	0.566761	0.000952741	0.908869	3.79e-05	3.41e-06	sig	14.7433	14.6985	14.9311	14.9612	14.6856	14.9245	14.9387	14.9162	14.9385	14.7848	14.7575	14.6875	14.9395	14.9183	14.9158	14.7044	14.6831	14.7078	14.9065	14.99	14.9869	14.6591	14.6916	14.7061
sp|Q8WUB2|F216A_HUMAN	FAM216A	Protein FAM216A OS=Homo sapiens OX=9606 GN=FAM216A PE=2 SV=1	-0.230168	0.125097	0.112028	0.129494	0.0751443	-0.225771	-0.0130696	-0.0543499	-0.267051	0.077386	0.554832	0.563937	0.559744	0.683017	0.0887147	0.989856	0.0492338	0.0549813	n.s.	14.0009	14.1304	14.2311	14.3431	14.076	14.3561	14.2868	14.1189	14.2875	14.0391	14.0043	13.9593	14.4325	14.1106	14.5254	14.1293	14.1291	14.1327	14.3619	14.4119	14.2555	13.9254	14.2811	14.0216
sp|P55317|FOXA1_HUMAN	FOXA1	Hepatocyte nuclear factor 3-alpha OS=Homo sapiens OX=9606 GN=FOXA1 PE=1 SV=2	-0.327358	-0.0729467	-0.110137	0.0286872	-0.111397	-0.225724	-0.0371906	-0.140085	-0.328618	0.000815422	0.632156	0.381612	0.880576	0.318266	0.0154182	0.92392	0.000894699	0.00037846	sig	17.1189	17.1476	17.4462	17.3361	17.0075	17.3733	17.5161	17.4669	17.3557	17.1402	17.0895	17.127	17.3806	17.4852	17.254	17.1014	17.1236	17.2178	17.2518	17.3869	17.3696	17.0076	17.0327	16.9821
sp|Q15386|UBE3C_HUMAN	UBE3C	Ubiquitin-protein ligase E3C OS=Homo sapiens OX=9606 GN=UBE3C PE=1 SV=3	-0.218635	0.073049	-0.0299271	0.0661108	0.0108057	-0.225573	-0.102976	-0.0553051	-0.177902	1.96e-05	0.233353	0.650923	0.311883	0.879721	1.56e-05	0.298733	0.000222149	1.42e-05	sig	15.3638	15.43	15.5825	15.5526	15.3747	15.6555	15.6152	15.5895	15.5427	15.3911	15.3734	15.3271	15.6485	15.6482	15.67	15.4821	15.4057	15.4021	15.5674	15.5094	15.5808	15.3557	15.3563	15.412
sp|Q9P2N6|KANL3_HUMAN	KANSL3	KAT8 regulatory NSL complex subunit 3 OS=Homo sapiens OX=9606 GN=KANSL3 PE=1 SV=2	-0.125813	0.0465793	-0.0382358	-0.0528807	-0.0237936	-0.225273	-0.0848151	0.0290871	-0.111371	0.00690776	0.517474	0.569746	0.478944	0.71419	3.5e-05	0.448481	0.0188414	0.000797129	sig	15.0031	14.9502	15.1289	15.0906	14.9793	15.1755	15.1274	15.0799	15.1793	14.9788	14.9737	15.0567	15.1952	15.1346	15.1965	14.907	14.9789	14.9647	15.0655	15.0727	15.1337	14.9563	14.9563	15.0252
sp|Q99551|MTEF1_HUMAN	MTERF1	Transcription termination factor 1, mitochondrial OS=Homo sapiens OX=9606 GN=MTERF1 PE=1 SV=1	-0.209649	-0.0668251	-0.00937476	-0.0821626	-0.12067	-0.224986	0.0574503	-0.038507	-0.320943	0.0292251	0.69253	0.967383	0.630236	0.310439	0.0227393	0.893899	0.00198868	0.0108143	sig	14.1481	14.0659	14.3577	14.3484	14.0274	14.2909	14.266	14.4074	14.3998	14.2338	14.1516	14.0589	14.2129	14.2402	14.4197	13.9741	14.1391	14.0846	14.4336	14.3482	14.2633	13.9204	14.001	14.1609
sp|Q9NRM2|ZN277_HUMAN	ZNF277	Zinc finger protein 277 OS=Homo sapiens OX=9606 GN=ZNF277 PE=1 SV=2	-0.272676	-0.09333	-0.0689895	-0.0455397	-0.0463823	-0.224885	0.0243405	-0.000842569	-0.250069	2.09e-07	0.251484	0.391682	0.675455	0.556161	2.19e-05	0.92392	1.88e-06	3.96e-05	sig	15.9995	15.954	16.2722	16.2032	15.9532	16.1789	16.2078	16.3437	16.2651	16.0133	15.9886	15.9967	16.1655	16.158	16.2131	15.9827	15.9026	15.9766	16.2434	16.1467	16.2195	16.0018	15.9426	15.9151
sp|Q96MH7|CE034_HUMAN	C5orf34	Uncharacterized protein C5orf34 OS=Homo sapiens OX=9606 GN=C5orf34 PE=2 SV=2	0.00584578	0.0318725	0.100668	-0.198585	-0.0739934	-0.224612	0.0687955	0.124592	-0.168816	0.969731	0.889783	0.540283	0.235396	0.632231	0.048612	0.888736	0.149719	0.112219	n.s.	16.1592	15.9606	16.1533	16.254	16.0852	16.1852	16.1351	16.1467	16.1781	16.1754	16.0423	16.2597	16.1069	16.1349	16.3137	16.0808	15.7807	16.0202	16.3272	16.281	16.1537	16.1699	16.0182	16.0674
sp|Q8N3Z3|GTPB8_HUMAN	GTPBP8	GTP-binding protein 8 OS=Homo sapiens OX=9606 GN=GTPBP8 PE=2 SV=1	-0.233712	-0.0801695	-0.0520886	-0.0709666	-0.126098	-0.224509	0.0280808	-0.0551314	-0.307722	7.9e-05	0.281981	0.480529	0.380244	0.0376127	0.000144014	0.899435	2.69e-06	1.8e-05	sig	16.9232	16.8522	17.1569	17.1048	16.7971	17.0767	17.0883	17.1697	17.2127	16.9419	16.9003	16.9274	17.0244	17.1433	17.0625	16.8158	16.8666	16.8742	17.1031	17.1208	17.0905	16.8001	16.7519	16.8392
tr|F6R0L0|F6R0L0_HUMAN	SIMC1	SUMO-interacting motif-containing protein 1 OS=Homo sapiens OX=9606 GN=SIMC1 PE=1 SV=1	-0.159331	-0.0656658	-0.0500627	-0.130791	-0.0905329	-0.224457	0.0156031	0.0402583	-0.199801	0.0162435	0.530401	0.615759	0.169053	0.26056	0.00166491	0.964093	0.00441715	0.00251629	sig	14.5611	14.4303	14.7204	14.6703	14.4705	14.6547	14.812	14.6339	14.7153	14.6004	14.4661	14.6167	14.6297	14.6815	14.6529	14.379	14.4066	14.5052	14.6984	14.6493	14.6633	14.5343	14.4333	14.444
sp|Q8N612-2|F16A2_HUMAN	FAM160A2	Isoform 2 of FTS and Hook-interacting protein OS=Homo sapiens OX=9606 GN=FAM160A2	-0.0788144	0.0266291	-0.0538563	-0.11901	-0.1555	-0.224454	-0.0804854	-0.03649	-0.180459	0.510394	0.910274	0.775993	0.515487	0.233193	0.0331921	0.850349	0.10227	0.000762033	sig	14.6619	14.5428	14.7407	14.6868	14.5064	14.7673	14.7069	14.7445	14.7707	14.5931	14.676	14.7165	14.7887	14.7659	14.7474	14.4851	14.5915	14.552	14.7301	14.7175	14.6129	14.4983	14.5487	14.472
sp|Q49AG3|ZBED5_HUMAN	ZBED5	Zinc finger BED domain-containing protein 5 OS=Homo sapiens OX=9606 GN=ZBED5 PE=2 SV=2	-0.224077	-0.0622416	-0.108994	-0.0625684	-0.0996708	-0.224404	-0.0467524	-0.0371025	-0.214754	6e-08	0.329079	0.0372219	0.357259	0.0397885	6.23e-08	0.745347	1.83e-07	1.5e-05	sig	15.1711	15.1085	15.3951	15.2861	15.0714	15.3329	15.4004	15.4365	15.3485	15.1885	15.1446	15.1801	15.3587	15.2971	15.3429	15.0757	15.0956	15.1542	15.3415	15.2834	15.2335	15.0761	15.0529	15.0851
sp|O95900|TRUB2_HUMAN	TRUB2	Mitochondrial mRNA pseudouridine synthase TRUB2 OS=Homo sapiens OX=9606 GN=TRUB2 PE=1 SV=1	-0.202074	-0.0708903	-0.0460242	-0.0929664	-0.169019	-0.22415	0.0248662	-0.0760527	-0.325068	0.000168425	0.307851	0.506497	0.178489	0.00401292	6.43e-05	0.904874	4.53e-07	1.85e-05	sig	14.7451	14.6521	14.9472	14.9011	14.5761	14.8763	14.896	14.9558	14.9896	14.7558	14.7622	14.7173	14.8933	14.8289	14.9066	14.6036	14.6912	14.6616	14.8911	14.8498	14.9625	14.5368	14.5717	14.6197
sp|Q9BSK4|FEM1A_HUMAN	FEM1A	Protein fem-1 homolog A OS=Homo sapiens OX=9606 GN=FEM1A PE=1 SV=1	-0.4055	-0.0418398	-0.0501435	0.139745	0.0154774	-0.223915	-0.0083037	-0.124267	-0.339879	1.09e-07	0.7827	0.699587	0.222684	0.910119	0.00320734	0.989386	6.07e-06	4.52e-05	sig	15.0601	15.1998	15.4656	15.4154	15.0756	15.4237	15.4489	15.5262	15.4216	15.0589	15.0457	15.0757	15.3712	15.4162	15.4838	15.1711	15.2632	15.1652	15.3732	15.4156	15.4575	14.9584	15.1399	15.1283
tr|C9JYJ0|C9JYJ0_HUMAN	RAD51B	DNA repair protein RAD51 homolog 2 OS=Homo sapiens OX=9606 GN=RAD51B PE=1 SV=1	-0.139877	0.140909	-0.0373164	0.0570646	0.126318	-0.223721	-0.178225	0.0692533	0.0237577	0.197691	0.380909	0.847771	0.791274	0.345232	0.0407835	0.532216	0.865246	0.10962	n.s.	16.2327	16.2898	16.3726	16.3353	16.3591	16.5135	16.4138	16.3827	16.3214	16.1573	16.3049	16.2361	16.6431	16.5035	16.394	16.1831	16.3645	16.3218	16.462	16.2182	16.3257	16.2546	16.4473	16.3753
sp|Q96EX3|WDR34_HUMAN	WDR34	WD repeat-containing protein 34 OS=Homo sapiens OX=9606 GN=WDR34 PE=1 SV=2	-0.220224	0.0458164	-0.0403737	0.042419	0.049044	-0.223621	-0.0861901	0.00662495	-0.130806	0.00645039	0.753446	0.760439	0.788674	0.654588	0.00680585	0.729604	0.110123	0.0138874	sig	14.7896	14.832	15.0098	14.9695	14.8387	15.0557	15.0023	15.0365	14.9907	14.7485	14.7437	14.8767	15.0628	14.9908	15.1133	14.7673	14.8995	14.8293	14.8215	15.0543	15.0326	14.7717	14.8552	14.8891
sp|Q02078|MEF2A_HUMAN	MEF2A	Myocyte-specific enhancer factor 2A OS=Homo sapiens OX=9606 GN=MEF2A PE=1 SV=1	-0.404701	-0.0530987	-0.0640586	0.129087	0.0733067	-0.222515	-0.0109599	-0.0557805	-0.267336	7.4e-06	0.744548	0.635457	0.338188	0.532826	0.0100205	0.987676	0.00209623	0.000191745	sig	14.1749	14.3039	14.5796	14.5155	14.2482	14.5265	14.5506	14.6337	14.5543	14.2217	14.0959	14.2069	14.4867	14.6124	14.4803	14.3947	14.308	14.2092	14.4811	14.5903	14.4751	14.2688	14.237	14.2387
sp|Q9H3F6|BACD3_HUMAN	KCTD10	BTB/POZ domain-containing adapter for CUL3-mediated RhoA degradation protein 3 OS=Homo sapiens OX=9606 GN=KCTD10 PE=1 SV=1	-0.151451	-0.0722802	-0.063491	-0.143283	-0.178876	-0.222454	0.00878921	-0.0355926	-0.266836	0.0066808	0.373358	0.403873	0.0583357	0.00673239	0.000296228	0.980137	3.47e-05	0.00013473	sig	15.7385	15.5953	15.89	15.8265	15.5597	15.8177	15.9715	15.8829	15.8156	15.6784	15.7843	15.7529	15.7824	15.8389	15.8318	15.5965	15.6256	15.5637	15.8288	15.8215	15.8292	15.6153	15.5677	15.4959
sp|Q9NYK6|EURL_HUMAN	EURL	Protein EURL homolog OS=Homo sapiens OX=9606 GN=EURL PE=1 SV=3	-0.082221	0.0371944	-0.0688514	-0.102999	-0.353772	-0.222414	-0.106046	-0.250773	-0.367141	0.357126	0.823173	0.593269	0.455387	0.000331207	0.00837181	0.670999	2.49e-05	0.000271889	sig	13.3602	13.2572	13.4424	13.3736	13.0064	13.4796	13.4676	13.4823	13.3773	13.3693	13.3314	13.3799	13.4564	13.5031	13.4793	13.2437	13.2914	13.2364	13.3553	13.5016	13.2638	12.9524	12.9524	13.1144
sp|Q9NWB7|IFT57_HUMAN	IFT57	Intraflagellar transport protein 57 homolog OS=Homo sapiens OX=9606 GN=IFT57 PE=1 SV=1	-0.215053	0.0290317	0.019978	0.0222186	0.0571318	-0.221866	-0.00905372	0.0349132	-0.177899	2.48e-06	0.754257	0.82206	0.83128	0.350717	1.47e-06	0.976331	0.000101633	0.00022667	sig	15.4338	15.456	15.6488	15.6688	15.4909	15.6779	15.6897	15.5796	15.6772	15.4382	15.4424	15.4207	15.6449	15.6682	15.7205	15.5219	15.4177	15.4284	15.6434	15.7054	15.6577	15.4437	15.5422	15.4869
tr|H7C1Y7|H7C1Y7_HUMAN	NDUFA10	NADH dehydrogenase [ubiquinone] 1 alpha subcomplex subunit 10, mitochondrial (Fragment) OS=Homo sapiens OX=9606 GN=NDUFA10 PE=1 SV=1	-0.170954	-0.175194	-0.189327	-0.226096	-0.18725	-0.221856	-0.0141331	0.0388461	-0.168877	0.12663	0.281981	0.209474	0.159369	0.160983	0.0505892	0.987558	0.148653	0.0169185	sig	15.0992	14.8731	15.2701	15.0808	14.9119	15.0949	15.1831	15.2645	15.3628	15.0342	15.2274	15.0359	15.1367	15.0932	15.0548	14.7002	14.8992	15.0198	14.9988	15.0709	15.1726	14.8623	14.8569	15.0165
sp|Q9UPV0|CE164_HUMAN	CEP164	Centrosomal protein of 164 kDa OS=Homo sapiens OX=9606 GN=CEP164 PE=1 SV=3	-0.0716108	0.0521588	-0.00793325	-0.0975839	-0.126411	-0.221353	-0.060092	-0.0288271	-0.190089	0.532329	0.789956	0.971648	0.590043	0.331497	0.038228	0.896583	0.0812711	0.0729429	n.s.	14.3412	14.2436	14.4128	14.4049	14.2148	14.465	14.3995	14.369	14.47	14.3507	14.2778	14.3952	14.5455	14.4717	14.3777	14.2314	14.1936	14.3059	14.4651	14.5126	14.237	14.1407	14.152	14.3517
sp|Q7Z4Q2|HEAT3_HUMAN	HEATR3	HEAT repeat-containing protein 3 OS=Homo sapiens OX=9606 GN=HEATR3 PE=1 SV=2	-0.275218	-0.118765	-0.0392581	-0.0646121	-0.0493794	-0.221065	0.0795071	0.0152327	-0.28534	6.85e-06	0.085799	0.595282	0.412123	0.436265	0.000111238	0.542621	4.36e-06	2.03e-05	sig	16.1392	16.0746	16.4144	16.3751	16.0898	16.2956	16.4542	16.423	16.366	16.1768	16.1669	16.0738	16.3235	16.247	16.3164	16.0758	16.0452	16.1027	16.3707	16.3867	16.368	16.1168	16.1341	16.0186
sp|Q9UNX3|RL26L_HUMAN	RPL26L1	60S ribosomal protein L26-like 1 OS=Homo sapiens OX=9606 GN=RPL26L1 PE=1 SV=1	-0.196169	-0.0125603	-0.113072	-0.0373097	-0.0601443	-0.220919	-0.100512	-0.0228346	-0.143241	0.00184973	0.919972	0.156156	0.748074	0.429675	0.000793331	0.521799	0.0208498	0.000577894	sig	16.515	16.4776	16.7111	16.598	16.4548	16.6986	16.7539	16.68	16.6995	16.5034	16.54	16.5014	16.7488	16.7087	16.6382	16.5299	16.4876	16.4154	16.6023	16.6006	16.5913	16.5317	16.3768	16.4559
sp|Q8WWK9|CKAP2_HUMAN	CKAP2	Cytoskeleton-associated protein 2 OS=Homo sapiens OX=9606 GN=CKAP2 PE=1 SV=1	-0.189653	0.0380548	0.0387062	0.00756199	-0.0149746	-0.220146	0.00065139	-0.0225366	-0.243334	0.0020528	0.715538	0.672584	0.956943	0.877298	0.000666217	0.998822	0.000220427	0.000833421	sig	15.6553	15.6629	15.845	15.8837	15.6403	15.883	15.8648	15.8464	15.8237	15.7286	15.6918	15.5455	15.8258	15.8677	15.9556	15.664	15.7116	15.6131	15.894	15.883	15.8741	15.6201	15.69	15.611
sp|Q9BSF8-2|BTBDA_HUMAN	BTBD10	Isoform 2 of BTB/POZ domain-containing protein 10 OS=Homo sapiens OX=9606 GN=BTBD10	-0.208492	-0.0590931	-0.0774479	-0.0706486	-0.13055	-0.220048	-0.0183548	-0.0599015	-0.261594	0.0012859	0.586304	0.402105	0.523249	0.0849053	0.000886974	0.95484	8.73e-05	0.000374056	sig	15.044	14.9734	15.2525	15.1751	14.9135	15.1934	15.2896	15.2572	15.2107	14.9995	15.0151	15.1175	15.1889	15.1736	15.2178	14.9958	15.0501	14.8743	15.1482	15.1905	15.1866	14.9438	14.9575	14.8391
sp|Q6NUM9|RETST_HUMAN	RETSAT	All-trans-retinol 13,14-reductase OS=Homo sapiens OX=9606 GN=RETSAT PE=1 SV=2	-0.0883637	0.158985	0.157408	0.0273236	-0.0500689	-0.220025	-0.00157639	-0.0773924	-0.295841	0.24626	0.127603	0.111156	0.864677	0.626445	0.0053814	0.996991	0.000398935	0.00232824	sig	15.4857	15.513	15.574	15.7315	15.4356	15.733	15.5185	15.5716	15.632	15.5476	15.4433	15.4661	15.7588	15.8001	15.6402	15.4877	15.5272	15.5241	15.7913	15.6689	15.7342	15.4301	15.3385	15.5382
sp|Q15573|TAF1A_HUMAN	TAF1A	TATA box-binding protein-associated factor RNA polymerase I subunit A OS=Homo sapiens OX=9606 GN=TAF1A PE=1 SV=1	-0.263849	-0.0267369	-0.0363013	0.0171516	0.0102256	-0.21996	-0.00956443	-0.00692608	-0.217322	4.1e-05	0.794471	0.672827	0.881468	0.912172	0.000359706	0.976331	0.000382932	0.00024237	sig	15.8588	15.8759	16.1226	16.0863	15.869	16.0959	16.092	16.0888	16.1871	15.828	15.8094	15.939	16.1664	16.069	16.0524	15.8412	15.8883	15.8983	16.1079	16.0426	16.1085	15.9021	15.829	15.8759
sp|P51530|DNA2_HUMAN	DNA2	DNA replication ATP-dependent helicase/nuclease DNA2 OS=Homo sapiens OX=9606 GN=DNA2 PE=1 SV=3	-0.291072	-0.138149	-0.134679	-0.0667608	-0.0399255	-0.219684	0.00347024	0.0268352	-0.196319	1.82e-19	0.000171837	0.000193782	0.14617	0.344867	1.67e-12	0.989943	1.63e-10	1.53e-06	sig	15.0248	14.9581	15.3159	15.1812	14.9849	15.1778	15.2886	15.358	15.3011	15.0356	15.0568	14.9821	15.1928	15.1805	15.16	15.0034	14.9171	14.9538	15.1875	15.1912	15.1649	14.9568	14.9973	15.0006
sp|Q92901|RL3L_HUMAN	RPL3L	60S ribosomal protein L3-like OS=Homo sapiens OX=9606 GN=RPL3L PE=2 SV=3	-0.039311	0.12445	-0.0758039	-0.0558927	-0.0320155	-0.219654	-0.200254	0.0238772	0.00447739	0.692844	0.311837	0.546197	0.740144	0.807208	0.00755681	0.284171	0.97091	0.0529117	n.s.	17.919	17.8631	17.9583	17.8825	17.887	18.0828	17.9392	17.9722	17.9636	17.8958	17.9593	17.902	18.2042	18.057	17.9872	17.8147	17.9512	17.8235	17.9028	17.8785	17.8663	18.0018	17.8073	17.8519
sp|Q96CN4-2|EVI5L_HUMAN	EVI5L	Isoform 2 of EVI5-like protein OS=Homo sapiens OX=9606 GN=EVI5L	-0.126212	0.286443	0.372979	0.193317	0.274166	-0.219337	0.0865367	0.0808485	-0.225025	0.355772	0.117951	0.0298687	0.345626	0.076004	0.0992047	0.873159	0.0995462	0.0145035	sig	13.4865	13.6798	13.6127	13.9857	13.7607	13.8992	13.5513	13.64	13.6469	13.3254	13.4498	13.6843	13.9465	14.0469	13.7041	13.5604	13.883	13.5962	13.9916	13.9717	13.9939	13.7889	13.7597	13.7334
sp|P23468|PTPRD_HUMAN	PTPRD	Receptor-type tyrosine-protein phosphatase delta OS=Homo sapiens OX=9606 GN=PTPRD PE=1 SV=2	-0.212682	0.0298362	-0.00872879	0.0235214	-0.207315	-0.218997	-0.038565	-0.230837	-0.411268	0.0485253	0.896164	0.971453	0.92611	0.106201	0.045944	0.944422	0.000221582	0.000360324	sig	14.2298	14.2534	14.4425	14.4338	14.0225	14.4724	14.4547	14.3588	14.5141	14.2272	14.3172	14.1451	14.4155	14.4291	14.5724	14.2257	14.2987	14.2357	14.4244	14.4717	14.4053	13.9228	14.0692	14.0756
sp|Q8N8R7|AL14E_HUMAN	ARL14EP	ARL14 effector protein OS=Homo sapiens OX=9606 GN=ARL14EP PE=1 SV=1	-0.070886	0.0906675	-0.0599037	-0.0567476	-0.0832909	-0.218301	-0.150571	-0.0265433	-0.0942733	0.324729	0.377607	0.563277	0.656424	0.331676	0.0011385	0.337247	0.191373	0.00577378	sig	15.2738	15.217	15.3447	15.2848	15.1905	15.4353	15.2919	15.4165	15.3257	15.2446	15.2936	15.2831	15.4015	15.4898	15.4147	15.2567	15.1453	15.2491	15.2466	15.308	15.2998	15.22	15.1073	15.2441
sp|Q14112|NID2_HUMAN	NID2	Nidogen-2 OS=Homo sapiens OX=9606 GN=NID2 PE=1 SV=3	-0.139447	0.101464	0.0497433	0.0230957	-0.0141828	-0.217816	-0.051721	-0.0372785	-0.203373	0.0158752	0.239351	0.592349	0.862782	0.892914	0.000179243	0.827479	0.00045476	0.000251659	sig	14.7626	14.7857	14.902	14.9518	14.7484	15.0035	14.8989	14.8725	14.9347	14.8115	14.7835	14.6928	14.9823	15.014	15.0142	14.7493	14.7615	14.8463	14.9685	14.9643	14.9225	14.7195	14.8055	14.7202
tr|E9PRZ1|E9PRZ1_HUMAN	SAAL1	Protein SAAL1 OS=Homo sapiens OX=9606 GN=SAAL1 PE=1 SV=1	-0.238649	-0.0479866	-0.0289676	-0.0270322	-0.0199946	-0.217695	0.019019	0.0070376	-0.229676	4.66e-13	0.372597	0.602457	0.698469	0.704441	3.07e-11	0.906078	2.44e-12	2.44e-07	sig	16.6288	16.6018	16.8674	16.8385	16.6088	16.8194	16.8479	16.919	16.8355	16.6482	16.6098	16.6284	16.8112	16.8121	16.8351	16.603	16.6102	16.5921	16.8373	16.8602	16.8179	16.598	16.619	16.6094
sp|O00522|KRIT1_HUMAN	KRIT1	Krev interaction trapped protein 1 OS=Homo sapiens OX=9606 GN=KRIT1 PE=1 SV=2	-0.218969	0.00857399	-0.117486	0.00997468	-0.0651364	-0.217568	-0.12606	-0.075111	-0.166619	5.9e-06	0.941092	0.0586712	0.934538	0.299747	7.75e-06	0.256116	0.000578408	3.55e-05	sig	15.3213	15.3312	15.5402	15.4228	15.2561	15.5488	15.5905	15.5071	15.5231	15.3426	15.3442	15.2769	15.6205	15.5093	15.5166	15.3661	15.3238	15.3039	15.4018	15.4276	15.4389	15.2666	15.2623	15.2394
sp|Q9Y2D8|ADIP_HUMAN	SSX2IP	Afadin- and alpha-actinin-binding protein OS=Homo sapiens OX=9606 GN=SSX2IP PE=1 SV=3	-0.188615	-0.128195	-0.130801	-0.156896	-0.241366	-0.217317	-0.00260632	-0.08447	-0.29918	0.0591615	0.414924	0.36271	0.319483	0.0353496	0.03105	0.996869	0.00256507	6.69e-05	sig	14.9438	14.7869	15.1324	15.0016	14.7024	15.0042	15.1698	15.1001	15.1273	14.9106	15.0164	14.9043	15.0631	14.9724	14.9772	14.7354	14.7777	14.8476	14.9656	15.0906	14.9486	14.702	14.6899	14.7154
sp|Q8WVD5|RN141_HUMAN	RNF141	RING finger protein 141 OS=Homo sapiens OX=9606 GN=RNF141 PE=1 SV=1	-0.126475	0.177156	0.0451886	0.0864366	0.0529362	-0.217194	-0.131967	-0.0335004	-0.118727	0.278456	0.283975	0.82206	0.682983	0.749354	0.0592228	0.704616	0.335512	0.0558619	n.s.	15.3321	15.4185	15.4586	15.5038	15.385	15.6357	15.4586	15.4943	15.4228	15.4051	15.2186	15.3726	15.732	15.4672	15.708	15.4207	15.4678	15.3671	15.4873	15.4524	15.5716	15.3723	15.2722	15.5106
tr|E5RJF8|E5RJF8_HUMAN	CETN3	Centrin-3 OS=Homo sapiens OX=9606 GN=CETN3 PE=1 SV=1	-0.0562419	0.147484	0.0703695	-0.0134017	0.0222169	-0.217128	-0.0771146	0.0356186	-0.104394	0.547545	0.22555	0.578414	0.946182	0.874803	0.0137708	0.800565	0.247534	0.0226051	sig	15.9029	15.8895	15.9592	16.0296	15.9252	16.1067	16.0261	15.9762	15.8752	15.8748	16.0223	15.8117	16.121	16.053	16.146	15.9123	15.9064	15.8498	16.0573	16.0301	16.0012	15.8988	15.9774	15.8992
sp|Q6NUK4|REEP3_HUMAN	REEP3	Receptor expression-enhancing protein 3 OS=Homo sapiens OX=9606 GN=REEP3 PE=1 SV=1	-0.239514	-0.00894092	0.0148867	0.013449	0.00705205	-0.217125	0.0238277	-0.00639694	-0.247349	3.34e-07	0.931139	0.869485	0.898489	0.93346	3.09e-06	0.907025	1.67e-07	4.31e-05	sig	16.5913	16.6047	16.8308	16.8457	16.5983	16.8218	16.8364	16.8	16.8559	16.5962	16.5392	16.6384	16.7938	16.8556	16.8161	16.5823	16.6367	16.5951	16.8647	16.845	16.8273	16.6526	16.5187	16.6236
sp|Q8N5I2|ARRD1_HUMAN	ARRDC1	Arrestin domain-containing protein 1 OS=Homo sapiens OX=9606 GN=ARRDC1 PE=1 SV=1	-0.154361	0.204312	0.0533036	0.141697	0.18967	-0.216976	-0.151009	0.0479728	-0.0179945	0.0790572	0.0993163	0.709599	0.291492	0.0678729	0.0171963	0.519014	0.87634	0.00498673	sig	14.1036	14.2453	14.2579	14.3112	14.2932	14.4622	14.2912	14.3261	14.1565	14.0858	14.1329	14.0919	14.4256	14.4162	14.5449	14.3242	14.1344	14.2772	14.3169	14.2893	14.3275	14.3682	14.2593	14.2522
sp|Q5T2R2|DPS1_HUMAN	PDSS1	Decaprenyl-diphosphate synthase subunit 1 OS=Homo sapiens OX=9606 GN=PDSS1 PE=1 SV=1	-0.0283324	0.0536609	0.0357275	-0.134306	-0.107775	-0.216299	-0.0179334	0.0265313	-0.171835	0.639976	0.527757	0.670995	0.0704665	0.0874131	0.000335691	0.946262	0.00274457	0.00151685	sig	15.1781	15.0438	15.2065	15.2422	15.0704	15.2601	15.1089	15.215	15.2955	15.1777	15.1849	15.1719	15.2943	15.2567	15.2293	15.0264	15.0594	15.0456	15.229	15.2416	15.2559	15.0379	15.0541	15.1191
sp|Q96Q07|BTBD9_HUMAN	BTBD9	BTB/POZ domain-containing protein 9 OS=Homo sapiens OX=9606 GN=BTBD9 PE=1 SV=2	-0.361479	-0.0727999	-0.033945	0.0726594	0.0495586	-0.21602	0.0388549	-0.0231008	-0.277976	0.000247797	0.624004	0.830836	0.647949	0.691002	0.0175159	0.923199	0.0032101	0.000464941	sig	16.6196	16.6923	16.9811	16.9471	16.6692	16.9083	17.04	16.9794	16.9239	16.6194	16.5473	16.6922	16.8843	16.8989	16.9416	16.6259	16.742	16.709	16.9681	16.8196	17.0537	16.6335	16.6882	16.6858
sp|Q9HA38|ZMAT3_HUMAN	ZMAT3	Zinc finger matrin-type protein 3 OS=Homo sapiens OX=9606 GN=ZMAT3 PE=1 SV=1	-0.178655	0.120582	0.131288	0.0834048	0.0808715	-0.215832	0.0107056	-0.00253325	-0.229071	0.0418676	0.374345	0.291675	0.603465	0.506503	0.0150956	0.989162	0.0105063	0.0069682	sig	14.9562	15.0397	15.1349	15.2662	15.0371	15.2555	15.0668	15.1597	15.1782	14.8733	14.996	14.9994	15.2595	15.1999	15.307	15.119	14.9097	15.0902	15.2924	15.1993	15.3069	14.9353	15.1253	15.0508
sp|Q15051|IQCB1_HUMAN	IQCB1	IQ calmodulin-binding motif-containing protein 1 OS=Homo sapiens OX=9606 GN=IQCB1 PE=1 SV=1	-0.239798	-0.0451363	-0.0247082	-0.0211311	-0.0153785	-0.215792	0.0204281	0.00575263	-0.230468	5.38e-09	0.52948	0.746997	0.822628	0.829696	1.42e-07	0.9207	1.76e-08	1.02e-05	sig	15.6478	15.6266	15.8876	15.8629	15.6324	15.8424	15.8814	15.9321	15.8492	15.653	15.6473	15.643	15.8961	15.8101	15.8211	15.6445	15.6062	15.6293	15.8219	15.9036	15.8632	15.6619	15.5929	15.6424
sp|Q96AW1|VOPP1_HUMAN	VOPP1	Vesicular, overexpressed in cancer, prosurvival protein 1 OS=Homo sapiens OX=9606 GN=VOPP1 PE=2 SV=1	-0.164843	0.0449095	-0.101086	-0.00601166	-0.0192869	-0.215764	-0.145995	-0.0132752	-0.0830441	0.184931	0.854435	0.582746	0.984794	0.929355	0.0839914	0.695111	0.559246	0.211472	n.s.	14.8183	14.8123	14.9831	14.882	14.799	15.028	14.9346	15.1401	14.8747	14.6682	14.9151	14.8716	15.1658	14.9804	14.9379	14.8129	14.843	14.781	14.7469	14.9025	14.9967	14.9285	14.7902	14.6784
sp|Q8NBZ7-2|UXS1_HUMAN	UXS1	Isoform 2 of UDP-glucuronic acid decarboxylase 1 OS=Homo sapiens OX=9606 GN=UXS1	-0.14336	0.0201455	-0.0575284	-0.0518669	-0.0318031	-0.215372	-0.0776739	0.0200638	-0.117634	0.135479	0.919972	0.712048	0.788145	0.832277	0.0283319	0.833435	0.249412	0.10978	n.s.	14.7111	14.6592	14.8545	14.7969	14.6793	14.8746	14.7386	15.0314	14.7933	14.6965	14.6031	14.8337	14.8162	14.907	14.9007	14.731	14.552	14.6947	14.7983	14.8225	14.77	14.6888	14.7343	14.6148
sp|P33992|MCM5_HUMAN	MCM5	DNA replication licensing factor MCM5 OS=Homo sapiens OX=9606 GN=MCM5 PE=1 SV=5	-0.218415	-0.0165384	-0.0405491	-0.0133312	0.00593847	-0.215208	-0.0240107	0.0192696	-0.171928	5.44e-24	0.689178	0.175216	0.776692	0.881864	2.08e-23	0.756325	1.79e-16	3.63e-07	sig	15.3293	15.3159	15.5477	15.5071	15.3352	15.5311	15.5658	15.5408	15.5364	15.336	15.3522	15.2995	15.5266	15.5247	15.5421	15.3101	15.3295	15.3082	15.5081	15.4858	15.5275	15.3572	15.2975	15.351
sp|Q96T76-8|MMS19_HUMAN	MMS19	Isoform 5 of MMS19 nucleotide excision repair protein homolog OS=Homo sapiens OX=9606 GN=MMS19	-0.272626	-0.00956374	0.0101596	0.0480279	0.0228493	-0.215035	0.0197234	-0.0251786	-0.259937	4.16e-17	0.895722	0.881833	0.376089	0.640519	1.1e-11	0.897657	7.06e-16	2.49e-07	sig	15.0538	15.1019	15.3265	15.3366	15.0767	15.3169	15.3377	15.3246	15.3171	15.0771	15.0455	15.0389	15.3041	15.3063	15.3403	15.1079	15.0756	15.1221	15.3506	15.3202	15.3392	15.0239	15.1039	15.1023
sp|Q9BZM5|ULBP2_HUMAN	ULBP2	UL16-binding protein 2 OS=Homo sapiens OX=9606 GN=ULBP2 PE=1 SV=1	-0.215676	0.0830891	0.0857359	0.0838146	0.00830786	-0.214951	0.00264681	-0.0755067	-0.293104	0.00167936	0.454786	0.394273	0.479368	0.950911	0.00205508	0.996869	2.68e-05	0.000161124	sig	15.4282	15.512	15.6439	15.7296	15.4365	15.727	15.6392	15.571	15.7215	15.3973	15.4973	15.39	15.6895	15.7255	15.7659	15.4498	15.5852	15.5012	15.7454	15.7031	15.7404	15.4164	15.459	15.4342
sp|Q8IVH2|FOXP4_HUMAN	FOXP4	Forkhead box protein P4 OS=Homo sapiens OX=9606 GN=FOXP4 PE=1 SV=1	-0.169744	0.0555142	0.0259337	0.0103936	-0.0223768	-0.214864	-0.0295805	-0.0327704	-0.218054	0.0404716	0.725356	0.877151	0.961173	0.879346	0.0103009	0.945905	0.00985352	4.41e-05	sig	15.5627	15.5731	15.7325	15.7584	15.5404	15.788	15.7386	15.7218	15.737	15.5083	15.5549	15.625	15.7551	15.8307	15.7783	15.6014	15.586	15.5319	15.7716	15.7477	15.7559	15.5431	15.5759	15.5021
sp|Q99622|C10_HUMAN	C12orf57	Protein C10 OS=Homo sapiens OX=9606 GN=C12orf57 PE=1 SV=1	-0.166928	0.0912688	0.135625	0.0433427	0.0790218	-0.214854	0.0443559	0.0356791	-0.223531	0.135487	0.629704	0.386016	0.854587	0.604162	0.0576818	0.930577	0.0537506	0.0403306	sig	15.194	15.2373	15.3609	15.4966	15.273	15.4522	15.4044	15.4671	15.2113	15.2829	15.1485	15.1506	15.5247	15.4552	15.3767	15.0978	15.2776	15.3366	15.4709	15.6098	15.409	15.3371	15.2968	15.1852
sp|Q96NE9|FRMD6_HUMAN	FRMD6	FERM domain-containing protein 6 OS=Homo sapiens OX=9606 GN=FRMD6 PE=1 SV=1	-0.277522	0.0366488	0.0987978	0.0995258	0.0203191	-0.214645	0.0621489	-0.0792067	-0.356	0.0269583	0.887349	0.601026	0.66808	0.925776	0.0912929	0.907058	0.00730686	0.0223619	sig	14.4896	14.5891	14.7671	14.8659	14.5099	14.8038	14.6792	14.7279	14.8943	14.5847	14.3953	14.4888	14.8931	14.7175	14.8008	14.6012	14.4093	14.757	14.9737	14.7862	14.8379	14.4389	14.4222	14.6688
sp|P63146|UBE2B_HUMAN	UBE2B	Ubiquitin-conjugating enzyme E2 B OS=Homo sapiens OX=9606 GN=UBE2B PE=1 SV=1	-0.323166	-0.0984891	-0.142481	0.0101338	0.12007	-0.214543	-0.0439923	0.109936	-0.060615	0.00613096	0.604866	0.372391	0.969598	0.408909	0.0643902	0.933803	0.661099	0.0443167	sig	14.7244	14.7345	15.0476	14.9051	14.8445	14.9491	15.1186	14.9785	15.0456	14.9142	14.6718	14.5873	14.9983	14.8441	15.0049	14.7474	14.786	14.6702	14.8815	14.7727	15.0611	14.7968	14.8686	14.868
sp|P53611|PGTB2_HUMAN	RABGGTB	Geranylgeranyl transferase type-2 subunit beta OS=Homo sapiens OX=9606 GN=RABGGTB PE=1 SV=2	-0.225258	-0.0554464	-0.0410089	-0.0442881	-0.0201646	-0.2141	0.0144375	0.0241234	-0.204414	1.66e-08	0.397565	0.524666	0.548552	0.757958	8.25e-08	0.948626	2.7e-07	1.32e-05	sig	16.5399	16.4956	16.7652	16.7242	16.5197	16.7097	16.7345	16.7767	16.7843	16.5781	16.5195	16.5221	16.6792	16.7011	16.7489	16.5138	16.4653	16.5077	16.7758	16.6846	16.7121	16.4849	16.5317	16.5426
sp|Q9NVH0|EXD2_HUMAN	EXD2	Exonuclease 3'-5' domain-containing protein 2 OS=Homo sapiens OX=9606 GN=EXD2 PE=1 SV=2	-0.173176	0.0590085	0.159291	0.0181825	-0.0345221	-0.214002	0.100282	-0.0527046	-0.366989	0.00148668	0.524583	0.0206314	0.885424	0.676533	0.000104504	0.484642	2.28e-10	9.36e-05	sig	15.8712	15.8894	16.0444	16.2037	15.8367	16.1034	15.9921	16.0824	16.0587	15.8947	15.8476	15.8714	16.1513	16.034	16.1248	15.8425	15.9277	15.898	16.2272	16.1518	16.2319	15.7631	15.83	15.9169
sp|Q96HJ9|FMC1_HUMAN	FMC1	Protein FMC1 homolog OS=Homo sapiens OX=9606 GN=FMC1 PE=1 SV=2	0.00734472	0.170515	0.00956313	-0.0506823	-0.0514507	-0.213853	-0.160952	-0.000768374	-0.0536691	0.946175	0.12423	0.961095	0.760939	0.660391	0.00771288	0.418892	0.584408	0.0705946	n.s.	16.0148	15.9641	16.0075	16.017	15.9633	16.178	15.9238	16.0133	16.0853	15.9527	15.9843	16.1074	16.2812	16.1556	16.0972	15.9805	16.0104	15.9015	16.0734	15.9773	16.0003	15.9652	15.8934	16.0314
sp|P48729-2|KC1A_HUMAN	CSNK1A1	Isoform 2 of Casein kinase I isoform alpha OS=Homo sapiens OX=9606 GN=CSNK1A1	-0.241966	-0.0476949	0.0107002	-0.0190209	-0.0482824	-0.213292	0.0583951	-0.0292615	-0.300949	7.68e-08	0.560094	0.92043	0.862604	0.461059	2.53e-06	0.701867	3.42e-11	3.36e-05	sig	15.631	15.612	15.8729	15.8836	15.5827	15.8252	15.8957	15.8711	15.852	15.5639	15.6509	15.6781	15.8115	15.8148	15.8494	15.6593	15.5451	15.6315	15.9294	15.8971	15.8244	15.5539	15.5855	15.6087
sp|O60245-2|PCDH7_HUMAN	PCDH7	Isoform B of Protocadherin-7 OS=Homo sapiens OX=9606 GN=PCDH7	-0.144025	0.0233735	-0.0746777	-0.045852	-0.0718206	-0.213251	-0.0980511	-0.0259687	-0.141168	0.0104824	0.827443	0.324161	0.64563	0.292092	0.000560636	0.487087	0.0149324	0.00236381	sig	14.7508	14.705	14.8948	14.8202	14.679	14.9182	14.8863	14.8798	14.9184	14.7622	14.7817	14.7086	14.9616	14.8636	14.9295	14.6795	14.8072	14.6282	14.8148	14.7938	14.8518	14.6152	14.7147	14.7071
sp|Q8IYH5|ZZZ3_HUMAN	ZZZ3	ZZ-type zinc finger-containing protein 3 OS=Homo sapiens OX=9606 GN=ZZZ3 PE=1 SV=1	-0.138644	-0.0118976	-0.0444001	-0.0861428	-0.0752045	-0.212889	-0.0325024	0.0109383	-0.169449	0.0161491	0.920208	0.608508	0.333938	0.284843	0.000786776	0.896583	0.00528122	0.00283687	sig	15.0915	15.0054	15.2302	15.1858	15.0163	15.2183	15.2147	15.272	15.2038	15.044	15.0614	15.1691	15.2344	15.1483	15.2722	14.9638	15.0563	14.9961	15.2154	15.1454	15.1965	15.0926	14.9607	14.9957
sp|Q5SVZ6|ZMYM1_HUMAN	ZMYM1	Zinc finger MYM-type protein 1 OS=Homo sapiens OX=9606 GN=ZMYM1 PE=1 SV=1	-0.16277	-0.00406235	-0.00550017	-0.0541604	-0.0273112	-0.212868	-0.00143782	0.0268492	-0.184581	0.0012031	0.972754	0.967317	0.549857	0.726358	2.85e-05	0.996869	0.000262874	0.000108775	sig	14.6622	14.608	14.8249	14.8194	14.6349	14.8209	14.8545	14.7855	14.8348	14.6401	14.6694	14.6769	14.8663	14.8091	14.7872	14.5849	14.5994	14.6397	14.855	14.7752	14.8281	14.6011	14.6102	14.6933
sp|Q15735|PI5PA_HUMAN	INPP5J	Phosphatidylinositol 4,5-bisphosphate 5-phosphatase A OS=Homo sapiens OX=9606 GN=INPP5J PE=1 SV=3	-0.312991	-0.0959424	-0.0734422	0.00437452	-0.00434783	-0.212674	0.0225002	-0.00872235	-0.243897	0.00149014	0.577952	0.659451	0.987972	0.98058	0.0372814	0.968676	0.0173354	0.000984009	sig	14.6027	14.6071	14.9157	14.8423	14.5984	14.8198	14.9362	14.8992	14.9119	14.6042	14.5228	14.6812	14.832	14.8242	14.8032	14.5131	14.5892	14.719	14.849	14.8872	14.7906	14.6008	14.5086	14.6858
sp|Q8TE69|CX04A_HUMAN	CXorf40A	Protein CXorf40A OS=Homo sapiens OX=9606 GN=CXorf40A PE=1 SV=3	-0.233861	-0.0958388	0.0486084	-0.0738195	0.0207082	-0.211842	0.144447	0.0945276	-0.261761	0.152933	0.751377	0.875548	0.827676	0.943816	0.206302	0.811956	0.123783	0.199357	n.s.	14.1148	14.041	14.3486	14.3973	14.1355	14.2528	14.1839	14.6778	14.1842	14.1994	14.0364	14.1086	14.1129	14.3635	14.2821	13.9648	13.9138	14.2444	14.2593	14.4856	14.4469	14.2544	13.9801	14.1719
tr|F5H0R1|F5H0R1_HUMAN	TUT1	Speckle targeted PIP5K1A-regulated poly(A) polymerase OS=Homo sapiens OX=9606 GN=TUT1 PE=1 SV=1	-0.253294	-0.0616224	-0.0943999	-0.0201119	0.0394364	-0.211784	-0.0327775	0.0595483	-0.119458	1.32e-13	0.184236	0.0188104	0.769119	0.355267	1.46e-10	0.785357	0.000175361	3.2e-06	sig	16.3198	16.2997	16.5731	16.4787	16.3592	16.5115	16.5774	16.5666	16.5753	16.3383	16.316	16.3051	16.5288	16.5408	16.4648	16.3527	16.2715	16.2747	16.4879	16.4707	16.4774	16.3463	16.3781	16.3532
sp|P24863|CCNC_HUMAN	CCNC	Cyclin-C OS=Homo sapiens OX=9606 GN=CCNC PE=1 SV=2	-0.169463	0.00302299	-0.00906917	-0.0392857	0.0635091	-0.211772	-0.0120922	0.102795	-0.0968848	0.0841076	0.988766	0.969667	0.854587	0.652257	0.0322766	0.98854	0.378293	0.061565	n.s.	14.6274	14.5882	14.7969	14.7878	14.6909	14.7999	14.7107	14.8301	14.8499	14.649	14.545	14.6883	14.9201	14.7319	14.7477	14.5661	14.5965	14.6019	14.8927	14.7312	14.7396	14.7155	14.571	14.7863
tr|M0QZQ2|M0QZQ2_HUMAN	MED25	Mediator of RNA polymerase II transcription subunit 25 (Fragment) OS=Homo sapiens OX=9606 GN=MED25 PE=1 SV=2	-0.0803154	0.0825561	-0.00155553	-0.0484816	-0.0271905	-0.211353	-0.0841116	0.0212911	-0.10595	0.43084	0.606511	0.991795	0.802948	0.863005	0.0316792	0.817438	0.308068	0.102906	n.s.	15.7528	15.7043	15.8331	15.8316	15.7256	15.9157	15.8497	15.8362	15.8135	15.7144	15.8176	15.7264	16.0396	15.7745	15.933	15.5856	15.724	15.8033	15.893	15.7534	15.8484	15.7577	15.7027	15.7164
sp|P18077|RL35A_HUMAN	RPL35A	60S ribosomal protein L35a OS=Homo sapiens OX=9606 GN=RPL35A PE=1 SV=2	-0.334214	-0.0532592	-0.0475436	0.0704664	0.0963454	-0.210489	0.00571555	0.0258791	-0.190325	7.83e-05	0.675064	0.68072	0.575305	0.284758	0.00635879	0.990991	0.0132716	0.000161124	sig	18.6092	18.6797	18.9434	18.8959	18.7055	18.8902	19.0134	18.9046	18.9122	18.6063	18.674	18.5473	18.9028	18.8989	18.8687	18.709	18.648	18.682	18.9012	18.9138	18.8726	18.7921	18.6996	18.6248
sp|Q9UBW7|ZMYM2_HUMAN	ZMYM2	Zinc finger MYM-type protein 2 OS=Homo sapiens OX=9606 GN=ZMYM2 PE=1 SV=1	-0.171	0.0542365	0.052187	0.0148262	-0.00646072	-0.21041	-0.00204953	-0.0212869	-0.229647	3.27e-05	0.439612	0.420061	0.880786	0.937608	2.87e-07	0.996292	1.73e-08	1.76e-07	sig	15.4821	15.497	15.6531	15.7053	15.4757	15.7074	15.6643	15.6585	15.6366	15.4948	15.4949	15.4568	15.7273	15.6883	15.7065	15.4632	15.5044	15.5233	15.6948	15.6995	15.7217	15.4662	15.4901	15.4708
sp|Q08J23|NSUN2_HUMAN	NSUN2	tRNA (cytosine(34)-C(5))-methyltransferase OS=Homo sapiens OX=9606 GN=NSUN2 PE=1 SV=2	-0.21445	-0.0688441	-0.0717425	-0.0645033	-0.105373	-0.210109	-0.00289844	-0.0408702	-0.248081	9.81e-08	0.0814175	0.0511947	0.101973	0.00274033	1.49e-07	0.989386	1.1e-08	1.73e-07	sig	15.5008	15.4363	15.7153	15.6435	15.3954	15.6464	15.7457	15.7018	15.6984	15.5071	15.4985	15.4968	15.6517	15.6278	15.6598	15.4412	15.4496	15.4181	15.6121	15.6612	15.6572	15.4305	15.3911	15.3647
sp|P48200|IREB2_HUMAN	IREB2	Iron-responsive element-binding protein 2 OS=Homo sapiens OX=9606 GN=IREB2 PE=1 SV=4	-0.13301	0.0503496	-0.00301622	-0.0264778	-0.0191369	-0.209837	-0.0533658	0.00734088	-0.149131	0.00111142	0.463606	0.975143	0.76551	0.774878	2.23e-07	0.686885	0.000257624	1.47e-05	sig	15.5037	15.4772	15.6367	15.6337	15.4846	15.6871	15.678	15.6239	15.6083	15.492	15.4974	15.5217	15.6819	15.6776	15.7018	15.4416	15.4993	15.4908	15.6084	15.6462	15.6465	15.5007	15.4481	15.5049
sp|O76083|PDE9A_HUMAN	PDE9A	High affinity cGMP-specific 3',5'-cyclic phosphodiesterase 9A OS=Homo sapiens OX=9606 GN=PDE9A PE=1 SV=1	-0.130029	0.0823708	-0.00739049	0.00262885	-0.0133217	-0.209771	-0.0897613	-0.0159506	-0.13596	0.0775649	0.487295	0.967878	0.990361	0.920863	0.00428158	0.695111	0.0757403	0.00639101	sig	13.6198	13.6224	13.7498	13.7424	13.6064	13.8322	13.676	13.801	13.7723	13.616	13.6684	13.5749	13.8747	13.8144	13.8074	13.5708	13.6322	13.6642	13.7993	13.7013	13.7266	13.7007	13.5546	13.564
tr|D6RG30|D6RG30_HUMAN	ASTE1	Asteroid homolog 1 (Drosophila), isoform CRA_c OS=Homo sapiens OX=9606 GN=ASTE1 PE=1 SV=1	-0.304241	-0.0542272	-0.03052	0.0404732	-0.0235273	-0.20954	0.0237072	-0.0640005	-0.297248	0.000180549	0.728357	0.845102	0.820837	0.868738	0.0108844	0.954813	0.000276653	0.00159804	sig	13.2483	13.2888	13.5526	13.5221	13.2248	13.4984	13.5925	13.55	13.5153	13.2817	13.258	13.2054	13.3481	13.6186	13.5284	13.3503	13.2327	13.2835	13.6063	13.4476	13.5123	13.1737	13.2234	13.2774
sp|Q92833|JARD2_HUMAN	JARID2	Protein Jumonji OS=Homo sapiens OX=9606 GN=JARID2 PE=1 SV=2	-0.26119	-0.00293972	-0.0726486	0.0488041	0.0819763	-0.209447	-0.0697089	0.0331722	-0.106566	0.0190537	0.990466	0.67739	0.831757	0.58484	0.0622894	0.885752	0.379988	0.0643698	n.s.	14.9264	14.9752	15.1876	15.1149	15.0083	15.1846	15.2654	15.1956	15.1017	14.8906	14.9851	14.9033	15.2335	15.1284	15.192	14.9227	14.9952	15.0076	15.0144	15.1481	15.1822	15.1075	14.778	15.1395
sp|Q7Z7G8|VP13B_HUMAN	VPS13B	Vacuolar protein sorting-associated protein 13B OS=Homo sapiens OX=9606 GN=VPS13B PE=1 SV=2	-0.231485	-0.0242068	-0.00848307	-0.00216541	0.0843269	-0.209444	0.0157237	0.0864924	-0.138675	8.99e-07	0.808886	0.937234	0.987805	0.157412	1.04e-05	0.949662	0.00445833	0.000107946	sig	14.5833	14.5811	14.8147	14.8063	14.6676	14.7905	14.8297	14.7969	14.8176	14.5647	14.6554	14.5297	14.8164	14.7711	14.7842	14.5489	14.5888	14.6055	14.7921	14.7834	14.8433	14.6093	14.6974	14.6961
sp|Q56NI9|ESCO2_HUMAN	ESCO2	N-acetyltransferase ESCO2 OS=Homo sapiens OX=9606 GN=ESCO2 PE=1 SV=1	-0.0905748	0.0331195	0.0542586	-0.0857274	-0.0541812	-0.209422	0.0211391	0.0315462	-0.199015	0.187258	0.795735	0.595187	0.434184	0.554853	0.00389533	0.949662	0.00582246	0.00998093	sig	14.7599	14.6742	14.8505	14.9048	14.7057	14.8836	14.8778	14.7968	14.8769	14.8296	14.7037	14.7465	14.9001	14.7825	14.9683	14.7415	14.662	14.6191	14.9329	14.8255	14.9559	14.695	14.7277	14.6945
sp|Q9NT22|EMIL3_HUMAN	EMILIN3	EMILIN-3 OS=Homo sapiens OX=9606 GN=EMILIN3 PE=1 SV=2	-0.07813	0.204527	0.0926098	0.0736426	0.0318739	-0.209014	-0.111917	-0.0417687	-0.138866	0.321437	0.0405097	0.381913	0.572948	0.779281	0.00548406	0.58882	0.0718322	0.00960848	sig	14.3888	14.4625	14.467	14.5596	14.4207	14.6715	14.4306	14.4841	14.4863	14.3084	14.3776	14.4805	14.6399	14.7167	14.6579	14.4209	14.5281	14.4385	14.4911	14.5528	14.6349	14.412	14.3308	14.5194
sp|Q8WVN8|UB2Q2_HUMAN	UBE2Q2	Ubiquitin-conjugating enzyme E2 Q2 OS=Homo sapiens OX=9606 GN=UBE2Q2 PE=1 SV=1	-0.225251	-0.00922122	-0.042752	0.00704202	0.0423098	-0.208988	-0.0335308	0.0352678	-0.140189	0.00613956	0.957157	0.750178	0.969598	0.710444	0.0118369	0.92392	0.0914894	0.0116778	sig	15.1874	15.1944	15.4126	15.3699	15.2297	15.4034	15.4567	15.4518	15.3293	15.2075	15.1797	15.1749	15.3191	15.4888	15.4023	15.1321	15.2913	15.1598	15.2975	15.4563	15.3557	15.2212	15.3013	15.1664
sp|Q13480-2|GAB1_HUMAN	GAB1	Isoform 2 of GRB2-associated-binding protein 1 OS=Homo sapiens OX=9606 GN=GAB1	-0.15191	0.0320168	-0.085446	-0.0249941	-0.126613	-0.208921	-0.117463	-0.101619	-0.193076	0.156535	0.887101	0.601308	0.917892	0.344867	0.0496299	0.734607	0.0782883	0.00411731	sig	14.1146	14.0896	14.2665	14.181	13.988	14.2985	14.2508	14.2578	14.2908	14.0915	14.1784	14.0738	14.2749	14.2824	14.3383	14.0176	14.0138	14.2374	14.2398	14.1007	14.2026	13.9924	13.9642	14.0073
sp|Q9Y3I1|FBX7_HUMAN	FBXO7	F-box only protein 7 OS=Homo sapiens OX=9606 GN=FBXO7 PE=1 SV=1	-0.331774	-0.122772	-0.0902931	0.000445028	-0.0143913	-0.208557	0.0324787	-0.0148363	-0.255872	1.99e-10	0.0536428	0.155957	0.997581	0.859334	1.32e-05	0.873756	1.69e-07	1.88e-06	sig	18.3442	18.3446	18.676	18.5857	18.3298	18.5532	18.7277	18.6598	18.6403	18.3415	18.3598	18.3313	18.4881	18.5885	18.583	18.3615	18.3546	18.3178	18.585	18.5826	18.5895	18.3473	18.3491	18.293
tr|A0A0A0MSG2|A0A0A0MSG2_HUMAN	FHL2	Four and a half LIM domains protein 2 OS=Homo sapiens OX=9606 GN=FHL2 PE=1 SV=1	-0.195002	-0.0754982	-0.0604238	-0.088742	-0.0913729	-0.208246	0.0150744	-0.00263094	-0.225951	3.83e-05	0.182087	0.270168	0.117038	0.0536121	2.07e-05	0.936133	6.35e-06	7.25e-06	sig	16.5458	16.457	16.7408	16.6804	16.4544	16.6653	16.7596	16.7505	16.7123	16.5862	16.546	16.5051	16.6295	16.6375	16.7289	16.4755	16.4444	16.4513	16.6896	16.689	16.6624	16.4437	16.44	16.4795
sp|Q01850|CDR2_HUMAN	CDR2	Cerebellar degeneration-related protein 2 OS=Homo sapiens OX=9606 GN=CDR2 PE=1 SV=2	0.0057463	-0.125812	-0.244442	-0.339469	-0.31798	-0.20791	-0.11863	0.0214897	-0.0677911	0.964211	0.369775	0.0457523	0.00897566	0.0055597	0.030444	0.668264	0.527688	0.0017905	sig	14.7321	14.3927	14.7264	14.482	14.4142	14.6006	14.8089	14.69	14.6803	14.6564	14.7969	14.7432	14.6466	14.5624	14.5927	14.353	14.3618	14.4632	14.5075	14.5874	14.3511	14.5018	14.3647	14.376
sp|P61968|LMO4_HUMAN	LMO4	LIM domain transcription factor LMO4 OS=Homo sapiens OX=9606 GN=LMO4 PE=1 SV=1	0.0643623	0.140327	0.0317149	-0.131599	-0.168117	-0.207564	-0.108613	-0.0365177	-0.135469	0.567603	0.353359	0.86807	0.417218	0.166492	0.0445224	0.74451	0.205799	0.16322	n.s.	13.3589	13.2273	13.2945	13.3262	13.1907	13.4348	13.3008	13.2157	13.367	13.4152	13.1655	13.496	13.4151	13.4665	13.4228	13.2172	13.3205	13.1441	13.3013	13.274	13.4033	13.3164	13.1094	13.1464
sp|Q9GZN2|TGIF2_HUMAN	TGIF2	Homeobox protein TGIF2 OS=Homo sapiens OX=9606 GN=TGIF2 PE=1 SV=1	-0.324565	-0.101418	-0.135554	0.0157979	-0.0173385	-0.20735	-0.0341366	-0.0331364	-0.20635	0.00264517	0.535716	0.339051	0.948675	0.922331	0.0468383	0.946477	0.0525887	0.00846771	sig	14.9101	14.9259	15.2346	15.0991	14.8927	15.1332	15.2081	15.2138	15.282	14.9828	14.9907	14.7567	15.0284	15.1777	15.1936	14.8963	14.8377	15.0436	15.1535	15.0029	15.1409	14.8252	14.9492	14.9037
sp|Q969J2|ZKSC4_HUMAN	ZKSCAN4	Zinc finger protein with KRAB and SCAN domains 4 OS=Homo sapiens OX=9606 GN=ZKSCAN4 PE=1 SV=1	0.0425883	0.106644	0.178296	-0.14298	-0.143472	-0.207036	0.0716519	-0.000491559	-0.27918	0.734762	0.531146	0.217336	0.400828	0.273715	0.0564848	0.86852	0.0131197	0.0533056	n.s.	14.1912	14.0482	14.1486	14.3269	14.0477	14.2552	14.0496	14.1714	14.2247	14.1036	14.1443	14.3256	14.2738	14.2897	14.2021	14.123	14.1074	13.9142	14.3728	14.3141	14.2937	13.9943	13.9458	14.2029
sp|Q8NCD3|HJURP_HUMAN	HJURP	Holliday junction recognition protein OS=Homo sapiens OX=9606 GN=HJURP PE=1 SV=2	-0.161274	-0.0138985	-0.0153997	-0.0595118	0.0507458	-0.206888	-0.00150113	0.110258	-0.0951289	0.011196	0.916324	0.901257	0.581237	0.546263	0.00217972	0.996869	0.145332	0.0108818	sig	14.6885	14.629	14.8498	14.8344	14.7392	14.8359	14.8431	14.9381	14.7681	14.7259	14.6622	14.6774	14.815	14.7714	14.9212	14.6146	14.5567	14.7157	14.8313	14.8117	14.8602	14.7519	14.7617	14.7041
sp|O75348|VATG1_HUMAN	ATP6V1G1	V-type proton ATPase subunit G 1 OS=Homo sapiens OX=9606 GN=ATP6V1G1 PE=1 SV=3	-0.0843518	0.0900622	-0.0402141	-0.0320643	-0.0183548	-0.206478	-0.130276	0.0137095	-0.0624924	0.37355	0.531343	0.798392	0.869367	0.90636	0.0182831	0.598247	0.551649	0.041592	sig	17.1491	17.1171	17.2335	17.1933	17.1308	17.3235	17.1981	17.2299	17.2724	17.0671	17.178	17.2023	17.4485	17.3024	17.2197	17.1028	17.1735	17.0749	17.1742	17.2074	17.1981	17.1777	17.0764	17.1383
sp|P31350-2|RIR2_HUMAN	RRM2	Isoform 2 of Ribonucleoside-diphosphate reductase subunit M2 OS=Homo sapiens OX=9606 GN=RRM2	-0.171535	-0.0449143	-0.0402245	-0.0797009	-0.0240928	-0.206322	0.00468979	0.0556081	-0.155403	0.000299599	0.504682	0.517752	0.205088	0.688377	4.71e-05	0.989386	0.000891422	0.000317388	sig	16.206	16.1263	16.3775	16.3373	16.1819	16.3326	16.3941	16.37	16.3684	16.24	16.1807	16.1972	16.3761	16.315	16.3066	16.1602	16.0927	16.1259	16.3782	16.3105	16.3231	16.1833	16.1076	16.2547
sp|Q9NRY2|SOSSC_HUMAN	INIP	SOSS complex subunit C OS=Homo sapiens OX=9606 GN=INIP PE=1 SV=1	-0.146474	0.0274356	0.00458033	-0.0323855	-0.0806533	-0.206295	-0.0228553	-0.0482679	-0.231708	0.210696	0.910845	0.984595	0.898489	0.60792	0.0779406	0.971523	0.0529768	0.0909771	n.s.	17.2898	17.2574	17.4363	17.4409	17.2092	17.4637	17.5878	17.3818	17.3392	17.2378	17.3053	17.3263	17.4376	17.5236	17.43	17.3183	17.1821	17.2719	17.4228	17.5328	17.367	17.3684	17.2586	17.0005
sp|Q8TBC3|SHKB1_HUMAN	SHKBP1	SH3KBP1-binding protein 1 OS=Homo sapiens OX=9606 GN=SHKBP1 PE=1 SV=2	-0.166893	0.0304393	0.0197884	-0.00882897	0.00210755	-0.206161	-0.0106508	0.0109365	-0.184573	0.041553	0.862824	0.911207	0.966928	0.988533	0.0122274	0.98854	0.0283638	0.0124944	sig	14.1878	14.179	14.3547	14.3745	14.1899	14.3851	14.3851	14.2376	14.4414	14.1959	14.245	14.1225	14.3622	14.3037	14.4895	14.2105	14.1441	14.1824	14.353	14.3811	14.3894	14.2599	14.1464	14.1635
sp|Q9UPP1|PHF8_HUMAN	PHF8	Histone lysine demethylase PHF8 OS=Homo sapiens OX=9606 GN=PHF8 PE=1 SV=3	-0.204482	-0.021408	-0.051773	-0.0229497	-0.0658361	-0.206023	-0.030365	-0.0428864	-0.218545	9.34e-10	0.757794	0.297859	0.755371	0.114918	7.55e-10	0.831356	7.15e-11	9.72e-06	sig	15.5967	15.5738	15.8012	15.7494	15.5309	15.7798	15.8164	15.7812	15.806	15.5827	15.6233	15.5842	15.7454	15.7762	15.8177	15.5798	15.5264	15.6151	15.7821	15.7513	15.7148	15.4954	15.5531	15.5441
sp|Q567V2|M17L2_HUMAN	MPV17L2	Mpv17-like protein 2 OS=Homo sapiens OX=9606 GN=MPV17L2 PE=1 SV=2	-0.252518	-0.209431	-0.0958769	-0.162828	-0.335449	-0.205915	0.113554	-0.172621	-0.492091	0.0889058	0.341974	0.683347	0.514534	0.0559617	0.175872	0.844685	0.00215706	0.0154617	sig	13.121	12.9582	13.3736	13.2777	12.7856	13.1641	13.1771	13.3662	13.5774	13.2482	13.1446	12.9704	13.1536	13.2099	13.1289	12.9659	13.0749	12.8339	13.4859	13.2318	13.1153	12.6478	12.7537	12.9552
sp|Q96K31|CH076_HUMAN	C8orf76	Uncharacterized protein C8orf76 OS=Homo sapiens OX=9606 GN=C8orf76 PE=2 SV=1	-0.220245	0.0250696	-0.00877727	0.0394417	-0.0122037	-0.205873	-0.0338469	-0.0516453	-0.223672	1.43e-05	0.811148	0.938306	0.70098	0.895437	5.74e-05	0.887471	1.11e-05	4.65e-05	sig	15.7364	15.7758	15.9566	15.9478	15.7242	15.9817	16.0331	15.9219	15.9148	15.7454	15.7684	15.6953	16.0225	15.9317	15.9909	15.7939	15.7829	15.7507	15.9197	15.9612	15.9627	15.7291	15.7076	15.7358
sp|Q9BYI3-3|HYCCI_HUMAN	FAM126A	Isoform 3 of Hyccin OS=Homo sapiens OX=9606 GN=FAM126A	-0.27461	0.0300264	0.00691407	0.0988353	0.0910907	-0.205802	-0.0231124	-0.00774452	-0.190434	4.12e-05	0.778435	0.957285	0.244448	0.181661	0.00102306	0.92695	0.0019547	0.000474959	sig	15.2989	15.3978	15.5736	15.5805	15.39	15.6036	15.6435	15.5559	15.5212	15.3199	15.3121	15.2648	15.6207	15.6507	15.5394	15.3458	15.4651	15.3824	15.5999	15.5036	15.6379	15.3875	15.428	15.3546
sp|P17010-3|ZFX_HUMAN	ZFX	Isoform 3 of Zinc finger X-chromosomal protein OS=Homo sapiens OX=9606 GN=ZFX	-0.0332945	0.196554	0.17596	0.0242597	-0.130781	-0.205589	-0.0205941	-0.155041	-0.340035	0.856899	0.375901	0.396624	0.945176	0.505157	0.175717	0.985031	0.0279138	0.146126	n.s.	17.0811	17.1053	17.1144	17.2903	16.9503	17.3109	16.8234	17.095	17.4248	17.0637	17.2011	16.9784	17.3536	17.2392	17.34	16.9628	17.1861	17.1672	17.2369	17.2721	17.362	16.9697	16.847	17.0342
sp|P53804|TTC3_HUMAN	TTC3	E3 ubiquitin-protein ligase TTC3 OS=Homo sapiens OX=9606 GN=TTC3 PE=1 SV=2	-0.283586	-0.0479402	-0.154385	0.0301184	0.0841414	-0.205528	-0.106445	0.054023	-0.0450596	0.000371552	0.749031	0.140068	0.862604	0.410926	0.00958073	0.646867	0.643172	0.00706565	sig	14.8657	14.8958	15.1493	14.9949	14.9498	15.1013	15.0862	15.1429	15.2186	14.9272	14.8904	14.7795	15.0726	15.0697	15.1617	14.9024	14.966	14.8189	15.0252	14.9311	15.0283	14.9023	15.0536	14.8935
sp|Q96S82|UBL7_HUMAN	UBL7	Ubiquitin-like protein 7 OS=Homo sapiens OX=9606 GN=UBL7 PE=1 SV=2	-0.149688	0.00638328	0.0197778	-0.0491828	-0.070746	-0.205254	0.0133946	-0.0215632	-0.240212	0.0117774	0.964436	0.871891	0.682811	0.376528	0.000562245	0.969835	4.01e-05	8.55e-05	sig	14.3135	14.2644	14.4632	14.483	14.2428	14.4696	14.5051	14.4636	14.421	14.3585	14.2413	14.3409	14.4871	14.4664	14.4554	14.2424	14.3085	14.2422	14.473	14.4989	14.4772	14.2021	14.2498	14.2766
sp|Q9UJV3|TRIM1_HUMAN	MID2	Probable E3 ubiquitin-protein ligase MID2 OS=Homo sapiens OX=9606 GN=MID2 PE=1 SV=3	-0.122583	0.0238316	-0.00908472	-0.058604	0.0626875	-0.205019	-0.0329163	0.121292	-0.0508106	0.176792	0.899646	0.967383	0.745225	0.617869	0.0201866	0.93928	0.645067	0.0739812	n.s.	14.775	14.7164	14.8976	14.8885	14.8377	14.9215	14.9242	14.9854	14.7832	14.744	14.7882	14.7929	14.9958	14.9599	14.8087	14.7851	14.7023	14.6618	14.8467	14.9045	14.9144	14.907	14.7448	14.8613
sp|Q9UJK0|TSR3_HUMAN	TSR3	Ribosome biogenesis protein TSR3 homolog OS=Homo sapiens OX=9606 GN=TSR3 PE=1 SV=1	-0.171753	-0.10366	-0.118277	-0.136471	-0.139794	-0.204563	-0.0146166	-0.00332314	-0.19327	0.00125901	0.132575	0.0685336	0.0497987	0.0182557	0.000280635	0.949662	0.000475849	6.4e-05	sig	16.8266	16.6901	16.9984	16.8801	16.6868	16.8947	17.0074	17.0437	16.9439	16.8506	16.8288	16.8005	16.8906	16.9093	16.8842	16.6704	16.7138	16.6862	16.9053	16.8647	16.8702	16.7681	16.6781	16.6143
sp|Q96ED9|HOOK2_HUMAN	HOOK2	Protein Hook homolog 2 OS=Homo sapiens OX=9606 GN=HOOK2 PE=1 SV=3	-0.200744	0.00785783	-0.00385654	0.0041311	-0.0571895	-0.20447	-0.0117144	-0.0613206	-0.254077	0.00149855	0.957157	0.978879	0.980938	0.52851	0.00145905	0.976697	6.34e-05	0.00147093	sig	14.2263	14.2304	14.427	14.4232	14.1691	14.4349	14.4286	14.4768	14.3757	14.2495	14.183	14.2464	14.4585	14.3252	14.5209	14.1829	14.2893	14.219	14.4588	14.3612	14.4495	14.1689	14.2191	14.1193
sp|Q8N465|D2HDH_HUMAN	D2HGDH	D-2-hydroxyglutarate dehydrogenase, mitochondrial OS=Homo sapiens OX=9606 GN=D2HGDH PE=1 SV=3	-0.184834	0.023175	-0.0218342	0.00358084	0.0328877	-0.204428	-0.0450092	0.0293068	-0.130112	0.133956	0.929941	0.930631	0.991214	0.87271	0.102071	0.936939	0.330491	0.216492	n.s.	15.2817	15.2853	15.4666	15.4447	15.3146	15.4897	15.3804	15.5921	15.4272	15.4442	15.1831	15.218	15.5949	15.4352	15.4391	15.3321	15.2185	15.3053	15.5147	15.4431	15.3764	15.1092	15.3594	15.4753
sp|Q00403|TF2B_HUMAN	GTF2B	Transcription initiation factor IIB OS=Homo sapiens OX=9606 GN=GTF2B PE=1 SV=1	-0.152405	0.0104164	-0.0740803	-0.0415914	-0.0373154	-0.204413	-0.0844967	0.00427602	-0.115641	0.000115559	0.911589	0.191331	0.582296	0.524015	2.23e-07	0.412915	0.00488803	0.000129635	sig	15.7637	15.7221	15.9161	15.842	15.7264	15.9265	15.9182	15.9279	15.9023	15.8052	15.7436	15.7424	15.9825	15.9177	15.8795	15.679	15.752	15.7354	15.8167	15.8574	15.8521	15.7364	15.6952	15.7476
sp|Q14249|NUCG_HUMAN	ENDOG	Endonuclease G, mitochondrial OS=Homo sapiens OX=9606 GN=ENDOG PE=1 SV=4	-0.196194	-0.0868986	-0.117352	-0.0946124	-0.118098	-0.203907	-0.0304537	-0.0234855	-0.196939	0.0045782	0.440625	0.227677	0.419123	0.169649	0.00384022	0.926978	0.00542491	0.000173936	sig	15.0159	14.9213	15.2121	15.0948	14.8978	15.1252	15.2129	15.2066	15.217	15.031	15.0345	14.9823	15.1422	15.0338	15.1997	14.8974	14.957	14.9096	15.0553	15.0713	15.1577	14.9204	14.8629	14.9103
sp|Q9BYD2|RM09_HUMAN	MRPL9	39S ribosomal protein L9, mitochondrial OS=Homo sapiens OX=9606 GN=MRPL9 PE=1 SV=2	-0.103001	0.0519718	3.69e-05	-0.0486431	-0.0790659	-0.203616	-0.0519348	-0.0304228	-0.182104	0.130921	0.658656	0.999644	0.706483	0.35324	0.00487821	0.844685	0.0112688	0.010611	sig	16.1498	16.1012	16.2528	16.2529	16.0708	16.3048	16.1575	16.2865	16.3145	16.0895	16.1931	16.1669	16.3621	16.3142	16.238	16.0824	16.123	16.0982	16.3087	16.2234	16.2265	16.0863	15.9804	16.1456
sp|Q9Y2S2|CRYL1_HUMAN	CRYL1	Lambda-crystallin homolog OS=Homo sapiens OX=9606 GN=CRYL1 PE=1 SV=3	0.0415047	0.224748	0.177136	-0.0203006	-0.095858	-0.203544	-0.0476111	-0.0755575	-0.23149	0.762087	0.158092	0.254656	0.94052	0.531434	0.0799851	0.92392	0.051897	0.138897	n.s.	12.5012	12.4809	12.4597	12.6369	12.4054	12.6845	12.3597	12.4612	12.5583	12.4998	12.3667	12.6372	12.6545	12.6968	12.7021	12.4548	12.4975	12.4906	12.7916	12.7454	12.3736	12.3777	12.4555	12.383
sp|Q9Y4R8|TELO2_HUMAN	TELO2	Telomere length regulation protein TEL2 homolog OS=Homo sapiens OX=9606 GN=TELO2 PE=1 SV=2	-0.267907	-0.0889629	-0.0453684	-0.0245956	-0.0581581	-0.20354	0.0435945	-0.0335624	-0.280697	7.77e-07	0.118391	0.431165	0.761098	0.240789	3.33e-05	0.74451	4.21e-07	5.98e-06	sig	15.2544	15.2298	15.5223	15.477	15.1963	15.4334	15.5375	15.5101	15.5194	15.2948	15.2759	15.1926	15.4	15.4581	15.442	15.2761	15.1868	15.2266	15.5226	15.4532	15.4551	15.2042	15.1721	15.2125
sp|Q86UV5-8|UBP48_HUMAN	USP48	Isoform 8 of Ubiquitin carboxyl-terminal hydrolase 48 OS=Homo sapiens OX=9606 GN=USP48	-0.226841	0.00684098	0.045084	0.0309203	0.0318377	-0.202762	0.038243	0.000917408	-0.240088	6.66e-07	0.923838	0.339051	0.603588	0.474829	3.55e-06	0.722754	3.11e-07	2.1e-06	sig	16.0091	16.04	16.2359	16.281	16.0409	16.2428	16.2212	16.2539	16.2327	16.0518	16.0128	15.9627	16.208	16.2569	16.2635	16.0665	15.9994	16.0542	16.2824	16.2751	16.2856	16.0597	16.0423	16.0208
sp|O95926|SYF2_HUMAN	SYF2	Pre-mRNA-splicing factor SYF2 OS=Homo sapiens OX=9606 GN=SYF2 PE=1 SV=1	-0.139217	-0.0139362	-0.0717501	-0.0771284	-0.0678341	-0.20241	-0.0578139	0.00929429	-0.135301	0.00710487	0.892318	0.300208	0.322424	0.271463	0.000367529	0.711038	0.01088	0.00147154	sig	16.4226	16.3454	16.5618	16.49	16.3547	16.5478	16.6016	16.5411	16.5427	16.4385	16.4291	16.4001	16.6166	16.4709	16.5559	16.3065	16.3992	16.3305	16.4572	16.4788	16.5341	16.3817	16.384	16.2984
tr|A0A087WTF0|A0A087WTF0_HUMAN	PTPDC1	Protein tyrosine phosphatase domain-containing protein 1 OS=Homo sapiens OX=9606 GN=PTPDC1 PE=1 SV=1	-0.185671	0.0167661	-0.127645	0.000216079	0.0271519	-0.202221	-0.144412	0.0269358	-0.0308731	0.0626726	0.942192	0.370677	0.998681	0.87481	0.0458122	0.617059	0.820099	0.0457489	sig	15.4525	15.4527	15.6382	15.5105	15.4797	15.6549	15.7162	15.6596	15.5387	15.5887	15.4378	15.3309	15.7434	15.6539	15.5675	15.4497	15.5129	15.3956	15.5381	15.4905	15.503	15.4715	15.4905	15.477
tr|A0A2R8YCL1|A0A2R8YCL1_HUMAN	GRB10	Growth factor receptor-bound protein 10 OS=Homo sapiens OX=9606 GN=GRB10 PE=1 SV=1	-0.197174	0.035513	0.0844759	0.0305068	0.0400853	-0.20218	0.0489629	0.00957851	-0.241564	0.00018222	0.736678	0.267024	0.793407	0.609976	0.000146192	0.823632	4.81e-06	0.00011344	sig	15.8625	15.893	16.0597	16.1442	15.9026	16.0952	16.0284	16.0666	16.0841	15.8844	15.8026	15.9005	16.0922	16.0381	16.1553	15.9422	15.8267	15.9102	16.1489	16.1292	16.1544	15.874	15.9262	15.9076
sp|Q13542|4EBP2_HUMAN	EIF4EBP2	Eukaryotic translation initiation factor 4E-binding protein 2 OS=Homo sapiens OX=9606 GN=EIF4EBP2 PE=1 SV=1	-0.274252	0.0364412	0.105829	0.108685	0.280816	-0.202008	0.0693878	0.172131	-0.0992644	0.0245385	0.885114	0.556681	0.609165	0.0502717	0.102015	0.896583	0.464966	0.0499403	sig	14.288	14.3967	14.5623	14.6681	14.5688	14.5987	14.3662	14.7336	14.587	14.3653	14.1675	14.3312	14.5445	14.7013	14.5503	14.4574	14.416	14.3167	14.7124	14.5768	14.715	14.7334	14.4069	14.5662
sp|O60566-3|BUB1B_HUMAN	BUB1B	Isoform 3 of Mitotic checkpoint serine/threonine-protein kinase BUB1 beta OS=Homo sapiens OX=9606 GN=BUB1B	-0.106113	-0.0193778	-0.0649771	-0.115212	-0.0474389	-0.201948	-0.0455994	0.0677736	-0.088575	0.0364425	0.860685	0.384547	0.100664	0.507424	3.85e-05	0.827422	0.10227	0.000460616	sig	15.1264	15.0111	15.2325	15.1675	15.0789	15.2131	15.232	15.216	15.2495	15.108	15.1443	15.1267	15.2643	15.1854	15.1896	15.0231	15.0354	14.9749	15.1946	15.1471	15.1608	15.1276	15.0127	15.0964
sp|Q5U5Q3|MEX3C_HUMAN	MEX3C	RNA-binding E3 ubiquitin-protein ligase MEX3C OS=Homo sapiens OX=9606 GN=MEX3C PE=1 SV=3	-0.0770245	-0.00752756	-0.188787	-0.132435	-0.178373	-0.201932	-0.181259	-0.0459385	-0.0666111	0.436376	0.970732	0.107265	0.355276	0.0903561	0.0250608	0.415098	0.534799	0.000869247	sig	14.0813	13.9489	14.1583	13.9695	13.9029	14.1508	14.087	14.2698	14.1182	14.1207	14.066	14.0572	14.1596	14.1723	14.1204	13.9043	13.9761	13.9661	14.0097	13.9773	13.9216	13.8896	13.9308	13.8884
sp|P0CG40|SP9_HUMAN	SP9	Transcription factor Sp9 OS=Homo sapiens OX=9606 GN=SP9 PE=3 SV=1	0.0553478	0.0833126	0.00921484	-0.173936	-0.17932	-0.201901	-0.0740978	-0.00538424	-0.133187	0.81449	0.823959	0.981925	0.608157	0.480638	0.320932	0.933831	0.551336	0.778984	n.s.	12.9636	12.7897	12.9083	12.9175	12.7843	12.9916	12.548	13.1814	12.9955	12.9785	12.9709	12.9415	13.1455	13.123	12.7063	13.0227	12.8047	12.5417	12.7709	13.0807	12.9009	12.8333	12.8072	12.7124
sp|Q6R2W3|SCND3_HUMAN	ZBED9	SCAN domain-containing protein 3 OS=Homo sapiens OX=9606 GN=ZBED9 PE=2 SV=1	-0.253295	-0.0805268	-0.0329021	-0.0290742	0.00275937	-0.201842	0.0476248	0.0318336	-0.217633	0.000354876	0.467299	0.789237	0.849359	0.981633	0.00435471	0.872122	0.002163	0.000491877	sig	15.5738	15.5447	15.8271	15.7942	15.5765	15.7465	15.8285	15.8362	15.8165	15.6136	15.6373	15.4704	15.7702	15.7709	15.6985	15.6131	15.4878	15.5332	15.8035	15.7923	15.7867	15.5853	15.6324	15.5119
sp|Q9H2G9|GO45_HUMAN	BLZF1	Golgin-45 OS=Homo sapiens OX=9606 GN=BLZF1 PE=1 SV=2	-0.100586	-0.0452224	-0.0164533	-0.146445	-0.114788	-0.201808	0.0287691	0.031657	-0.19892	0.251324	0.781542	0.925421	0.244627	0.272265	0.0173185	0.946952	0.0205343	0.0217007	sig	15.0043	14.8578	15.1049	15.0884	14.8895	15.0596	15.0957	15.0613	15.1576	15.0107	15.082	14.9201	15.1661	15.0511	14.9617	14.8724	14.8655	14.8355	15.0138	15.1323	15.1191	14.8175	15.0188	14.8322
sp|Q8TER5|ARH40_HUMAN	ARHGEF40	Rho guanine nucleotide exchange factor 40 OS=Homo sapiens OX=9606 GN=ARHGEF40 PE=1 SV=3	-0.0995156	0.265961	0.234708	0.163943	0.146227	-0.201534	-0.0312528	-0.0177165	-0.187997	0.0134134	4.94e-09	2.14e-07	0.000747794	0.00122002	5.48e-07	0.851521	2.45e-06	8.5e-06	sig	15.2284	15.3924	15.328	15.5627	15.3747	15.5939	15.3584	15.2781	15.3474	15.2389	15.2201	15.2263	15.5687	15.5751	15.6379	15.3502	15.3686	15.4584	15.5265	15.5923	15.5692	15.3942	15.3447	15.3851
sp|Q9H8X2|IPPK_HUMAN	IPPK	Inositol-pentakisphosphate 2-kinase OS=Homo sapiens OX=9606 GN=IPPK PE=1 SV=1	-0.0903043	0.0136181	-0.0665533	-0.0975403	-0.0801211	-0.201463	-0.0801713	0.0174191	-0.103872	0.344291	0.949367	0.638943	0.524945	0.510122	0.0255696	0.817438	0.290455	0.0378292	sig	16.1048	16.0072	16.1951	16.1285	16.0246	16.2087	16.2264	16.134	16.2248	16.0133	16.1554	16.1456	16.0894	16.2108	16.3258	16.0097	16.0388	15.9732	16.0939	16.1784	16.1132	15.9812	16.0135	16.0792
sp|P52701|MSH6_HUMAN	MSH6	DNA mismatch repair protein Msh6 OS=Homo sapiens OX=9606 GN=MSH6 PE=1 SV=2	-0.201397	-0.0484292	-0.0293807	-0.0483927	-0.0659553	-0.20136	0.0190485	-0.0175626	-0.237971	1.34e-05	0.398853	0.609195	0.429134	0.144925	1.57e-05	0.906177	1.55e-06	5.77e-06	sig	15.6766	15.6283	15.878	15.8487	15.6107	15.8296	15.9015	15.8534	15.8791	15.6797	15.6912	15.659	15.8415	15.8279	15.8194	15.6734	15.5679	15.6435	15.8202	15.8579	15.8678	15.5901	15.6508	15.5912
sp|Q8IWB1|IPRI_HUMAN	ITPRIP	Inositol 1,4,5-trisphosphate receptor-interacting protein OS=Homo sapiens OX=9606 GN=ITPRIP PE=1 SV=1	-0.00114884	0.0769434	0.0414565	-0.122884	-0.0266392	-0.200976	-0.0354869	0.0962447	-0.0692445	0.994568	0.705073	0.842208	0.521098	0.890835	0.0829575	0.949662	0.607021	0.418428	n.s.	16.5033	16.3804	16.5045	16.5459	16.4767	16.5814	16.5225	16.4039	16.587	16.4511	16.5629	16.496	16.6086	16.522	16.6136	16.1412	16.5543	16.4458	16.5551	16.5404	16.5423	16.3868	16.4793	16.5639
sp|Q69YH5|CDCA2_HUMAN	CDCA2	Cell division cycle-associated protein 2 OS=Homo sapiens OX=9606 GN=CDCA2 PE=1 SV=2	-0.138975	-0.0360117	-0.0262657	-0.0977874	-0.170089	-0.20075	0.00974601	-0.0723016	-0.282798	0.00154552	0.597776	0.689627	0.0875776	0.00120712	4.45e-05	0.964093	4.36e-07	7.84e-06	sig	16.0083	15.9105	16.1473	16.121	15.8382	16.1113	16.1839	16.0846	16.1734	15.9957	16.0373	15.9919	16.143	16.0954	16.0954	15.9114	15.9028	15.9174	16.0878	16.1216	16.1537	15.8249	15.8097	15.8801
sp|P18846|ATF1_HUMAN	ATF1	Cyclic AMP-dependent transcription factor ATF-1 OS=Homo sapiens OX=9606 GN=ATF1 PE=1 SV=2	-0.0576522	0.0116859	0.0513089	-0.131352	-0.0481517	-0.20069	0.0396229	0.0831999	-0.157113	0.58943	0.955874	0.750178	0.386363	0.726358	0.0399421	0.92392	0.116338	0.103204	n.s.	15.3532	15.2219	15.4109	15.4622	15.3051	15.4226	15.3733	15.3915	15.4678	15.4274	15.314	15.3182	15.3348	15.4298	15.5031	15.2014	15.2306	15.2336	15.5142	15.3906	15.4817	15.1964	15.5037	15.2151
sp|O95716|RAB3D_HUMAN	RAB3D	Ras-related protein Rab-3D OS=Homo sapiens OX=9606 GN=RAB3D PE=1 SV=1	-0.018247	0.129219	0.147207	-0.0531306	-0.0140531	-0.200597	0.0179885	0.0390776	-0.179508	0.900379	0.47792	0.365073	0.826214	0.947263	0.0903422	0.981121	0.14089	0.210461	n.s.	13.8218	13.7687	13.84	13.9872	13.8077	13.9693	13.7954	13.8165	13.9082	13.8862	13.6439	13.9353	14.1395	13.7881	13.9801	13.6944	13.7762	13.8354	13.9701	13.973	14.0187	13.8362	13.8787	13.7083
sp|Q9C0D7-2|ZC12C_HUMAN	ZC3H12C	Isoform 2 of Probable ribonuclease ZC3H12C OS=Homo sapiens OX=9606 GN=ZC3H12C	-0.0869347	0.0555191	-0.0068811	-0.0580218	0.0475941	-0.200476	-0.0624002	0.105616	-0.0324595	0.3994	0.75984	0.973288	0.764574	0.737857	0.0446887	0.881825	0.799973	0.275397	n.s.	13.9777	13.9196	14.0646	14.0577	14.0252	14.1201	13.9716	14.0815	14.1406	14.0231	13.9875	13.9224	14.0896	14.1143	14.1564	13.9899	13.9296	13.8394	13.9388	14.0722	14.1621	14.1185	14.1063	13.8509
sp|Q1MSJ5|CSPP1_HUMAN	CSPP1	Centrosome and spindle pole-associated protein 1 OS=Homo sapiens OX=9606 GN=CSPP1 PE=1 SV=4	0.0252623	0.0812901	-0.116951	-0.143959	-0.0702853	-0.199987	-0.198241	0.073674	0.0719283	0.854759	0.669402	0.448245	0.397511	0.646411	0.057592	0.444206	0.57423	0.168277	n.s.	14.4063	14.2623	14.381	14.2641	14.336	14.4623	14.4134	14.4168	14.3129	14.3954	14.426	14.3974	14.3587	14.3312	14.6971	14.2913	14.2668	14.2289	14.2861	14.246	14.2602	14.2978	14.3059	14.4043
tr|E7ESK7|E7ESK7_HUMAN	YWHAZ	14-3-3 protein zeta/delta (Fragment) OS=Homo sapiens OX=9606 GN=YWHAZ PE=1 SV=1	0.0794178	0.247807	0.00815962	-0.0313652	-0.0253975	-0.199754	-0.239647	0.00596771	0.0458607	0.721171	0.387624	0.982624	0.944816	0.940075	0.317664	0.668264	0.853719	0.739013	n.s.	13.6865	13.6551	13.6071	13.6153	13.6611	13.8549	14.0011	13.3003	13.52	13.5711	13.8125	13.6759	13.9506	13.8214	13.7928	13.7452	13.6854	13.5348	13.3593	13.7043	13.7822	13.4556	13.7519	13.7758
sp|Q13829|BACD2_HUMAN	TNFAIP1	BTB/POZ domain-containing adapter for CUL3-mediated RhoA degradation protein 2 OS=Homo sapiens OX=9606 GN=TNFAIP1 PE=1 SV=1	-0.214318	0.0255254	0.0591678	0.0401175	0.00419503	-0.199726	0.0336424	-0.0359225	-0.269291	0.00745548	0.871905	0.617572	0.799161	0.975142	0.0138113	0.923199	0.00149117	0.00207439	sig	15.8496	15.8897	16.0639	16.1231	15.8538	16.0895	16.0904	16.0823	16.0191	15.836	15.9437	15.7692	16.02	16.0673	16.1811	15.9455	15.8442	15.8795	16.1405	16.1826	16.0462	15.829	15.9144	15.8181
sp|Q6AZZ1|TRI68_HUMAN	TRIM68	E3 ubiquitin-protein ligase TRIM68 OS=Homo sapiens OX=9606 GN=TRIM68 PE=1 SV=1	-0.282868	-0.0323141	-0.0673582	0.0520139	0.0680888	-0.19854	-0.0350441	0.0160749	-0.147421	0.000650867	0.846538	0.595561	0.756128	0.549782	0.0166729	0.924631	0.0857774	0.00934279	sig	16.2061	16.2581	16.4889	16.4216	16.2742	16.4566	16.5356	16.5089	16.4223	16.3434	16.1958	16.079	16.4298	16.4724	16.4677	16.1987	16.226	16.3496	16.3299	16.489	16.4459	16.3099	16.2559	16.2567
sp|Q7Z628|ARHG8_HUMAN	NET1	Neuroepithelial cell-transforming gene 1 protein OS=Homo sapiens OX=9606 GN=NET1 PE=1 SV=1	-0.207906	0.0173457	0.0180987	0.0269841	0.0499062	-0.198268	0.000752923	0.0229221	-0.176099	0.000110164	0.885977	0.869378	0.822173	0.513973	0.000264651	0.99816	0.00121261	6.42e-06	sig	15.6033	15.6303	15.8112	15.8293	15.6532	15.8286	15.8261	15.7792	15.8284	15.6087	15.6027	15.5986	15.8493	15.798	15.8384	15.5876	15.6828	15.6205	15.8384	15.8098	15.8398	15.6671	15.6682	15.6244
sp|Q6XUX3|DUSTY_HUMAN	DSTYK	Dual serine/threonine and tyrosine protein kinase OS=Homo sapiens OX=9606 GN=DSTYK PE=1 SV=2	-0.272952	0.0805248	-0.0197289	0.155427	0.00864983	-0.19805	-0.100254	-0.146778	-0.244574	0.12663	0.813726	0.961834	0.622672	0.977026	0.287554	0.896876	0.192836	0.252358	n.s.	12.6889	12.8443	12.9619	12.9421	12.6976	13.0424	13.1361	12.6201	13.1294	12.6222	12.6175	12.8271	12.9473	13.3053	12.8746	12.8782	12.8119	12.8429	13.0093	12.9636	12.8534	12.4468	12.7996	12.8464
sp|Q562F6|SGO2_HUMAN	SGO2	Shugoshin 2 OS=Homo sapiens OX=9606 GN=SGO2 PE=1 SV=2	-0.157688	-0.0515565	-0.0294729	-0.0919043	-0.219795	-0.198036	0.0220837	-0.12789	-0.34801	0.00387602	0.537927	0.734714	0.240074	0.00105119	0.000681316	0.92392	6.89e-07	4.77e-05	sig	15.5811	15.4892	15.7388	15.7093	15.3613	15.6872	15.698	15.7098	15.8085	15.5987	15.6381	15.5065	15.6978	15.6975	15.6664	15.4347	15.5233	15.5095	15.7691	15.6659	15.6929	15.3501	15.3574	15.3764
sp|O75845|SC5D_HUMAN	SC5D	Lathosterol oxidase OS=Homo sapiens OX=9606 GN=SC5D PE=1 SV=2	-0.146173	0.031801	0.0995713	-0.0195449	-0.188883	-0.197519	0.0677703	-0.169338	-0.434627	0.133956	0.871905	0.478403	0.929684	0.101514	0.0462198	0.860755	0.00010883	0.00193909	sig	15.9125	15.8929	16.0586	16.1582	15.7236	16.0904	15.975	16.1819	16.019	15.914	15.9887	15.8347	16.1121	16.1185	16.0407	15.8633	16.0272	15.7883	16.1886	16.139	16.147	15.7813	15.6367	15.7528
sp|Q9NQZ7|ENTP7_HUMAN	ENTPD7	Ectonucleoside triphosphate diphosphohydrolase 7 OS=Homo sapiens OX=9606 GN=ENTPD7 PE=2 SV=1	-0.101141	-0.0441273	-0.0635349	-0.140372	-0.0526436	-0.197385	-0.0194076	0.0877282	-0.0902496	0.35072	0.827245	0.706336	0.395034	0.724898	0.0612825	0.975509	0.432594	0.129523	n.s.	15.8663	15.7259	15.9674	15.9039	15.8136	15.9233	16.0867	15.8855	15.93	15.9071	15.8266	15.8651	15.8819	15.8636	16.0244	15.7155	15.6708	15.7913	15.9548	15.7962	15.9606	15.675	15.9447	15.8212
sp|Q9Y244|POMP_HUMAN	POMP	Proteasome maturation protein OS=Homo sapiens OX=9606 GN=POMP PE=1 SV=1	-0.393703	-0.00309908	0.00357873	0.193244	0.262715	-0.197361	0.00667781	0.0694711	-0.134567	1.72e-06	0.982398	0.9787	0.0276492	0.00118731	0.00365566	0.989386	0.0415252	0.000167765	sig	15.2073	15.4005	15.601	15.6046	15.47	15.5979	15.6352	15.6157	15.5521	15.2693	15.2347	15.1179	15.5802	15.5704	15.6431	15.4094	15.3606	15.4316	15.571	15.71	15.5327	15.5165	15.4374	15.4562
tr|F5H070|F5H070_HUMAN	KDM3A	Lysine-specific demethylase 3A OS=Homo sapiens OX=9606 GN=KDM3A PE=1 SV=2	-0.25198	-0.0807371	-0.0650643	-0.0259695	0.018085	-0.197213	0.0156728	0.0440545	-0.168831	1.6e-18	0.0405097	0.0953958	0.65679	0.691798	2.82e-12	0.910862	1.53e-09	4.3e-06	sig	14.9238	14.8978	15.1757	15.1107	14.9418	15.095	15.2323	15.1436	15.1513	14.9206	14.9521	14.8986	15.0898	15.0945	15.1007	14.8694	14.9003	14.9237	15.0832	15.128	15.1208	14.9132	14.9618	14.9505
tr|S4R313|S4R313_HUMAN	PALMD	Palmdelphin OS=Homo sapiens OX=9606 GN=PALMD PE=1 SV=1	0.023487	0.391882	0.126461	0.171517	0.243134	-0.196878	-0.265421	0.0716171	0.140161	0.894641	0.0506249	0.546197	0.457517	0.1531	0.177092	0.448676	0.369066	0.0818495	n.s.	13.0418	13.2133	13.0183	13.1448	13.2849	13.4102	12.9608	12.882	13.2122	12.9178	13.0796	13.1279	13.3095	13.6511	13.2699	13.0347	13.3648	13.2404	13.1734	13.1507	13.1102	13.2159	13.2505	13.3883
sp|O43766|LIAS_HUMAN	LIAS	Lipoyl synthase, mitochondrial OS=Homo sapiens OX=9606 GN=LIAS PE=1 SV=3	-0.0229733	0.0093302	0.136876	-0.164323	-0.149074	-0.196626	0.127545	0.0152492	-0.308922	0.861484	0.966954	0.350147	0.310882	0.245886	0.0662273	0.687019	0.00582362	0.0453456	sig	14.3914	14.2271	14.4144	14.5513	14.2424	14.4237	14.2312	14.5009	14.5112	14.4904	14.3216	14.3623	14.4463	14.5195	14.3055	14.2227	14.1792	14.2794	14.5017	14.6782	14.4739	14.2387	14.1703	14.3181
sp|Q6P1K2|PMF1_HUMAN	PMF1	Polyamine-modulated factor 1 OS=Homo sapiens OX=9606 GN=PMF1 PE=1 SV=2	-0.289895	-0.0667426	0.0139861	0.0265525	0.0500116	-0.1966	0.0807287	0.0234591	-0.25387	5.14e-05	0.607446	0.930631	0.875577	0.64702	0.00757409	0.753057	0.000452144	0.000389434	sig	15.3441	15.3707	15.634	15.648	15.3941	15.5673	15.6658	15.6279	15.6084	15.3477	15.3901	15.2946	15.4529	15.6129	15.6361	15.4104	15.3921	15.3095	15.6334	15.6583	15.6523	15.3289	15.3955	15.458
tr|A0A024R4M0|A0A024R4M0_HUMAN	RPS9	40S ribosomal protein S9 OS=Homo sapiens OX=9606 GN=RPS9 PE=1 SV=1	-0.280263	-0.011712	-0.00360309	0.0720852	0.112566	-0.196465	0.00810891	0.0404807	-0.164094	1.95e-05	0.919435	0.975293	0.408226	0.0802223	0.00105106	0.982443	0.00470798	0.0003531	sig	16.5699	16.642	16.8502	16.8466	16.6825	16.8385	16.9216	16.7929	16.836	16.5513	16.6101	16.5484	16.8511	16.9036	16.7607	16.6488	16.6351	16.6422	16.8724	16.8815	16.7858	16.7188	16.6348	16.6939
sp|Q8NFU5|IPMK_HUMAN	IPMK	Inositol polyphosphate multikinase OS=Homo sapiens OX=9606 GN=IPMK PE=1 SV=1	-0.264297	-0.105027	-0.137292	-0.0371109	-0.000827134	-0.196381	-0.0322651	0.0362838	-0.127832	7.42e-05	0.303689	0.129861	0.799161	0.99445	0.00385916	0.9207	0.072957	0.00378356	sig	14.2589	14.2218	14.5232	14.386	14.2581	14.4182	14.5448	14.5424	14.4826	14.3042	14.2616	14.211	14.4586	14.3298	14.4663	14.1566	14.3171	14.1918	14.4444	14.4276	14.2858	14.3094	14.2601	14.2049
sp|P0DPB5|RPC22_HUMAN	POLR1D	Protein POLR1D, isoform 2 OS=Homo sapiens OX=9606 GN=POLR1D PE=1 SV=1	-0.309564	-0.155488	-0.11014	-0.0419225	-0.0677848	-0.195998	0.045348	-0.0258623	-0.267209	4.23e-05	0.0851948	0.203573	0.739827	0.406327	0.0041996	0.857472	0.000239725	0.000139705	sig	16.9034	16.8615	17.213	17.1028	16.8356	17.0575	17.2638	17.2163	17.1589	16.9235	16.9259	16.8608	17.0254	17.0767	17.0703	16.892	16.9356	16.7568	17.0879	17.1233	17.0973	16.8342	16.9067	16.766
sp|Q9BQQ3|GORS1_HUMAN	GORASP1	Golgi reassembly-stacking protein 1 OS=Homo sapiens OX=9606 GN=GORASP1 PE=1 SV=3	-0.112093	0.0383837	-0.0227389	-0.0453887	0.0546918	-0.195865	-0.0611226	0.10008	-0.0346619	0.103915	0.771064	0.864752	0.743651	0.56698	0.00476966	0.818973	0.689577	0.0202891	sig	16.6622	16.6168	16.7743	16.7515	16.7169	16.8127	16.7291	16.8432	16.7505	16.7125	16.5582	16.7159	16.842	16.8008	16.7952	16.5954	16.6337	16.6213	16.7811	16.6969	16.7766	16.736	16.6629	16.7517
sp|Q13907-2|IDI1_HUMAN	IDI1	Isoform 2 of Isopentenyl-diphosphate Delta-isomerase 1 OS=Homo sapiens OX=9606 GN=IDI1	-0.252513	-0.0158704	0.0588568	0.0407933	0.101985	-0.195849	0.0747272	0.0611916	-0.209385	8.71e-05	0.889783	0.460447	0.6985	0.122962	0.0013352	0.645491	0.000686654	0.00051678	sig	16.3629	16.4037	16.6154	16.6742	16.4648	16.5995	16.6065	16.6729	16.5667	16.434	16.3117	16.3428	16.5539	16.5992	16.6454	16.4154	16.3374	16.4581	16.7042	16.6708	16.6477	16.506	16.503	16.3855
sp|Q92539|LPIN2_HUMAN	LPIN2	Phosphatidate phosphatase LPIN2 OS=Homo sapiens OX=9606 GN=LPIN2 PE=1 SV=1	-0.226419	0.033763	0.0411678	0.0643639	0.0247021	-0.195818	0.00740483	-0.0396619	-0.242885	0.00256944	0.803136	0.725224	0.605206	0.822489	0.00871602	0.989386	0.00167444	0.00294321	sig	14.861	14.9254	15.0875	15.1286	14.8858	15.1212	15.1756	15.049	15.0379	14.8851	14.9014	14.7966	15.1053	15.1392	15.1192	14.933	14.9746	14.8686	15.2002	14.9906	15.1951	14.8774	14.8548	14.925
sp|Q9Y3A4|RRP7A_HUMAN	RRP7A	Ribosomal RNA-processing protein 7 homolog A OS=Homo sapiens OX=9606 GN=RRP7A PE=1 SV=2	-0.0180334	0.0544066	-0.0646873	-0.123284	-0.0549451	-0.195724	-0.119094	0.0683384	-0.00829121	0.803464	0.577243	0.447249	0.150414	0.484163	0.0024109	0.437317	0.91705	0.043372	sig	15.2237	15.1004	15.2417	15.177	15.1687	15.2961	15.2479	15.1899	15.2873	15.1987	15.2678	15.2045	15.3828	15.271	15.2345	15.1027	15.0788	15.1196	15.0981	15.1504	15.2825	15.1743	15.1478	15.1841
sp|Q9NVK5-2|FGOP2_HUMAN	FGFR1OP2	Isoform 2 of FGFR1 oncogene partner 2 OS=Homo sapiens OX=9606 GN=FGFR1OP2	-0.0955548	0.0605961	0.00991176	-0.0393078	0.0343909	-0.195459	-0.0506844	0.0736987	-0.0710756	0.180228	0.6163	0.94989	0.787281	0.744281	0.0041996	0.857472	0.36421	0.00754844	sig	14.2528	14.2135	14.3484	14.3583	14.2872	14.409	14.3135	14.3401	14.3916	14.2474	14.2301	14.2811	14.4168	14.4445	14.3656	14.1611	14.1692	14.3102	14.3563	14.3276	14.391	14.2856	14.3161	14.26
sp|Q9Y291|RT33_HUMAN	MRPS33	28S ribosomal protein S33, mitochondrial OS=Homo sapiens OX=9606 GN=MRPS33 PE=1 SV=1	-0.0496988	0.153615	0.0668344	0.00786939	0.00254903	-0.195444	-0.0867802	-0.00532036	-0.113984	0.778836	0.510539	0.789471	0.983105	0.992103	0.195026	0.89521	0.492574	0.501767	n.s.	14.8307	14.8385	14.8804	14.9472	14.8332	15.034	14.7239	14.8057	15.1115	14.7071	14.9259	14.859	15.097	15.1247	14.8803	14.7357	14.9665	14.8133	15.1069	14.8635	14.8711	14.9183	14.7231	14.8583
sp|Q9H672|ASB7_HUMAN	ASB7	Ankyrin repeat and SOCS box protein 7 OS=Homo sapiens OX=9606 GN=ASB7 PE=1 SV=2	-0.20669	-0.0951902	-0.0187925	-0.083588	-0.0439039	-0.195088	0.0763976	0.0396841	-0.231801	0.017866	0.481969	0.915684	0.575129	0.724877	0.0280602	0.814215	0.0111874	0.00255954	sig	15.4561	15.3725	15.6628	15.644	15.4122	15.5676	15.7072	15.6584	15.6228	15.6136	15.3576	15.3972	15.5957	15.5673	15.5399	15.3413	15.382	15.3942	15.5963	15.6871	15.6486	15.3657	15.4514	15.4194
[truncated: 8,042 more rows]
