# Supplementary material for: Structure of the TXNL1-bound proteasome
Source: Nat Struct Mol Biol. 2025 Aug 6;32(12):2398–402. doi: 10.1038/s41594-025-01639-w (PMC12700798; doi:10.1038/s41594-025-01639-w)
Supplement: Supplementary file 3 — RNA sequencing of untreated, arsenite-treated, or hydrogen peroxide-treated TXNL1 KO HEK 293T cells complemented without or with wild-type, D162R R234D (Prot) or SxxS (Thio) TXNL1. [file 41594_2025_1639_MOESM3_ESM.xlsx]

## Sheet: TXNLvKO
Table S2. RNA Sequencing of untreated, arsenite-treated, or hydrogen peroxide-treated TXNL1 KO HEK-293T cells complemented without or with wildtype, D162R/R234D (Prot), or SxxS (Thio) TXNL1
Gene.Name	gene	baseMean	L2FC_WT_v_KO_untreat	pvalue_WT_v_KO_untreat	padj_WT_v_KO_untreat	logpadj_WT_v_KO_untreat	L2FC_Prot_v_KO_untreat	pvalue_Prot_v_KO_untreat	padj_Prot_v_KO_untreat	logpadj_Prot_v_KO_untreat	L2FC_Thio_v_KO_untreat	pvalue_Thio_v_KO_untreat	padj_Thio_v_KO_untreat	logpadj_Thio_v_KO_untreat	L2FC_WT_v_KO_H2O2	pvalue_WT_v_KO_H2O2	padj_WT_v_KO_H2O2	logpadj_WT_v_KO_H2O2	L2FC_Prot_v_KO_H2O2	pvalue_Prot_v_KO_H2O2	padj_Prot_v_KO_H2O2	logpadj_Prot_v_KO_H2O2	L2FC_Thio_v_KO_H2O2	pvalue_Thio_v_KO_H2O2	padj_Thio_v_KO_H2O2	logpadj_Thio_v_KO_H2O2	L2FC_WT_v_KO_Ars	pvalue_WT_v_KO_Ars	padj_WT_v_KO_Ars	logpadj_WT_v_KO_Ars	L2FC_Prot_v_KO_Ars	pvalue_Prot_v_KO_Ars	padj_Prot_v_KO_Ars	logpadj_Prot_v_KO_Ars	L2FC_Thio_v_KO_Ars	pvalue_Thio_v_KO_Ars	padj_Thio_v_KO_Ars	logpadj_Thio_v_KO_Ars
TXNL1	ENSG00000091164	4589.62	0.836992	1.23e-43	2.77e-39	38.5575	1.03616	4.18e-67	9.39e-63	62.0274	0.800673	1.11e-40	2.5e-36	35.6022	0.817842	5.12e-42	1.15e-37	36.9389	1.32609	3.18e-108	7.16e-104	103.145	0.972304	1.87e-58	4.21e-54	53.3755	0.552083	3.2e-22	7.19e-18	17.1432	0.609563	1.04e-26	2.34e-22	21.6303	0.518988	7.06e-20	1.59e-15	14.7991
EMILIN2	ENSG00000132205	3738.27	0.508565	5.15e-15	5.79e-11	10.2375	-0.0490005	0.452977	0.999809	8.29e-05	0.337199	1.94e-07	0.000623573	3.20511	0.213422	0.000887829	0.0591126	1.22832	-0.0471235	0.465404	0.999986	6.05e-06	0.150128	0.0197802	0.999928	3.14e-05	0.198985	0.00296466	0.0588911	1.22995	-0.029376	0.664121	0.999986	5.92e-06	0.153145	0.0218453	0.999999	2.7e-07
IGFBP2	ENSG00000115457	836.036	-1.31542	6.84e-13	5.13e-09	8.29002	-0.982566	6.24e-08	0.000350527	3.45528	-1.22624	1.51e-11	1.7e-07	6.76965	-0.799608	1.03e-05	0.00627821	2.20216	-0.907009	6.21e-07	0.00174665	2.75779	-1.05914	6.29e-09	2.64e-05	4.57851	-0.755797	2.67e-05	0.0033418	2.47602	-1.02203	1.51e-08	8.49e-05	4.07109	-1.14362	2.23e-10	8.36e-07	6.07802
LPL	ENSG00000175445	80.7164	-1.66549	1.83e-12	1.03e-08	7.98761	-1.13285	1.67e-07	0.000749891	3.125	-1.23667	9.95e-09	7.46e-05	4.12753	-1.31246	7.99e-10	3.59e-06	5.44475	-0.748332	0.00034006	0.260703	0.583855	-0.923112	1.25e-05	0.0156626	1.80514	-1.56047	1.01e-13	4.54e-10	9.34306	-1.18102	1.22e-08	8.49e-05	4.07109	-1.30608	1.76e-10	7.9e-07	6.1022
TSC22D3	ENSG00000157514	3004.77	-0.599137	1.11e-11	4.98e-08	7.30318	-0.166122	0.056642	0.999809	8.29e-05	-0.482564	3.31e-08	0.000148902	3.8271	-0.242811	0.00489548	0.115682	0.936733	-0.138816	0.108152	0.999986	6.05e-06	-0.496742	1.03e-08	3.3e-05	4.481	-0.364818	2.15e-05	0.00278427	2.55529	-0.274344	0.00140237	0.618306	0.208797	-0.310932	0.000284593	0.139116	0.856622
DDX1	ENSG00000079785	22387.7	0.181509	2.4e-10	9.01e-07	6.04538	0.0275274	0.335936	0.999809	8.29e-05	0.04725	0.0978277	0.99995	2.19e-05	0.050875	0.0755936	0.275023	0.560631	0.0145246	0.613265	0.999986	6.05e-06	0.0629263	0.0284762	0.999928	3.14e-05	0.166712	3.73e-09	3.11e-06	5.5074	0.0392634	0.166209	0.999986	5.92e-06	0.102012	0.000303279	0.142073	0.847487
CA2	ENSG00000104267	1804.27	0.25876	5.88e-09	1.89e-05	4.72379	0.260389	2.21e-09	2.48e-05	4.60488	0.238505	3.31e-08	0.000148902	3.8271	0.162182	0.000133711	0.0261445	1.58262	0.216554	4.64e-07	0.00149089	2.82656	0.248184	7.04e-09	2.64e-05	4.57851	0.111363	0.00708005	0.0898939	1.04627	0.214449	2.83e-07	0.000910113	3.0409	0.132163	0.00132253	0.337936	0.471166
INSIG1	ENSG00000186480	4512.59	-0.327272	8.94e-09	2.51e-05	4.59993	-0.00893134	0.874118	0.999809	8.29e-05	-0.245628	1.35e-05	0.0252598	1.59757	-0.271986	1.52e-06	0.00201587	2.69554	0.0913818	0.105744	0.999986	6.05e-06	-0.197631	0.000493208	0.205376	0.687451	-0.187767	0.00140366	0.0400223	1.3977	-0.119709	0.0422038	0.999986	5.92e-06	-0.181071	0.00197845	0.399695	0.398271
COL6A2	ENSG00000142173	1437.63	-0.53253	1.12e-08	2.8e-05	4.55287	-0.091808	0.316044	0.999809	8.29e-05	-0.286576	0.00176636	0.47721	0.32129	-0.138624	0.131786	0.339675	0.468936	-0.0665936	0.470559	0.999986	6.05e-06	-0.401289	1.6e-05	0.0188947	1.72366	-0.488483	7.13e-08	3.08e-05	4.51079	-0.223629	0.0133908	0.999986	5.92e-06	-0.309686	0.00058633	0.206003	0.686126
FAM71E1	ENSG00000142530	361.901	-1.33813	3.05e-08	6.86e-05	4.16374	-0.388596	0.0991581	0.999809	8.29e-05	0.106806	0.648113	0.99995	2.19e-05	0.86506	0.000260584	0.0350868	1.45486	0.783737	0.000968127	0.483763	0.315368	-0.333758	0.166255	0.999928	3.14e-05	-0.692207	0.00331385	0.0627761	1.20221	-0.814794	0.0005749	0.417006	0.379857	0.0839997	0.718579	0.999999	2.7e-07
SERPINF1	ENSG00000132386	3074.17	-0.473335	3.15e-07	0.00064482	3.19056	-0.0963726	0.293916	0.999809	8.29e-05	-0.394152	1.82e-05	0.0314263	1.50271	-0.315636	0.000594416	0.0489063	1.31064	-0.169574	0.0653043	0.999986	6.05e-06	-0.408114	9.68e-06	0.0128474	1.89119	-0.373839	4.14e-05	0.00456338	2.34071	-0.101307	0.265925	0.999986	5.92e-06	-0.300195	0.000969604	0.286875	0.542307
CCN2	ENSG00000118523	338.664	0.774418	4.27e-07	0.000738887	3.13142	0.177558	0.25068	0.999809	8.29e-05	0.511658	0.000795248	0.325126	0.487948	0.45128	0.00297437	0.0980368	1.00861	-0.28054	0.0721686	0.999986	6.05e-06	0.208747	0.174426	0.999928	3.14e-05	0.240086	0.115983	0.339626	0.468999	-0.106046	0.49535	0.999986	5.92e-06	0.1032	0.499179	0.999999	2.7e-07
ARNT2	ENSG00000172379	218.407	-1.09469	4.09e-07	0.000738887	3.13142	-1.17527	4.23e-08	0.000317099	3.49881	-0.825614	9.06e-05	0.09352	1.0291	-1.34257	1.4e-10	7.84e-07	6.10547	-1.31425	4.34e-10	4.87e-06	5.31207	-1.24693	3e-09	2.25e-05	4.64826	-1.50646	8.92e-13	3.34e-09	8.47585	-1.23946	3.59e-09	4.03e-05	4.39462	-1.56536	9.6e-14	1.08e-09	8.96677
CDKN2B-AS1	ENSG00000240498	1342.3	-1.10294	5.39e-07	0.000865134	3.06292	-0.107962	0.620905	0.999809	8.29e-05	0.0914418	0.674916	0.99995	2.19e-05	0.716785	0.00105202	0.063738	1.1956	0.532083	0.0151501	0.999986	6.05e-06	-0.488818	0.0264592	0.999928	3.14e-05	-0.450041	0.0386363	0.198396	0.702467	-0.586731	0.00706503	0.999986	5.92e-06	0.00405784	0.985095	0.999999	2.7e-07
LTBP4	ENSG00000090006	2456.53	-0.379703	7.74e-07	0.00109145	2.96199	0.0966682	0.201241	0.999809	8.29e-05	-0.0611323	0.419009	0.99995	2.19e-05	-0.0689003	0.367464	0.574883	0.24042	0.123942	0.105324	0.999986	6.05e-06	-0.158409	0.0395464	0.999928	3.14e-05	-0.269622	0.000319611	0.0173669	1.76028	0.0276187	0.711631	0.999986	5.92e-06	-0.132466	0.075652	0.999999	2.7e-07
RPS2P55	ENSG00000216866	900.71	-3.30345	7.77e-07	0.00109145	2.96199	-1.38433	0.0373306	0.999809	8.29e-05	0.0691688	0.917055	0.99995	2.19e-05	1.23499	0.0634783	0.259034	0.586644	1.67032	0.0120665	0.999986	6.05e-06	-1.11058	0.0962449	0.999928	3.14e-05	-1.37803	0.0381525	0.196901	0.705752	-1.94885	0.00339458	0.820758	0.085785	0.562922	0.396522	0.999999	2.7e-07
AP000688.1	ENSG00000230212	1379.33	-0.503445	9.48e-07	0.00119845	2.92138	-0.0415868	0.680494	0.999809	8.29e-05	0.0610683	0.543705	0.99995	2.19e-05	0.361083	0.000349677	0.0397113	1.40109	0.229595	0.023725	0.999986	6.05e-06	-0.227915	0.026019	0.999928	3.14e-05	-0.253714	0.0111524	0.109959	0.95877	-0.353046	0.000436209	0.378963	0.421404	-0.0441046	0.657204	0.999999	2.7e-07
AJM1	ENSG00000232434	180.977	-0.772924	9.59e-07	0.00119845	2.92138	-0.466138	0.00196924	0.72999	0.136683	-0.113187	0.438944	0.99995	2.19e-05	0.198291	0.191734	0.402213	0.395544	0.139863	0.364409	0.999986	6.05e-06	0.00275961	0.985828	0.999928	3.14e-05	-0.319974	0.0279605	0.169056	0.771969	-0.29892	0.042459	0.999986	5.92e-06	-0.103098	0.471492	0.999999	2.7e-07
TLNRD1	ENSG00000140406	979.129	-0.647201	1.29e-06	0.00152206	2.81757	-0.166534	0.206773	0.999809	8.29e-05	-0.0161101	0.902437	0.99995	2.19e-05	0.315218	0.0167947	0.172836	0.762367	0.277613	0.0357283	0.999986	6.05e-06	-0.143272	0.281056	0.999928	3.14e-05	-0.37517	0.0050608	0.0774018	1.11125	-0.355433	0.00806279	0.999986	5.92e-06	-0.0132602	0.920336	0.999999	2.7e-07
AC106793.1	ENSG00000245768	619.984	-1.16371	1.58e-06	0.00177836	2.74998	-0.385175	0.108024	0.999809	8.29e-05	0.112345	0.637934	0.99995	2.19e-05	0.472148	0.0498297	0.238558	0.622407	0.633778	0.00849793	0.999986	6.05e-06	-0.394367	0.104369	0.999928	3.14e-05	-0.834344	0.000497908	0.0224818	1.64817	-0.722031	0.00258371	0.726217	0.138934	0.0455851	0.848104	0.999999	2.7e-07
NA	ENSG00000289001	1254.39	-0.515822	1.66e-06	0.00177836	2.74998	-0.0375723	0.722564	0.999809	8.29e-05	0.0699495	0.50683	0.99995	2.19e-05	0.37563	0.000385158	0.0412331	1.38475	0.242647	0.0225296	0.999986	6.05e-06	-0.228654	0.0330867	0.999928	3.14e-05	-0.233766	0.02569	0.161888	0.790785	-0.354641	0.00075388	0.484335	0.314854	-0.0312571	0.764162	0.999999	2.7e-07
GAA	ENSG00000171298	2189.89	-0.324635	1.78e-06	0.00181432	2.74129	-0.0961335	0.151135	0.999809	8.29e-05	-0.217735	0.00113912	0.37984	0.4204	-0.0712616	0.293616	0.505598	0.296194	-0.0478105	0.483504	0.999986	6.05e-06	-0.172808	0.0116308	0.883548	0.0537701	-0.191518	0.00363902	0.0661814	1.17926	-0.0515191	0.433993	0.999986	5.92e-06	-0.295822	6.87e-06	0.0103039	1.987
BRSK2	ENSG00000174672	2064.32	-0.327519	1.96e-06	0.00183645	2.73602	-0.161813	0.0167555	0.999809	8.29e-05	-0.0780595	0.24498	0.99995	2.19e-05	0.175692	0.00913043	0.141396	0.849563	0.0687391	0.312331	0.999986	6.05e-06	-0.0727425	0.287246	0.999928	3.14e-05	-0.2591	5.3e-05	0.00546968	2.26204	-0.121734	0.0575232	0.999986	5.92e-06	-0.00421537	0.947157	0.999999	2.7e-07
AC079781.5	ENSG00000284707	15050.1	-0.268995	1.93e-06	0.00183645	2.73602	0.179509	0.00139693	0.641051	0.193108	-0.140709	0.0123508	0.99995	2.19e-05	-0.194476	0.000526421	0.0464231	1.33327	0.0510229	0.363056	0.999986	6.05e-06	-0.104347	0.0631245	0.999928	3.14e-05	-0.264886	1.94e-06	0.000459068	3.33812	0.100232	0.0714076	0.999986	5.92e-06	-0.0488674	0.379166	0.999999	2.7e-07
ASNS	ENSG00000070669	14939.4	-0.26529	2.26e-06	0.00202907	2.6927	0.182343	0.00107749	0.563453	0.249142	-0.142401	0.0107594	0.99995	2.19e-05	-0.203474	0.00025811	0.0349631	1.45639	0.0470766	0.39788	0.999986	6.05e-06	-0.105831	0.0576083	0.999928	3.14e-05	-0.267519	1.28e-06	0.000326041	3.48673	0.10355	0.0605448	0.999986	5.92e-06	-0.0507236	0.357674	0.999999	2.7e-07
AGRN	ENSG00000188157	1524.11	-0.438459	2.66e-06	0.00230159	2.63797	-0.0867672	0.346317	0.999809	8.29e-05	-0.0343602	0.70827	0.99995	2.19e-05	-0.175755	0.0592387	0.252381	0.597943	-0.0311084	0.738948	0.999986	6.05e-06	-0.264908	0.0047478	0.70423	0.152286	-0.484401	1.4e-07	5.41e-05	4.26655	-0.246981	0.00713071	0.999986	5.92e-06	-0.349155	0.000134896	0.0866647	1.06216
SELENOP	ENSG00000250722	154.476	-0.771751	2.81e-06	0.00234089	2.63062	-0.318124	0.0412872	0.999809	8.29e-05	-0.628402	6.67e-05	0.0789729	1.10252	-0.643107	8.46e-05	0.0211267	1.67517	-0.386829	0.0180299	0.999986	6.05e-06	-0.345887	0.033916	0.999928	3.14e-05	-0.661376	1.21e-05	0.00183501	2.73636	-0.424257	0.00492003	0.927448	0.0327103	-0.625615	3.07e-05	0.028732	1.54163
YBX2	ENSG00000006047	51.8913	-1.2233	3.11e-06	0.00250061	2.60195	-0.304431	0.182789	0.999809	8.29e-05	-0.663317	0.00443674	0.777622	0.109231	-0.337768	0.166424	0.37516	0.425784	0.103772	0.666211	0.999986	6.05e-06	-0.482609	0.056021	0.999928	3.14e-05	-0.206839	0.330805	0.565664	0.247442	-0.463252	0.0367128	0.999986	5.92e-06	-0.188044	0.374323	0.999999	2.7e-07
PSPC1	ENSG00000121390	10879.2	0.166597	3.36e-06	0.00260882	2.58356	0.0514861	0.149494	0.999809	8.29e-05	0.123498	0.000516069	0.276294	0.558629	0.0855436	0.0164799	0.171638	0.765387	0.00255935	0.943147	0.999986	6.05e-06	0.103341	0.0039216	0.645856	0.189864	0.104866	0.00251246	0.0538743	1.26862	0.0136127	0.695723	0.999986	5.92e-06	0.0606077	0.0801744	0.999999	2.7e-07
SRSF5	ENSG00000100650	10722.1	0.27433	3.74e-06	0.00273009	2.56382	0.0789154	0.182932	0.999809	8.29e-05	0.156165	0.00825702	0.979228	0.00911632	0.296988	6.31e-07	0.0010136	2.99413	-0.0442683	0.460699	0.999986	6.05e-06	0.23859	6.64e-05	0.066169	1.17935	0.206279	0.000361047	0.0186239	1.72993	0.0724387	0.210706	0.999986	5.92e-06	0.0902965	0.118314	0.999999	2.7e-07
GET1	ENSG00000182093	2596.89	-0.241061	3.76e-06	0.00273009	2.56382	-0.176018	0.000628308	0.381841	0.418117	-0.274229	9.52e-08	0.000356616	3.4478	-0.2266	1.44e-05	0.00718357	2.14366	-0.211746	5.78e-05	0.0721808	1.14158	-0.0843699	0.107614	0.999928	3.14e-05	-0.0572766	0.2651	0.507192	0.294827	-0.118335	0.0223549	0.999986	5.92e-06	-0.286544	2.74e-08	7.71e-05	4.11317
USB1	ENSG00000103005	4744.53	0.195959	5.13e-06	0.00329886	2.48164	0.0195972	0.647458	0.999809	8.29e-05	0.0925015	0.0299084	0.99995	2.19e-05	0.119127	0.00531508	0.119248	0.92355	-0.0109892	0.798913	0.999986	6.05e-06	0.0928458	0.0309572	0.999928	3.14e-05	0.153488	0.000310378	0.0172824	1.7624	0.0789178	0.0654258	0.999986	5.92e-06	0.123857	0.00350279	0.528615	0.27686
BACE2	ENSG00000182240	919.7	-0.32245	4.92e-06	0.00329886	2.48164	-0.270286	9.05e-05	0.113063	0.946679	-0.316867	3.9e-06	0.00974701	2.01113	-0.573351	7.95e-17	8.94e-13	12.0488	-0.351617	3.39e-07	0.00149089	2.82656	-0.421386	1.14e-09	1.28e-05	4.89187	-0.432816	4.35e-11	8.9e-08	7.05069	-0.199522	0.00232791	0.720421	0.142413	-0.469596	7.33e-13	5.5e-09	8.25983
TUSC1	ENSG00000198680	362.286	-0.83079	5.1e-06	0.00329886	2.48164	-0.148255	0.405153	0.999809	8.29e-05	0.0172253	0.922572	0.99995	2.19e-05	0.566044	0.00160791	0.0760808	1.11872	0.413074	0.0220326	0.999986	6.05e-06	-0.18326	0.315105	0.999928	3.14e-05	-0.115175	0.539008	0.730613	0.136313	-0.301403	0.112597	0.999986	5.92e-06	0.212407	0.250617	0.999999	2.7e-07
AC008878.4	ENSG00000269371	166.276	-1.20154	5.05e-06	0.00329886	2.48164	-0.258071	0.305971	0.999809	8.29e-05	0.0216634	0.930901	0.99995	2.19e-05	0.701893	0.00569102	0.123165	0.909513	0.481736	0.0596624	0.999986	6.05e-06	-0.537727	0.0408281	0.999928	3.14e-05	-0.564512	0.0237908	0.155738	0.807605	-0.93376	0.000229102	0.257579	0.589089	0.0055655	0.981961	0.999999	2.7e-07
CCDC152	ENSG00000198865	97.79	-0.960087	6.08e-06	0.00379678	2.42059	-0.179536	0.358319	0.999809	8.29e-05	-0.724863	0.000302498	0.20612	0.685879	-0.61241	0.00246703	0.0925979	1.0334	-0.565601	0.00582153	0.878859	0.056081	-0.499277	0.0144338	0.960234	0.0176228	-0.803263	2.62e-05	0.00330572	2.48073	-0.474441	0.0123481	0.999986	5.92e-06	-0.644856	0.000615416	0.212896	0.671832
IL17RC	ENSG00000163702	335.537	-0.678637	6.36e-06	0.00381568	2.41843	-0.0624973	0.664498	0.999809	8.29e-05	-0.147757	0.304093	0.99995	2.19e-05	0.236928	0.107686	0.310326	0.508182	0.211456	0.154757	0.999986	6.05e-06	0.0242602	0.871243	0.999928	3.14e-05	-0.275818	0.0469073	0.21973	0.65811	-0.176137	0.205101	0.999986	5.92e-06	-0.19118	0.165635	0.999999	2.7e-07
ZCCHC12	ENSG00000174460	2511.58	0.306613	6.45e-06	0.00381568	2.41843	0.213192	0.00163236	0.656953	0.182466	0.234285	0.000512487	0.276294	0.558629	0.282335	2.07e-05	0.0090236	2.04462	0.236617	0.000381062	0.27111	0.566854	0.294407	9.71e-06	0.0128474	1.89119	0.469061	7.49e-12	2.1e-08	7.67676	0.0706308	0.310215	0.999986	5.92e-06	0.258278	0.000166211	0.103817	0.983731
CDKN2A	ENSG00000147889	8661.4	-0.805668	6.7e-06	0.00386515	2.41283	-0.106425	0.551464	0.999809	8.29e-05	0.0124822	0.944299	0.99995	2.19e-05	0.645678	0.000303999	0.0374135	1.42697	0.368554	0.0393154	0.999986	6.05e-06	-0.188118	0.293135	0.999928	3.14e-05	-0.226194	0.205283	0.447938	0.348782	-0.544378	0.0023091	0.720421	0.142413	-0.0245932	0.890434	0.999999	2.7e-07
URI1	ENSG00000105176	9259.65	0.231232	7.12e-06	0.00400309	2.3976	0.208905	4.76e-05	0.0809952	1.09154	0.1437	0.0051134	0.821178	0.0855628	0.0961272	0.0615652	0.256021	0.591724	0.173839	0.000736311	0.417536	0.379306	0.131844	0.0105033	0.872897	0.0590372	0.262144	3.23e-07	0.000110034	3.95847	0.119831	0.0198306	0.999986	5.92e-06	0.114983	0.0249504	0.999999	2.7e-07
AL158151.1	ENSG00000204055	139.163	-1.7408	7.48e-06	0.0041006	2.38715	-0.35817	0.339394	0.999809	8.29e-05	0.159873	0.667769	0.99995	2.19e-05	1.09135	0.00369501	0.105724	0.975825	0.832032	0.0273882	0.999986	6.05e-06	-0.204539	0.59199	0.999928	3.14e-05	-0.353873	0.354856	0.586672	0.231605	-0.807064	0.0374966	0.999986	5.92e-06	0.0142818	0.969939	0.999999	2.7e-07
CACNA1H	ENSG00000196557	276.259	-0.557616	7.86e-06	0.00420753	2.37597	-0.372911	0.00175756	0.68139	0.166604	-0.332576	0.00460815	0.779089	0.108413	-0.45177	9.25e-05	0.0218847	1.65986	-0.257209	0.0266583	0.999986	6.05e-06	-0.580847	1.04e-06	0.00234279	2.63027	-0.701041	8.86e-12	2.21e-08	7.65486	-0.33636	0.000947338	0.536512	0.27042	-0.369028	0.000234385	0.125485	0.901407
AC044849.1	ENSG00000272256	307.285	-0.90778	9.2e-06	0.00481281	2.3176	-0.301084	0.131896	0.999809	8.29e-05	0.00921821	0.96291	0.99995	2.19e-05	0.599593	0.00330603	0.100595	0.997425	0.618566	0.00253263	0.790953	0.101849	-0.0317266	0.878655	0.999928	3.14e-05	-0.883412	9.55e-06	0.00159019	2.79855	-0.590355	0.00298263	0.783919	0.105729	-0.111855	0.568409	0.999999	2.7e-07
AL136531.2	ENSG00000274322	1007.43	-0.572856	1.02e-05	0.00518917	2.2849	-0.124066	0.332402	0.999809	8.29e-05	0.0184431	0.884973	0.99995	2.19e-05	0.257009	0.0456975	0.232134	0.634261	0.368466	0.00423718	0.867046	0.0619579	-0.102956	0.42752	0.999928	3.14e-05	-0.372266	0.00349908	0.0650251	1.18692	-0.353385	0.00565065	0.927448	0.0327103	0.0284799	0.821871	0.999999	2.7e-07
PCSK1N	ENSG00000102109	164.355	-1.53046	1.21e-05	0.00568564	2.24522	-0.348971	0.30172	0.999809	8.29e-05	0.211904	0.527242	0.99995	2.19e-05	0.830426	0.0147519	0.165433	0.781377	0.683733	0.0454811	0.999986	6.05e-06	-0.382523	0.27119	0.999928	3.14e-05	-0.495133	0.140964	0.374538	0.426504	-0.527899	0.117314	0.999986	5.92e-06	0.199747	0.548778	0.999999	2.7e-07
SARDH	ENSG00000123453	41.502	-1.31515	1.14e-05	0.00568564	2.24522	-0.762759	0.0057197	0.999809	8.29e-05	-1.09949	8.92e-05	0.09352	1.0291	0.0430728	0.886715	0.94237	0.0257786	0.0121079	0.968668	0.999986	6.05e-06	-0.348688	0.271313	0.999928	3.14e-05	-0.0887566	0.738043	0.857832	0.0665976	0.17168	0.516417	0.999986	5.92e-06	-0.2012	0.449452	0.999999	2.7e-07
SEPTIN5	ENSG00000184702	882.893	-0.357975	1.21e-05	0.00568564	2.24522	-0.0767248	0.33056	0.999809	8.29e-05	-0.178255	0.0234482	0.99995	2.19e-05	0.0309444	0.691979	0.827443	0.0822617	0.0106047	0.89333	0.999986	6.05e-06	-0.139107	0.0809172	0.999928	3.14e-05	-0.257214	0.000333243	0.0178412	1.74858	0.0295041	0.67929	0.999986	5.92e-06	-0.272834	0.000132434	0.0866647	1.06216
AC231981.1	ENSG00000235078	592.419	-0.992726	1.18e-05	0.00568564	2.24522	-0.57079	0.0110615	0.999809	8.29e-05	-0.00646978	0.976899	0.99995	2.19e-05	0.644219	0.00426614	0.110559	0.956405	0.754187	0.000829041	0.433531	0.36298	-0.281844	0.21574	0.999928	3.14e-05	-0.40192	0.0731332	0.272309	0.564938	-0.851511	0.000161229	0.20141	0.695918	0.141993	0.524453	0.999999	2.7e-07
AC093525.1	ENSG00000259784	2006.71	-0.482321	1.34e-05	0.00614284	2.21163	-0.0713377	0.514992	0.999809	8.29e-05	0.103242	0.344255	0.99995	2.19e-05	0.328963	0.00271713	0.0958627	1.01835	0.184602	0.0938158	0.999986	6.05e-06	-0.122396	0.268581	0.999928	3.14e-05	-0.311681	0.00376913	0.0669981	1.17394	-0.172762	0.108239	0.999986	5.92e-06	0.00981072	0.927087	0.999999	2.7e-07
AK8	ENSG00000165695	186.842	-0.723099	1.37e-05	0.00616895	2.20979	-0.446502	0.00515218	0.999809	8.29e-05	-0.31944	0.0419719	0.99995	2.19e-05	0.399161	0.0134271	0.15965	0.79683	-0.00343175	0.98356	0.999986	6.05e-06	0.0676925	0.683203	0.999928	3.14e-05	-0.212346	0.150932	0.386649	0.412683	-0.16854	0.257075	0.999986	5.92e-06	-0.356145	0.0161273	0.969681	0.013371
LEO1	ENSG00000166477	2699.32	0.240263	1.58e-05	0.00681179	2.16674	0.0878643	0.113116	0.999809	8.29e-05	0.0706139	0.201291	0.99995	2.19e-05	0.0178212	0.746334	0.860719	0.0651387	0.0306916	0.579619	0.999986	6.05e-06	0.0324815	0.557809	0.999928	3.14e-05	0.0910107	0.102379	0.319094	0.496081	-0.030492	0.587798	0.999986	5.92e-06	0.00810932	0.884069	0.999999	2.7e-07
JUN	ENSG00000177606	28114.1	-0.330396	1.64e-05	0.00681179	2.16674	-0.0829534	0.277441	0.999809	8.29e-05	0.0436502	0.567071	0.99995	2.19e-05	0.0235708	0.756929	0.867409	0.0617759	0.0768612	0.313233	0.999986	6.05e-06	-0.179032	0.0189834	0.999928	3.14e-05	-0.409975	4.89e-08	2.33e-05	4.63226	-0.183426	0.0146464	0.999986	5.92e-06	-0.0322222	0.667985	0.999999	2.7e-07
AC108002.1	ENSG00000253806	27.2616	-2.29069	1.63e-05	0.00681179	2.16674	-0.985657	0.0252476	0.999809	8.29e-05	0.327276	0.421061	0.99995	2.19e-05	0.839234	0.0505135	0.239468	0.620752	0.998093	0.0203828	0.999986	6.05e-06	-1.25307	0.0114988	0.883483	0.0538017	-1.93056	7.62e-06	0.00140434	2.85253	-1.76309	4.93e-05	0.0853356	1.06887	0.247032	0.519663	0.999999	2.7e-07
AC112229.3	ENSG00000257207	19.0522	3.86675	1.61e-05	0.00681179	2.16674	0.787155	0.3999	0.999809	8.29e-05	3.65325	4.53e-05	0.070176	1.15381	1.00412	0.24708	0.459541	0.337676	-0.823736	0.369493	0.999986	6.05e-06	-0.406789	0.651979	0.999928	3.14e-05	-0.421602	0.643286	0.803072	0.0952457	-0.0547836	0.951611	0.999986	5.92e-06	0.291793	0.740957	0.999999	2.7e-07
Z95331.1	ENSG00000280383	394.923	-0.815919	1.85e-05	0.0075643	2.12123	-0.174771	0.348676	0.999809	8.29e-05	-0.0698174	0.706992	0.99995	2.19e-05	0.247386	0.189743	0.400527	0.397368	0.297204	0.11627	0.999986	6.05e-06	-0.369174	0.054306	0.999928	3.14e-05	-0.478838	0.00986926	0.10409	0.98259	-0.576883	0.00196789	0.677985	0.16878	0.0277556	0.879897	0.999999	2.7e-07
MEX3D	ENSG00000181588	2185.77	-0.44027	1.96e-05	0.00788417	2.10324	-0.00941295	0.926579	0.999809	8.29e-05	0.0605599	0.552398	0.99995	2.19e-05	0.279123	0.00634724	0.127521	0.894417	0.15748	0.124842	0.999986	6.05e-06	-0.156208	0.129329	0.999928	3.14e-05	-0.403426	7.33e-05	0.00677991	2.16878	-0.348033	0.000629166	0.442107	0.354472	-0.0691634	0.494407	0.999999	2.7e-07
MAMLD1	ENSG00000013619	72.679	-1.21581	2.03e-05	0.00802378	2.09562	-1.1179	5.4e-05	0.0809952	1.09154	-0.927613	0.000612819	0.284825	0.545422	-1.3547	1.96e-07	0.000470972	3.327	-1.26593	1.43e-06	0.00323624	2.48996	-1.54687	6.81e-09	2.64e-05	4.57851	-1.70203	1.91e-10	2.53e-07	6.59646	-0.860862	0.000822843	0.486907	0.312554	-1.18161	4.57e-06	0.00733271	2.13474
AC068580.3	ENSG00000235027	1179.72	-0.3377	2.27e-05	0.00878795	2.05611	-0.0474145	0.54267	0.999809	8.29e-05	0.0603249	0.434879	0.99995	2.19e-05	0.115439	0.139057	0.346847	0.459862	0.165176	0.035315	0.999986	6.05e-06	-0.177227	0.0256034	0.999928	3.14e-05	-0.207923	0.00686621	0.0885357	1.05288	-0.177944	0.021297	0.999986	5.92e-06	0.076093	0.316176	0.999999	2.7e-07
AC132872.4	ENSG00000280407	1043.26	-0.365218	2.41e-05	0.00920013	2.03621	-0.00749501	0.927672	0.999809	8.29e-05	0.0298884	0.714471	0.99995	2.19e-05	0.048005	0.563432	0.740487	0.130482	0.128606	0.125033	0.999986	6.05e-06	-0.116911	0.169169	0.999928	3.14e-05	-0.220741	0.00156171	0.0422584	1.37409	-0.0882354	0.206163	0.999986	5.92e-06	-0.0632893	0.36107	0.999999	2.7e-07
AC004079.3	ENSG00000276528	40.551	-2.53834	2.67e-05	0.0100216	1.99906	-0.629681	0.232922	0.999809	8.29e-05	0.313241	0.543234	0.99995	2.19e-05	1.81209	0.00114851	0.0660498	1.18013	1.49225	0.00794341	0.999986	6.05e-06	-0.489353	0.417548	0.999928	3.14e-05	-1.0027	0.0491872	0.225314	0.647211	-1.43381	0.00557006	0.927448	0.0327103	0.0103129	0.98357	0.999999	2.7e-07
DGKK	ENSG00000274588	70.5863	-1.34269	2.8e-05	0.0103151	1.98653	-1.29154	4.18e-05	0.0783246	1.1061	-0.880839	0.00428531	0.770875	0.113016	-1.27945	4.31e-05	0.014072	1.85164	-0.701345	0.0233851	0.999986	6.05e-06	-0.840335	0.00686381	0.7796	0.108128	-1.30488	5.97e-05	0.00585999	2.2321	-1.09155	0.000776851	0.48523	0.314053	-1.39378	1.81e-05	0.0225787	1.6463
IER5L	ENSG00000188483	277.837	-1.32137	2.92e-05	0.0105889	1.97515	-0.241971	0.435733	0.999809	8.29e-05	0.248487	0.42148	0.99995	2.19e-05	0.824759	0.0078856	0.135459	0.868193	0.539453	0.0830617	0.999986	6.05e-06	-0.283203	0.366096	0.999928	3.14e-05	-0.64802	0.0416703	0.20634	0.685416	-1.04217	0.00121309	0.587411	0.231058	0.00254349	0.99354	0.999999	2.7e-07
GSDME	ENSG00000105928	457.724	-0.440188	3.18e-05	0.0106675	1.97194	-0.246817	0.0159044	0.999809	8.29e-05	-0.211628	0.0366731	0.99995	2.19e-05	-0.204135	0.0448179	0.231256	0.635906	-0.0429744	0.674163	0.999986	6.05e-06	-0.198185	0.054494	0.999928	3.14e-05	-0.220777	0.0205306	0.145631	0.836746	0.12961	0.170586	0.999986	5.92e-06	-0.135607	0.151211	0.999999	2.7e-07
SLC4A3	ENSG00000114923	47.9553	-1.22652	3.18e-05	0.0106675	1.97194	-0.199405	0.41528	0.999809	8.29e-05	-0.611421	0.0155159	0.99995	2.19e-05	-0.312837	0.208052	0.419198	0.377581	-0.0616202	0.804207	0.999986	6.05e-06	-0.659817	0.0125296	0.915566	0.0383101	-0.983574	8.49e-07	0.000232681	3.63324	-0.312739	0.104549	0.999986	5.92e-06	-0.541752	0.00475513	0.600696	0.221346
NXF1	ENSG00000162231	10666.2	0.160382	3.17e-05	0.0106675	1.97194	0.131513	0.00059869	0.373948	0.427188	0.076265	0.0461086	0.99995	2.19e-05	0.0736999	0.0544132	0.245443	0.610049	-0.00324881	0.932866	0.999986	6.05e-06	0.0363204	0.346035	0.999928	3.14e-05	0.138415	0.000155302	0.010745	1.9688	0.127405	0.000506237	0.392526	0.406132	0.114622	0.00170587	0.377471	0.423117
EGFLAM	ENSG00000164318	283.135	-0.584578	3.14e-05	0.0106675	1.97194	-0.364933	0.00737362	0.999809	8.29e-05	-0.524493	0.000118973	0.111468	0.952852	-0.451983	0.00129134	0.0688084	1.16236	0.00102208	0.994137	0.999986	6.05e-06	-0.282572	0.0452061	0.999928	3.14e-05	-0.446519	0.000523093	0.0231997	1.63452	-0.0591213	0.643226	0.999986	5.92e-06	-0.495393	0.000113455	0.0773076	1.11178
PTTG1IP	ENSG00000183255	6876.65	-0.197726	3.08e-05	0.0106675	1.97194	-0.0946114	0.0446152	0.999809	8.29e-05	-0.225697	1.65e-06	0.00463172	2.33426	-0.037721	0.424612	0.628064	0.201996	-0.0210225	0.657455	0.999986	6.05e-06	-0.0599375	0.206534	0.999928	3.14e-05	-0.095092	0.041346	0.205733	0.686695	-0.172314	0.00022805	0.257579	0.589089	-0.104438	0.0247112	0.999999	2.7e-07
CCDC157	ENSG00000187860	742.974	-0.533818	4.63e-05	0.01532	1.81474	-0.195328	0.128823	0.999809	8.29e-05	0.202209	0.111707	0.99995	2.19e-05	0.386119	0.00268868	0.0954391	1.02027	0.24029	0.0636987	0.999986	6.05e-06	-0.1173	0.369483	0.999928	3.14e-05	-0.457108	0.00024882	0.0148802	1.82739	-0.40496	0.00119041	0.587411	0.231058	-0.0123689	0.920294	0.999999	2.7e-07
DYRK1B	ENSG00000105204	459.085	-0.556525	4.71e-05	0.0153631	1.81352	-0.349302	0.0091241	0.999809	8.29e-05	-0.259385	0.0509274	0.99995	2.19e-05	0.00197985	0.988107	0.993992	0.00261706	-0.202148	0.132997	0.999986	6.05e-06	-0.264116	0.0501928	0.999928	3.14e-05	-0.393263	0.00230057	0.0515758	1.28755	-0.270532	0.0360889	0.999986	5.92e-06	-0.188029	0.141417	0.999999	2.7e-07
LDHA	ENSG00000134333	93686.2	0.178423	4.84e-05	0.0155542	1.80815	0.103879	0.0179693	0.999809	8.29e-05	0.0403776	0.357645	0.99995	2.19e-05	0.0899088	0.0405859	0.223012	0.651672	0.0988198	0.0244461	0.999986	6.05e-06	0.0267655	0.54229	0.999928	3.14e-05	0.255352	5.95e-09	4.61e-06	5.33585	0.0589126	0.179673	0.999986	5.92e-06	0.0960391	0.0286427	0.999999	2.7e-07
CCN1	ENSG00000142871	2038.94	0.336297	4.93e-05	0.0156106	1.80658	-0.0253531	0.759953	0.999809	8.29e-05	0.233881	0.0045492	0.777622	0.109231	0.274442	0.000900002	0.0591738	1.22787	-0.125169	0.133805	0.999986	6.05e-06	0.02794	0.737254	0.999928	3.14e-05	0.252744	0.0022046	0.0506878	1.2951	-0.0379125	0.648705	0.999986	5.92e-06	0.137456	0.0956034	0.999999	2.7e-07
MAF	ENSG00000178573	311.998	-0.567072	5.56e-05	0.0171297	1.76625	-0.164531	0.226861	0.999809	8.29e-05	-0.276638	0.0418727	0.99995	2.19e-05	-0.680914	4.63e-07	0.000800696	3.09653	-0.0803805	0.547188	0.999986	6.05e-06	-0.393397	0.00355346	0.633905	0.197976	-0.364486	0.010855	0.109221	0.961693	0.00666059	0.962518	0.999986	5.92e-06	-0.221725	0.116581	0.999999	2.7e-07
LIMS4	ENSG00000256671	21.8707	3.16474	5.51e-05	0.0171297	1.76625	0.404862	0.620275	0.999809	8.29e-05	2.95366	0.000164071	0.138744	0.857787	0.755539	0.330487	0.539371	0.268112	-0.753114	0.354317	0.999986	6.05e-06	-0.0453268	0.954441	0.999928	3.14e-05	-0.136907	0.866277	0.930689	0.0311956	0.0960554	0.905716	0.999986	5.92e-06	0.194953	0.807371	0.999999	2.7e-07
MFSD11	ENSG00000092931	10731	-0.271599	5.93e-05	0.018022	1.7442	0.0832631	0.216383	0.999809	8.29e-05	0.0294466	0.661809	0.99995	2.19e-05	0.0976113	0.14783	0.355468	0.4492	0.119366	0.0770993	0.999986	6.05e-06	-0.13266	0.0498157	0.999928	3.14e-05	-0.129158	0.0537511	0.234276	0.630273	-0.0944543	0.158476	0.999986	5.92e-06	0.0242787	0.716563	0.999999	2.7e-07
PCED1A	ENSG00000132635	426.792	-0.501271	6.71e-05	0.0201036	1.69673	-0.16114	0.184424	0.999809	8.29e-05	-0.222249	0.0660783	0.99995	2.19e-05	0.345735	0.00489265	0.115682	0.936733	0.176878	0.156474	0.999986	6.05e-06	0.11908	0.34138	0.999928	3.14e-05	-0.0857639	0.448426	0.661244	0.179638	0.0520951	0.645296	0.999986	5.92e-06	-0.137941	0.221471	0.999999	2.7e-07
MIF	ENSG00000240972	32794.8	-0.887056	7.03e-05	0.0208083	1.68176	-0.00356328	0.987256	0.999809	8.29e-05	0.0221168	0.921026	0.99995	2.19e-05	0.758253	0.000677076	0.0521395	1.28283	0.376342	0.0916527	0.999986	6.05e-06	-0.297515	0.182441	0.999928	3.14e-05	-0.102327	0.646422	0.80477	0.0943281	-0.487825	0.0287576	0.999986	5.92e-06	-0.0612558	0.783608	0.999999	2.7e-07
MIF-AS1	ENSG00000218537	28237.5	-0.91802	7.24e-05	0.0211487	1.67472	0.00283199	0.99023	0.999809	8.29e-05	0.0351596	0.879164	0.99995	2.19e-05	0.778882	0.000758302	0.0551818	1.2582	0.388846	0.0927466	0.999986	6.05e-06	-0.317453	0.169991	0.999928	3.14e-05	-0.101587	0.660439	0.813636	0.0895699	-0.498733	0.0310394	0.999986	5.92e-06	-0.0540953	0.815033	0.999999	2.7e-07
IRF2BPL	ENSG00000119669	1244.3	-0.39072	7.55e-05	0.0214766	1.66803	-0.0551592	0.571784	0.999809	8.29e-05	-0.0419785	0.6662	0.99995	2.19e-05	0.0377906	0.699679	0.83209	0.0798299	0.123298	0.209234	0.999986	6.05e-06	-0.13373	0.175099	0.999928	3.14e-05	-0.48214	4.92e-06	0.000979593	3.00895	-0.386218	0.000267238	0.273141	0.563612	-0.296793	0.00440227	0.57552	0.23994
TP53I11	ENSG00000175274	1423.58	-0.230221	7.5e-05	0.0214766	1.66803	-0.091005	0.107582	0.999809	8.29e-05	-0.119276	0.0337325	0.99995	2.19e-05	-0.00592912	0.915143	0.957176	0.0190082	-0.0138477	0.80583	0.999986	6.05e-06	-0.0575146	0.308397	0.999928	3.14e-05	-0.370623	7.16e-12	2.1e-08	7.67676	0.0566122	0.289161	0.999986	5.92e-06	-0.095624	0.071482	0.999999	2.7e-07
DEPDC7	ENSG00000121690	895.445	0.321546	7.91e-05	0.0222274	1.65311	0.219432	0.00665777	0.999809	8.29e-05	0.161092	0.045603	0.99995	2.19e-05	0.0487189	0.54632	0.726897	0.138527	0.0110503	0.892325	0.999986	6.05e-06	0.132487	0.103048	0.999928	3.14e-05	0.113007	0.152227	0.387815	0.411375	0.0173431	0.828004	0.999986	5.92e-06	0.0505099	0.521234	0.999999	2.7e-07
CCBE1	ENSG00000183287	124.166	-0.715758	8.19e-05	0.0227365	1.64328	-0.296009	0.0834901	0.999809	8.29e-05	-0.800981	5.39e-06	0.0110233	1.95769	-0.808962	2.16e-06	0.00242486	2.61531	-0.447758	0.00823605	0.999986	6.05e-06	-0.854353	9.92e-07	0.00234279	2.63027	-0.706072	1.12e-05	0.00177437	2.75095	-0.339217	0.0330945	0.999986	5.92e-06	-0.49611	0.00168023	0.377471	0.423117
TMEM163	ENSG00000152128	52.8624	-1.40802	8.79e-05	0.0241113	1.61778	-1.42764	5.23e-05	0.0809952	1.09154	-1.40421	5.84e-05	0.0745005	1.12784	-0.833696	0.019342	0.179078	0.746959	-0.983177	0.00698101	0.999841	6.9e-05	-1.17073	0.00150336	0.407283	0.390103	-1.55339	2.6e-06	0.00058497	3.23287	-1.24509	0.000151677	0.200623	0.697618	-1.61268	9.92e-07	0.00247927	2.60568
COL4A4	ENSG00000081052	9.91206	-2.3222	9.4e-05	0.0251488	1.59948	-0.73201	0.104586	0.999809	8.29e-05	-2.05738	9.15e-05	0.09352	1.0291	-0.973304	0.0642569	0.2598	0.585361	-1.0534	0.0547079	0.999986	6.05e-06	-1.2395	0.0269207	0.999928	3.14e-05	-1.40228	0.00232314	0.0519783	1.28418	-0.983569	0.030068	0.999986	5.92e-06	-1.01874	0.0210531	0.999999	2.7e-07
CCNE1	ENSG00000105173	2965.62	0.234242	9.51e-05	0.0251488	1.59948	0.0545337	0.362382	0.999809	8.29e-05	0.115903	0.0517515	0.99995	2.19e-05	0.21557	0.000273008	0.0360679	1.44288	-0.000967748	0.987077	0.999986	6.05e-06	0.126314	0.0340807	0.999928	3.14e-05	0.109292	0.0660689	0.259282	0.586227	0.0956775	0.108947	0.999986	5.92e-06	0.0809027	0.172345	0.999999	2.7e-07
ANKRD1	ENSG00000148677	107.209	0.887323	9.44e-05	0.0251488	1.59948	-0.255416	0.288672	0.999809	8.29e-05	0.406884	0.0742912	0.99995	2.19e-05	0.451595	0.0433452	0.228633	0.640862	-0.382506	0.107922	0.999986	6.05e-06	-0.0571188	0.80592	0.999928	3.14e-05	1.25556	1.16e-10	1.87e-07	6.72844	-0.141745	0.490532	0.999986	5.92e-06	0.727987	0.000212032	0.116287	0.93447
KCNG1	ENSG00000026559	649.093	-0.505186	9.83e-05	0.0254228	1.59478	-0.174024	0.172117	0.999809	8.29e-05	-0.161857	0.202433	0.99995	2.19e-05	0.356888	0.00603169	0.125466	0.901475	0.153135	0.243428	0.999986	6.05e-06	-0.0520555	0.693444	0.999928	3.14e-05	-0.158045	0.206679	0.449414	0.347353	-0.178116	0.155953	0.999986	5.92e-06	0.0255126	0.837481	0.999999	2.7e-07
FAM222A	ENSG00000139438	627.276	-0.4166	9.84e-05	0.0254228	1.59478	-0.0168849	0.871674	0.999809	8.29e-05	0.00916392	0.92982	0.99995	2.19e-05	0.367284	0.000575438	0.0479233	1.31945	0.224993	0.0367956	0.999986	6.05e-06	0.0015986	0.988248	0.999928	3.14e-05	-0.0245319	0.823741	0.907332	0.0422339	-0.187733	0.0937318	0.999986	5.92e-06	-0.0178027	0.870931	0.999999	2.7e-07
AC010618.3	ENSG00000269439	99.1749	-1.00512	0.000102768	0.0262595	1.58071	-0.528881	0.0322704	0.999809	8.29e-05	0.0191941	0.936293	0.99995	2.19e-05	0.386721	0.121699	0.327395	0.484928	0.291507	0.248882	0.999986	6.05e-06	-0.516856	0.0492134	0.999928	3.14e-05	-0.123341	0.602547	0.777062	0.109544	-0.415166	0.0852207	0.999986	5.92e-06	0.25323	0.277546	0.999999	2.7e-07
QPCT	ENSG00000115828	1143.6	-0.294556	0.00011953	0.0301996	1.52	-0.0743286	0.32026	0.999809	8.29e-05	-0.160797	0.0311219	0.99995	2.19e-05	-0.11412	0.131335	0.339408	0.469278	0.0304804	0.688138	0.999986	6.05e-06	0.0805767	0.287865	0.999928	3.14e-05	-0.140631	0.0504591	0.228227	0.641632	-0.03505	0.626485	0.999986	5.92e-06	-0.0716211	0.315954	0.999999	2.7e-07
MFF-DT	ENSG00000236432	330.014	-0.498441	0.000123403	0.0308315	1.51101	-0.289797	0.0216679	0.999809	8.29e-05	-0.11188	0.368202	0.99995	2.19e-05	0.116462	0.357177	0.564696	0.248185	0.176448	0.166081	0.999986	6.05e-06	-0.308058	0.0180774	0.999928	3.14e-05	-0.0926884	0.4505	0.662882	0.178564	-0.168298	0.175797	0.999986	5.92e-06	0.0821676	0.498495	0.999999	2.7e-07
AL121603.2	ENSG00000258738	351.846	-0.569436	0.000126333	0.0308774	1.51036	-0.252439	0.0808205	0.999809	8.29e-05	0.0487265	0.732295	0.99995	2.19e-05	0.220059	0.130313	0.33808	0.470981	0.226908	0.121386	0.999986	6.05e-06	-0.242097	0.10424	0.999928	3.14e-05	-0.575654	4.12e-05	0.00456012	2.34102	-0.4905	0.000491233	0.392526	0.406132	-0.0279944	0.838865	0.999999	2.7e-07
AC135050.7	ENSG00000280160	1221.09	-0.603648	0.000124962	0.0308774	1.51036	-0.0626087	0.688078	0.999809	8.29e-05	-0.0163551	0.916348	0.99995	2.19e-05	0.512045	0.00105503	0.063738	1.1956	0.295445	0.0595594	0.999986	6.05e-06	-0.181272	0.249834	0.999928	3.14e-05	-0.0333615	0.829679	0.910412	0.0407621	-0.321948	0.038504	0.999986	5.92e-06	-0.118154	0.445794	0.999999	2.7e-07
C11orf58	ENSG00000110696	18393.7	0.127227	0.000134046	0.0324102	1.48932	0.0468528	0.158509	0.999809	8.29e-05	-0.00389968	0.906453	0.99995	2.19e-05	0.00868025	0.793886	0.890228	0.0504986	0.056151	0.0917427	0.999986	6.05e-06	0.0993496	0.00284041	0.541267	0.266588	0.184764	2e-08	1.1e-05	4.95992	0.0500165	0.129757	0.999986	5.92e-06	0.0374011	0.255726	0.999999	2.7e-07
KDM1A	ENSG00000004487	20890.9	0.119288	0.000149279	0.0356919	1.44743	0.0326292	0.298391	0.999809	8.29e-05	0.0453554	0.147549	0.99995	2.19e-05	0.0653029	0.0376338	0.217272	0.662996	0.00365208	0.907767	0.999986	6.05e-06	0.0201631	0.522407	0.999928	3.14e-05	0.123612	7.23e-05	0.00674215	2.1712	0.0100008	0.748761	0.999986	5.92e-06	0.0838201	0.00703281	0.700249	0.154748
NCL	ENSG00000115053	164369	0.149002	0.000150793	0.0356919	1.44743	-0.0224025	0.568777	0.999809	8.29e-05	0.0268195	0.495023	0.99995	2.19e-05	0.0246502	0.530569	0.714693	0.145881	0.01521	0.698843	0.999986	6.05e-06	0.028166	0.473728	0.999928	3.14e-05	0.161774	3.86e-05	0.00440372	2.35618	0.0317831	0.41884	0.999986	5.92e-06	0.0585301	0.136417	0.999999	2.7e-07
HNRNPUL2-BSCL2	ENSG00000234857	9456.56	0.172254	0.000153472	0.0359476	1.44433	0.0240859	0.595914	0.999809	8.29e-05	0.130035	0.00407527	0.739004	0.131353	0.065987	0.146199	0.353763	0.451287	0.0302837	0.506313	0.999986	6.05e-06	0.0863253	0.0580372	0.999928	3.14e-05	0.00246207	0.956276	0.97887	0.00927519	0.0649872	0.148071	0.999986	5.92e-06	0.0383109	0.392451	0.999999	2.7e-07
FAM210B	ENSG00000124098	1218.77	-0.243939	0.000161958	0.0372008	1.42945	-0.0625637	0.320732	0.999809	8.29e-05	-0.132681	0.0345431	0.99995	2.19e-05	0.0101065	0.874431	0.93602	0.0287148	0.0338882	0.599942	0.999986	6.05e-06	0.0863892	0.18019	0.999928	3.14e-05	-0.0843822	0.168642	0.406862	0.390553	-0.0201255	0.744109	0.999986	5.92e-06	-0.0401935	0.509108	0.999999	2.7e-07
RPL13P12	ENSG00000215030	467.742	-1.79	0.000162131	0.0372008	1.42945	-0.689792	0.143096	0.999809	8.29e-05	0.0383153	0.935032	0.99995	2.19e-05	1.31094	0.0055319	0.121807	0.914328	1.13052	0.016818	0.999986	6.05e-06	-0.400944	0.399192	0.999928	3.14e-05	-0.839745	0.0737791	0.273717	0.562699	-1.33704	0.00448225	0.899892	0.0458095	0.0152704	0.974017	0.999999	2.7e-07
CACTIN	ENSG00000105298	2912.13	-0.270532	0.000170013	0.0382383	1.4175	-0.0213797	0.764055	0.999809	8.29e-05	0.0326362	0.645784	0.99995	2.19e-05	0.138712	0.0525078	0.242268	0.615704	0.0806395	0.261815	0.999986	6.05e-06	-0.0911327	0.206199	0.999928	3.14e-05	-0.0193252	0.784749	0.885654	0.0527361	-0.0996093	0.160547	0.999986	5.92e-06	0.0198296	0.778592	0.999999	2.7e-07
ZNF219	ENSG00000165804	565.776	-0.433304	0.000170054	0.0382383	1.4175	-0.0707526	0.527003	0.999809	8.29e-05	0.186257	0.0913085	0.99995	2.19e-05	0.398783	0.000383707	0.0412331	1.38475	0.178381	0.117392	0.999986	6.05e-06	-0.108499	0.346303	0.999928	3.14e-05	-0.284627	0.0080218	0.0948715	1.02286	-0.209535	0.0515539	0.999986	5.92e-06	-0.00400609	0.969875	0.999999	2.7e-07
AC124944.2	ENSG00000260261	12.4915	2.32926	0.000174427	0.0388334	1.41079	1.34374	0.0365614	0.999809	8.29e-05	1.32275	0.0382352	0.99995	2.19e-05	1.30759	0.0651864	0.261425	0.582652	0.785312	0.291582	0.999986	6.05e-06	1.51243	0.0332391	0.999928	3.14e-05	-0.182117	0.68194	0.825212	0.0834343	0.00802335	0.985611	0.999986	5.92e-06	0.444027	0.300607	0.999999	2.7e-07
FOXQ1	ENSG00000164379	15.9756	-2.01831	0.000178061	0.0388725	1.41036	-0.768519	0.0849654	0.999809	8.29e-05	-0.440706	0.306122	0.99995	2.19e-05	-0.0784073	0.85345	0.923161	0.0347225	-0.367918	0.40028	0.999986	6.05e-06	-0.908364	0.0459266	0.999928	3.14e-05	0.493795	0.291929	0.531819	0.274236	-0.179259	0.724083	0.999986	5.92e-06	0.536198	0.249715	0.999999	2.7e-07
HNRNPUL2	ENSG00000214753	10068.9	0.220384	0.000176712	0.0388725	1.41036	0.0382393	0.514925	0.999809	8.29e-05	0.146815	0.0122558	0.99995	2.19e-05	0.0257037	0.661498	0.808526	0.0923062	0.0377726	0.5206	0.999986	6.05e-06	0.0720716	0.220235	0.999928	3.14e-05	-0.0241251	0.679811	0.823922	0.0841138	0.0844353	0.148584	0.999986	5.92e-06	0.0484529	0.40635	0.999999	2.7e-07
DPYSL3	ENSG00000113657	103.675	0.768064	0.000179846	0.0388847	1.41022	0.276868	0.181533	0.999809	8.29e-05	0.363753	0.0758204	0.99995	2.19e-05	0.342229	0.0886536	0.291221	0.535777	0.0228553	0.911654	0.999986	6.05e-06	0.141301	0.490293	0.999928	3.14e-05	0.193391	0.358147	0.589631	0.229419	0.0508922	0.813532	0.999986	5.92e-06	0.0942762	0.654859	0.999999	2.7e-07
JADE2	ENSG00000043143	929.103	0.297209	0.000188405	0.0394869	1.40355	0.0577599	0.467262	0.999809	8.29e-05	0.204052	0.00930503	0.995985	0.00174741	0.00716167	0.926921	0.962669	0.016523	0.065569	0.404463	0.999986	6.05e-06	0.165579	0.0346182	0.999928	3.14e-05	-0.135281	0.0769598	0.278749	0.554787	0.0439689	0.565338	0.999986	5.92e-06	0.0124932	0.868868	0.999999	2.7e-07
RIOK2	ENSG00000058729	4819.02	0.178889	0.000190669	0.0394869	1.40355	0.00690673	0.885139	0.999809	8.29e-05	0.0474576	0.318647	0.99995	2.19e-05	-0.0310934	0.51383	0.701091	0.154225	-0.0740707	0.122332	0.999986	6.05e-06	0.0280644	0.557436	0.999928	3.14e-05	0.0578962	0.211499	0.454813	0.342167	0.0304241	0.512684	0.999986	5.92e-06	0.0632236	0.171099	0.999999	2.7e-07
TRIB2	ENSG00000071575	579.8	-0.467063	0.000184915	0.0394869	1.40355	-0.315988	0.0101733	0.999809	8.29e-05	-0.300099	0.0141606	0.99995	2.19e-05	-0.253667	0.0368883	0.215952	0.665643	-0.193628	0.112861	0.999986	6.05e-06	-0.164893	0.176767	0.999928	3.14e-05	-0.531558	1.14e-05	0.00177437	2.75095	-0.203993	0.0904051	0.999986	5.92e-06	-0.287601	0.0163561	0.97297	0.0119007
CFD	ENSG00000197766	490.355	-0.951987	0.000187798	0.0394869	1.40355	0.0159322	0.949354	0.999809	8.29e-05	0.0983467	0.694473	0.99995	2.19e-05	0.670337	0.00766479	0.134334	0.871814	0.413246	0.101315	0.999986	6.05e-06	-0.44289	0.0817779	0.999928	3.14e-05	-0.521323	0.0360914	0.191404	0.71805	-0.624884	0.0121343	0.999986	5.92e-06	-0.104284	0.673902	0.999999	2.7e-07
AC000093.1	ENSG00000284874	924.641	-0.34722	0.000191411	0.0394869	1.40355	-0.0878693	0.332844	0.999809	8.29e-05	-0.17577	0.0521592	0.99995	2.19e-05	0.0873722	0.331657	0.540526	0.267184	0.0111327	0.902588	0.999986	6.05e-06	-0.134715	0.140847	0.999928	3.14e-05	-0.209178	0.0139668	0.122318	0.91251	0.0526752	0.534658	0.999986	5.92e-06	-0.248854	0.00335666	0.513713	0.289279
TBXA2R	ENSG00000006638	82.4431	-0.886389	0.0001976	0.0403931	1.39369	-0.421029	0.0593222	0.999809	8.29e-05	-0.206525	0.343731	0.99995	2.19e-05	0.0741956	0.733926	0.852167	0.0694755	-0.0225959	0.918972	0.999986	6.05e-06	-0.123509	0.58031	0.999928	3.14e-05	0.126604	0.551601	0.739813	0.130878	0.134303	0.532154	0.999986	5.92e-06	0.330998	0.114214	0.999999	2.7e-07
CRAT	ENSG00000095321	929.877	-0.330426	0.000203046	0.0407651	1.38971	0.0634254	0.462623	0.999809	8.29e-05	-0.199596	0.0213504	0.99995	2.19e-05	-0.113645	0.192563	0.403152	0.394531	0.0121051	0.890091	0.999986	6.05e-06	-0.129269	0.14223	0.999928	3.14e-05	-0.269534	0.00119757	0.0370689	1.43099	0.0770081	0.351849	0.999986	5.92e-06	-0.143486	0.0821553	0.999999	2.7e-07
ADPGK-AS1	ENSG00000260898	88.5335	-1.01373	0.000201746	0.0407651	1.38971	-0.412842	0.108542	0.999809	8.29e-05	-0.115098	0.647996	0.99995	2.19e-05	0.256505	0.343152	0.550993	0.258854	0.710908	0.00810927	0.999986	6.05e-06	-0.183105	0.513265	0.999928	3.14e-05	-0.680036	0.00506351	0.0774018	1.11125	-0.546109	0.0245709	0.999986	5.92e-06	0.00812661	0.97258	0.999999	2.7e-07
NOP14	ENSG00000087269	29311.6	0.0971563	0.00020919	0.041627	1.38063	0.0517038	0.0478386	0.999809	8.29e-05	0.0107777	0.679611	0.99995	2.19e-05	-0.00331797	0.899065	0.949304	0.0225946	0.0597381	0.0226521	0.999986	6.05e-06	-0.025065	0.339463	0.999928	3.14e-05	0.213644	3.23e-16	2.42e-12	11.616	0.00927656	0.724114	0.999986	5.92e-06	0.149487	1.06e-08	3.4e-05	4.46849
CTNNAL1	ENSG00000119326	7778.56	0.163113	0.000213394	0.042091	1.37581	0.0504998	0.250192	0.999809	8.29e-05	0.0832936	0.057108	0.99995	2.19e-05	0.0418375	0.342028	0.550038	0.259608	0.0448562	0.310292	0.999986	6.05e-06	0.0592382	0.180274	0.999928	3.14e-05	0.127495	0.0030967	0.0601836	1.22052	0.0393273	0.362914	0.999986	5.92e-06	0.10721	0.0126843	0.882854	0.0541109
TMEM259	ENSG00000182087	9624.35	-0.362328	0.000225027	0.0439996	1.35655	0.0185999	0.849472	0.999809	8.29e-05	-0.0379243	0.6987	0.99995	2.19e-05	0.31226	0.00144162	0.071885	1.14336	0.175962	0.072819	0.999986	6.05e-06	-0.175585	0.0737292	0.999928	3.14e-05	-0.0912555	0.351211	0.583647	0.23385	-0.168896	0.084599	0.999986	5.92e-06	0.0463176	0.635824	0.999999	2.7e-07
HOXB2	ENSG00000173917	400.601	-0.505198	0.000231079	0.0444538	1.35209	0.00813097	0.951013	0.999809	8.29e-05	-0.0635853	0.630006	0.99995	2.19e-05	0.0419599	0.749884	0.862986	0.0639962	0.0537519	0.685103	0.999986	6.05e-06	-0.320918	0.0169234	0.993176	0.00297393	-0.374784	0.00366003	0.0662637	1.17872	-0.252993	0.0500876	0.999986	5.92e-06	-0.0213862	0.866322	0.999999	2.7e-07
SF3A3	ENSG00000183431	19289.5	0.160571	0.000232803	0.0444538	1.35209	0.014149	0.745461	0.999809	8.29e-05	0.00581474	0.893764	0.99995	2.19e-05	0.0474993	0.275346	0.488314	0.311301	-0.00450262	0.917792	0.999986	6.05e-06	0.0380597	0.382885	0.999928	3.14e-05	0.180707	3.12e-05	0.00378724	2.42168	0.0313093	0.471272	0.999986	5.92e-06	0.0745326	0.0856751	0.999999	2.7e-07
ZNF814	ENSG00000204514	413.375	0.434886	0.000235075	0.0444538	1.35209	0.0891645	0.452067	0.999809	8.29e-05	0.261287	0.0257177	0.99995	2.19e-05	-0.0162686	0.890194	0.944676	0.0247171	-0.0369067	0.756507	0.999986	6.05e-06	0.02797	0.813801	0.999928	3.14e-05	0.249503	0.035872	0.191006	0.718953	0.183807	0.126453	0.999986	5.92e-06	0.400899	0.000654371	0.218743	0.660066
AC007613.1	ENSG00000262420	33.4063	-1.32411	0.000235258	0.0444538	1.35209	-0.88712	0.00896014	0.999809	8.29e-05	-0.496217	0.131333	0.99995	2.19e-05	0.175569	0.626134	0.783432	0.105999	0.715574	0.0443435	0.999986	6.05e-06	-0.110818	0.765391	0.999928	3.14e-05	-0.668403	0.0590061	0.244709	0.61135	-0.718262	0.0477209	0.999986	5.92e-06	0.16494	0.62224	0.999999	2.7e-07
ASMTL	ENSG00000169093	147.953	-1.48869	0.000245505	0.0450002	1.34679	-0.322599	0.413704	0.999809	8.29e-05	-0.601364	0.128166	0.99995	2.19e-05	0.213649	0.586616	0.756279	0.121318	-0.53104	0.180676	0.999986	6.05e-06	-1.23495	0.00209892	0.471964	0.326091	0.734411	0.0607124	0.248452	0.604757	0.943089	0.0159439	0.999986	5.92e-06	-0.0561882	0.88645	0.999999	2.7e-07
ASMTL	ENSG00000169093	147.953	-1.48869	0.000245505	0.0450002	1.34679	-0.322599	0.413704	0.999809	8.29e-05	-0.601364	0.128166	0.99995	2.19e-05	0.213649	0.586616	0.756279	0.121318	-0.53104	0.180676	0.999986	6.05e-06	-1.23495	0.00209892	0.471964	0.326091	0.734411	0.0607124	0.248452	0.604757	0.943089	0.0159439	0.999986	5.92e-06	-0.0561882	0.88645	0.999999	2.7e-07
ASMTL	ENSG00000169093	147.953	-1.48869	0.000245505	0.0450002	1.34679	-0.322599	0.413704	0.999809	8.29e-05	-0.601364	0.128166	0.99995	2.19e-05	0.213649	0.586616	0.756279	0.121318	-0.53104	0.180676	0.999986	6.05e-06	-1.23495	0.00209892	0.471964	0.326091	0.734411	0.0607124	0.248452	0.604757	0.943089	0.0159439	0.999986	5.92e-06	-0.0561882	0.88645	0.999999	2.7e-07
ASMTL	ENSG00000169093	147.953	-1.48869	0.000245505	0.0450002	1.34679	-0.322599	0.413704	0.999809	8.29e-05	-0.601364	0.128166	0.99995	2.19e-05	0.213649	0.586616	0.756279	0.121318	-0.53104	0.180676	0.999986	6.05e-06	-1.23495	0.00209892	0.471964	0.326091	0.734411	0.0607124	0.248452	0.604757	0.943089	0.0159439	0.999986	5.92e-06	-0.0561882	0.88645	0.999999	2.7e-07
SUMO3	ENSG00000184900	10112.9	-0.174933	0.000246154	0.0450002	1.34679	-0.126621	0.00773435	0.999809	8.29e-05	-0.155916	0.00102492	0.360771	0.442769	0.0030147	0.949503	0.974598	0.0111743	-0.0656833	0.168866	0.999986	6.05e-06	-0.0816827	0.0871886	0.999928	3.14e-05	-0.0240903	0.61375	0.784091	0.105633	-0.183755	0.000124898	0.187231	0.727623	-0.0423253	0.374274	0.999999	2.7e-07
HOXC4	ENSG00000198353	1408.99	-0.258411	0.000244651	0.0450002	1.34679	0.00271846	0.968263	0.999809	8.29e-05	-0.0574446	0.398539	0.99995	2.19e-05	-0.106105	0.123079	0.329158	0.482596	0.0130598	0.850351	0.999986	6.05e-06	-0.0945384	0.174264	0.999928	3.14e-05	-0.302299	1.09e-06	0.000282927	3.54833	-0.121211	0.0504387	0.999986	5.92e-06	-0.1267	0.0393397	0.999999	2.7e-07
AP000350.4	ENSG00000251357	20292.1	-0.851367	0.000244792	0.0450002	1.34679	0.0313623	0.892485	0.999809	8.29e-05	0.0411621	0.859194	0.99995	2.19e-05	0.762735	0.00101294	0.063738	1.1956	0.352993	0.12826	0.999986	6.05e-06	-0.287915	0.214842	0.999928	3.14e-05	-0.0379856	0.869938	0.932385	0.0304049	-0.472996	0.0414873	0.999986	5.92e-06	-0.0703028	0.761852	0.999999	2.7e-07
GRIN3B	ENSG00000116032	209.162	-0.975753	0.000252642	0.0454472	1.34249	-0.198083	0.445302	0.999809	8.29e-05	-0.164785	0.524152	0.99995	2.19e-05	1.06448	4.77e-05	0.015337	1.81426	0.578851	0.0283945	0.999986	6.05e-06	-0.09255	0.729431	0.999928	3.14e-05	0.1001	0.696025	0.833721	0.0789795	-0.590494	0.023116	0.999986	5.92e-06	0.0301012	0.906334	0.999999	2.7e-07
ADAT3	ENSG00000213638	484.17	-0.6985	0.000251699	0.0454472	1.34249	-0.12491	0.506673	0.999809	8.29e-05	0.0755909	0.686629	0.99995	2.19e-05	0.554653	0.00319728	0.0995763	1.00184	0.325308	0.0851238	0.999986	6.05e-06	-0.328062	0.0852287	0.999928	3.14e-05	-0.0520377	0.786268	0.886528	0.0523077	-0.426357	0.028117	0.999986	5.92e-06	0.0944849	0.620478	0.999999	2.7e-07
PRKAR2A-AS1	ENSG00000224424	131.16	-1.33955	0.000256556	0.0457851	1.33928	-0.857732	0.0171631	0.999809	8.29e-05	-0.099554	0.779393	0.99995	2.19e-05	0.396033	0.273668	0.48678	0.312667	0.691217	0.0559523	0.999986	6.05e-06	-0.370504	0.313335	0.999928	3.14e-05	-1.3017	0.000336752	0.0179862	1.74506	-0.772511	0.0318342	0.999986	5.92e-06	-0.028555	0.935815	0.999999	2.7e-07
SLC25A48	ENSG00000145832	217.306	-0.591523	0.000261547	0.0463083	1.33434	-0.243867	0.117138	0.999809	8.29e-05	-0.149254	0.33169	0.99995	2.19e-05	-0.0608551	0.693192	0.828236	0.081846	-0.223612	0.154738	0.999986	6.05e-06	-0.289779	0.066113	0.999928	3.14e-05	-0.195519	0.1808	0.4209	0.375821	-0.167705	0.253749	0.999986	5.92e-06	-0.373936	0.0106521	0.870332	0.0603152
AC002310.5	ENSG00000278922	136.427	-0.999707	0.000263774	0.0463377	1.33407	-0.19268	0.465336	0.999809	8.29e-05	0.105847	0.685563	0.99995	2.19e-05	0.370184	0.160524	0.369036	0.432932	0.289453	0.275269	0.999986	6.05e-06	-0.64023	0.0185498	0.999928	3.14e-05	-1.27801	2.77e-06	0.000610855	3.21406	-0.857295	0.00148201	0.628765	0.201512	-0.0958074	0.713858	0.999999	2.7e-07
FXYD6	ENSG00000137726	401.847	-0.461769	0.000285985	0.04985	1.30233	-0.302114	0.0152387	0.999809	8.29e-05	-0.386512	0.00185078	0.478351	0.320253	-0.30859	0.0118025	0.153405	0.814159	-0.454614	0.00025809	0.232136	0.634257	-0.459853	0.000220329	0.150131	0.823531	-0.418733	0.000506814	0.0227469	1.64308	-0.195406	0.103884	0.999986	5.92e-06	-0.352081	0.00323066	0.508586	0.293635
AC002310.4	ENSG00000261459	885.144	-0.247661	0.000289419	0.0500606	1.3005	-0.05796	0.379534	0.999809	8.29e-05	0.00397482	0.951316	0.99995	2.19e-05	-0.0195211	0.762485	0.87067	0.0601464	0.0261156	0.689247	0.999986	6.05e-06	-0.0504701	0.441604	0.999928	3.14e-05	-0.132618	0.0361406	0.191506	0.717817	-0.0695753	0.27665	0.999986	5.92e-06	-0.0252808	0.686363	0.999999	2.7e-07
ICAM4	ENSG00000105371	121.62	-0.749898	0.000292065	0.0501099	1.30008	-0.184378	0.342223	0.999809	8.29e-05	-0.352331	0.0699288	0.99995	2.19e-05	-0.106655	0.586837	0.756499	0.121192	-0.363664	0.0720044	0.999986	6.05e-06	-0.0791568	0.690236	0.999928	3.14e-05	-0.428177	0.0166061	0.132369	0.878213	-0.208767	0.241975	0.999986	5.92e-06	-0.385981	0.0296939	0.999999	2.7e-07
AC012615.3	ENSG00000267125	780.168	-0.621925	0.000294161	0.0501099	1.30008	-0.144008	0.396627	0.999809	8.29e-05	-0.00845368	0.960195	0.99995	2.19e-05	0.676704	7.1e-05	0.0188381	1.72496	0.33439	0.0507715	0.999986	6.05e-06	-0.217221	0.207638	0.999928	3.14e-05	-0.0867258	0.606879	0.779833	0.107998	-0.528304	0.00183942	0.677985	0.16878	-0.0479583	0.77556	0.999999	2.7e-07
TLE2	ENSG00000065717	774.355	-0.405511	0.000299607	0.0502758	1.29864	0.00639657	0.953394	0.999809	8.29e-05	-0.210963	0.0543814	0.99995	2.19e-05	-0.0123288	0.911299	0.955642	0.0197049	0.0331843	0.765584	0.999986	6.05e-06	-0.264434	0.0186387	0.999928	3.14e-05	-0.234937	0.0257993	0.162136	0.79012	-0.00952686	0.927831	0.999986	5.92e-06	-0.171558	0.101987	0.999999	2.7e-07
PCK2	ENSG00000100889	864.813	-0.493776	0.000299263	0.0502758	1.29864	0.0247467	0.853376	0.999809	8.29e-05	-0.336555	0.0123213	0.99995	2.19e-05	-0.291073	0.0299891	0.203772	0.690856	-0.00879047	0.947716	0.999986	6.05e-06	-0.132651	0.323605	0.999928	3.14e-05	-0.477257	0.000244676	0.0147898	1.83004	0.0349845	0.787068	0.999986	5.92e-06	-0.277868	0.031937	0.999999	2.7e-07
NDRG1	ENSG00000104419	18408.3	0.108149	0.000311308	0.0518525	1.28523	0.137896	3.82e-06	0.00954506	2.02022	0.0921986	0.00197235	0.487366	0.312145	0.081417	0.00620283	0.126829	0.896783	0.100439	0.000761317	0.417536	0.379306	0.0301677	0.312519	0.999928	3.14e-05	-0.0191739	0.518243	0.715219	0.145561	0.153592	2.22e-07	0.000833818	3.07893	0.0379705	0.199214	0.999999	2.7e-07
AC089999.3	ENSG00000257286	200.794	-0.739414	0.000319679	0.0528552	1.27691	-0.291044	0.143819	0.999809	8.29e-05	-0.0651356	0.740689	0.99995	2.19e-05	0.659667	0.000986598	0.062846	1.20172	0.530589	0.00860097	0.999986	6.05e-06	-0.220786	0.285851	0.999928	3.14e-05	-0.407803	0.036466	0.192302	0.716017	-0.542116	0.00589615	0.940289	0.0267385	0.0963425	0.61527	0.999999	2.7e-07
UTP3	ENSG00000132467	3904.57	0.220366	0.000330951	0.0541266	1.26659	0.0473928	0.439233	0.999809	8.29e-05	0.0669354	0.273279	0.99995	2.19e-05	0.0120349	0.843125	0.917811	0.0372467	-0.0119526	0.844764	0.999986	6.05e-06	0.0228527	0.708054	0.999928	3.14e-05	0.317059	2.06e-07	7.59e-05	4.11975	0.138734	0.0237921	0.999986	5.92e-06	0.183552	0.00262052	0.45327	0.343643
AC105020.6	ENSG00000275454	734.89	-0.529247	0.000332183	0.0541266	1.26659	0.0293133	0.840328	0.999809	8.29e-05	0.0361948	0.803184	0.99995	2.19e-05	0.46811	0.00133742	0.0694534	1.15831	0.333522	0.0227918	0.999986	6.05e-06	-0.0557892	0.704758	0.999928	3.14e-05	0.0653562	0.667146	0.817517	0.0875033	-0.230363	0.134698	0.999986	5.92e-06	0.260779	0.0835543	0.999999	2.7e-07
KIF26A	ENSG00000066735	1432.54	-0.443084	0.000337177	0.0541859	1.26611	-0.263917	0.0313682	0.999809	8.29e-05	0.0854244	0.483215	0.99995	2.19e-05	0.116407	0.33878	0.547021	0.261996	0.0116521	0.923984	0.999986	6.05e-06	-0.152991	0.211248	0.999928	3.14e-05	-0.464488	0.000118883	0.00921792	2.03537	-0.380323	0.00163167	0.642003	0.192463	-0.228967	0.0567899	0.999999	2.7e-07
C4orf48	ENSG00000243449	161.848	-1.07863	0.000337367	0.0541859	1.26611	-0.212263	0.468011	0.999809	8.29e-05	-0.304737	0.296989	0.99995	2.19e-05	0.668996	0.0226604	0.187225	0.727635	0.148192	0.61717	0.999986	6.05e-06	-0.682839	0.0237434	0.999928	3.14e-05	0.210569	0.469527	0.678553	0.168416	-0.179851	0.540282	0.999986	5.92e-06	0.0403884	0.889648	0.999999	2.7e-07
HDAC6	ENSG00000094631	1077.94	-0.298086	0.000346995	0.0545631	1.2631	-0.111763	0.170705	0.999809	8.29e-05	-0.146575	0.0711513	0.99995	2.19e-05	-0.235315	0.00526674	0.118918	0.924753	-0.0625529	0.459768	0.999986	6.05e-06	-0.176991	0.0374682	0.999928	3.14e-05	-0.363314	2.44e-06	0.000564725	3.24816	0.0123173	0.87227	0.999986	5.92e-06	-0.103133	0.176429	0.999999	2.7e-07
AC010422.6	ENSG00000269693	461.775	0.378264	0.000346872	0.0545631	1.2631	0.371547	0.000377098	0.288035	0.540554	0.259098	0.0130277	0.99995	2.19e-05	-0.0320899	0.753431	0.86512	0.0629237	0.0721878	0.482095	0.999986	6.05e-06	-0.0886971	0.390824	0.999928	3.14e-05	-0.197537	0.0738223	0.273827	0.562524	-0.0762956	0.492915	0.999986	5.92e-06	-0.130901	0.232198	0.999999	2.7e-07
Z98883.1	ENSG00000282907	673.767	-0.377218	0.000342985	0.0545631	1.2631	0.0617827	0.544823	0.999809	8.29e-05	0.161512	0.110452	0.99995	2.19e-05	0.125394	0.222153	0.434353	0.362157	0.0799348	0.440827	0.999986	6.05e-06	-0.151936	0.146528	0.999928	3.14e-05	-0.35361	0.000329006	0.0176564	1.7531	-0.168505	0.086684	0.999986	5.92e-06	-0.0552989	0.569431	0.999999	2.7e-07
PXDC1	ENSG00000168994	276.885	-0.6479	0.000375718	0.0583441	1.234	-0.144565	0.412666	0.999809	8.29e-05	-0.388801	0.0280646	0.99995	2.19e-05	0.0627043	0.720068	0.844404	0.0734499	0.0640933	0.715768	0.999986	6.05e-06	-0.0501203	0.776577	0.999928	3.14e-05	-0.121439	0.478344	0.686498	0.163361	-0.162567	0.344881	0.999986	5.92e-06	-0.0543937	0.749543	0.999999	2.7e-07
AC018630.2	ENSG00000275778	470.773	-0.371581	0.000376229	0.0583441	1.234	-0.0192503	0.846544	0.999809	8.29e-05	-0.0625816	0.526583	0.99995	2.19e-05	0.0685449	0.492092	0.684303	0.164751	0.0588065	0.561397	0.999986	6.05e-06	-0.164848	0.10839	0.999928	3.14e-05	-0.040317	0.645008	0.804074	0.0947038	0.00229676	0.979177	0.999986	5.92e-06	0.0228618	0.792441	0.999999	2.7e-07
FMN2	ENSG00000155816	69.5937	-1.08073	0.000394763	0.0603853	1.21907	-0.954781	0.00130924	0.613322	0.212311	-0.252093	0.377522	0.99995	2.19e-05	-0.51844	0.0697057	0.267019	0.573458	-0.216108	0.448856	0.999986	6.05e-06	-0.75824	0.00929001	0.856536	0.0672543	-1.13095	0.000102353	0.00832199	2.07977	-1.2063	4.57e-05	0.0853356	1.06887	-0.824111	0.00386273	0.53972	0.267831
PWWP2B	ENSG00000171813	267.773	-0.639917	0.000392662	0.0603853	1.21907	-0.120087	0.492192	0.999809	8.29e-05	0.0614148	0.72293	0.99995	2.19e-05	0.203575	0.238721	0.450779	0.346036	0.145912	0.40159	0.999986	6.05e-06	-0.229749	0.191233	0.999928	3.14e-05	-0.200451	0.246985	0.488625	0.311025	-0.293517	0.0927258	0.999986	5.92e-06	-0.236943	0.169757	0.999999	2.7e-07
FGFR4	ENSG00000160867	1451.5	-0.289998	0.000400994	0.0605151	1.21814	-0.00686975	0.931981	0.999809	8.29e-05	-0.10144	0.206884	0.99995	2.19e-05	0.279758	0.000663632	0.0519946	1.28404	0.116946	0.159231	0.999986	6.05e-06	0.0631646	0.447949	0.999928	3.14e-05	0.0429967	0.581956	0.761359	0.11841	-0.0464957	0.553415	0.999986	5.92e-06	-0.0315189	0.685984	0.999999	2.7e-07
AC120114.2	ENSG00000278713	236.187	-0.563755	0.000398868	0.0605151	1.21814	-0.15888	0.300196	0.999809	8.29e-05	0.0539718	0.721012	0.99995	2.19e-05	0.21874	0.158295	0.366724	0.43566	0.254684	0.103076	0.999986	6.05e-06	-0.0176692	0.910969	0.999928	3.14e-05	-0.354599	0.018427	0.138625	0.858158	-0.444005	0.00358741	0.842324	0.0745207	-0.029077	0.844041	0.999999	2.7e-07
DHRS2	ENSG00000100867	68.6765	0.70674	0.00041855	0.0627434	1.20243	0.172876	0.397974	0.999809	8.29e-05	0.635739	0.00115653	0.37984	0.4204	0.396766	0.0828946	0.284272	0.546267	0.349765	0.135295	0.999986	6.05e-06	0.228354	0.333631	0.999928	3.14e-05	0.526142	0.00368543	0.0663414	1.17822	0.136372	0.473338	0.999986	5.92e-06	0.115993	0.532958	0.999999	2.7e-07
NOL9	ENSG00000162408	4333.32	0.201994	0.00042637	0.0634923	1.19728	0.0303491	0.595879	0.999809	8.29e-05	0.104919	0.0657742	0.99995	2.19e-05	0.0552005	0.331379	0.540307	0.267359	-0.038122	0.504302	0.999986	6.05e-06	0.0271385	0.63429	0.999928	3.14e-05	0.206843	0.000343099	0.0180868	1.74264	0.00379708	0.947986	0.999986	5.92e-06	0.119976	0.037513	0.999999	2.7e-07
AC009133.2	ENSG00000259952	4131.91	-0.233504	0.000430986	0.0637575	1.19547	0.0107498	0.870218	0.999809	8.29e-05	-0.0360946	0.582788	0.99995	2.19e-05	0.0848248	0.199704	0.410255	0.386946	0.0937595	0.157591	0.999986	6.05e-06	-0.0967228	0.146058	0.999928	3.14e-05	-0.032273	0.622108	0.789066	0.102887	-0.126128	0.0547669	0.999986	5.92e-06	0.106863	0.101391	0.999999	2.7e-07
CENPH	ENSG00000153044	1354.47	-0.286972	0.000457538	0.0672432	1.17235	-0.109117	0.175742	0.999809	8.29e-05	-0.130935	0.102924	0.99995	2.19e-05	0.0571698	0.47807	0.673913	0.171396	0.170659	0.0348079	0.999986	6.05e-06	-0.0501107	0.53799	0.999928	3.14e-05	-0.139281	0.0762528	0.277425	0.556854	-0.124365	0.114608	0.999986	5.92e-06	-0.0417438	0.592957	0.999999	2.7e-07
ZDHHC8	ENSG00000099904	2224.09	-0.25694	0.000461531	0.0673895	1.17141	-0.02064	0.77544	0.999809	8.29e-05	-0.0141349	0.844585	0.99995	2.19e-05	0.155343	0.0325697	0.208548	0.680793	0.0529218	0.469736	0.999986	6.05e-06	0.0195612	0.789529	0.999928	3.14e-05	-0.170673	0.0156987	0.128833	0.889974	-0.0759205	0.282797	0.999986	5.92e-06	0.0418876	0.55074	0.999999	2.7e-07
IGFBP6	ENSG00000167779	71.319	-0.84881	0.000467636	0.0678404	1.16851	-0.378996	0.0910301	0.999809	8.29e-05	-0.263883	0.229456	0.99995	2.19e-05	0.651273	0.003149	0.0992579	1.00324	0.178924	0.435758	0.999986	6.05e-06	-0.112392	0.631433	0.999928	3.14e-05	-0.169712	0.388986	0.613548	0.212151	-0.143285	0.472066	0.999986	5.92e-06	-0.481409	0.016077	0.969681	0.013371
H2BC4	ENSG00000180596	93.6602	0.618695	0.000474481	0.067951	1.1678	0.314264	0.0766762	0.999809	8.29e-05	0.0795708	0.656915	0.99995	2.19e-05	0.317905	0.0790614	0.279568	0.553512	0.0343144	0.856274	0.999986	6.05e-06	0.489926	0.00707149	0.787176	0.103928	0.0814918	0.57021	0.753517	0.122907	-0.0966504	0.515771	0.999986	5.92e-06	-0.0890306	0.53935	0.999999	2.7e-07
ZDHHC11B	ENSG00000206077	177.69	0.650765	0.000477464	0.067951	1.1678	-0.00369728	0.984588	0.999809	8.29e-05	0.101663	0.588543	0.99995	2.19e-05	-0.142179	0.447197	0.647542	0.188732	0.0920831	0.622952	0.999986	6.05e-06	-0.0926419	0.625011	0.999928	3.14e-05	-0.0173931	0.908215	0.953191	0.0208202	0.263898	0.0790735	0.999986	5.92e-06	0.206051	0.167656	0.999999	2.7e-07
AC016888.1	ENSG00000266036	288.219	-0.676779	0.000477021	0.067951	1.1678	-0.138648	0.462252	0.999809	8.29e-05	0.189616	0.309661	0.99995	2.19e-05	0.294576	0.119615	0.324982	0.48814	0.370573	0.0510039	0.999986	6.05e-06	-0.560448	0.00401769	0.654651	0.18399	-0.574837	0.00205053	0.048637	1.31303	-0.520924	0.00531988	0.927448	0.0327103	0.186987	0.306888	0.999999	2.7e-07
CAMSAP3	ENSG00000076826	1240.47	-0.365805	0.000513194	0.0707956	1.14999	-0.0824002	0.42691	0.999809	8.29e-05	0.00868928	0.932892	0.99995	2.19e-05	0.359312	0.000504553	0.0460984	1.33631	0.232169	0.0255019	0.999986	6.05e-06	0.0294019	0.778193	0.999928	3.14e-05	-0.184349	0.066825	0.261046	0.583284	-0.189215	0.0604347	0.999986	5.92e-06	-0.107444	0.283676	0.999999	2.7e-07
DVL1	ENSG00000107404	4343.74	-0.286844	0.000501768	0.0707956	1.14999	0.0282385	0.730388	0.999809	8.29e-05	-0.0281088	0.731381	0.99995	2.19e-05	0.247977	0.00251041	0.0931132	1.03099	0.148905	0.0702641	0.999986	6.05e-06	-0.0554061	0.501402	0.999928	3.14e-05	-0.0707612	0.386137	0.611193	0.213821	-0.138723	0.0897822	0.999986	5.92e-06	-0.0371727	0.648352	0.999999	2.7e-07
LLGL1	ENSG00000131899	3525.19	-0.256935	0.000511116	0.0707956	1.14999	-0.0130882	0.858477	0.999809	8.29e-05	-0.13396	0.0678884	0.99995	2.19e-05	-0.168585	0.0230283	0.188159	0.725475	-0.0202899	0.784712	0.999986	6.05e-06	-0.121117	0.103524	0.999928	3.14e-05	-0.31531	1.62e-05	0.00226602	2.64474	-0.0710142	0.330765	0.999986	5.92e-06	-0.169489	0.0199969	0.999999	2.7e-07
RNF20	ENSG00000155827	6100.79	0.192813	0.000510156	0.0707956	1.14999	-0.00994522	0.857583	0.999809	8.29e-05	0.0722633	0.190906	0.99995	2.19e-05	-0.131237	0.0176047	0.175547	0.755607	-0.0351799	0.525327	0.999986	6.05e-06	0.0331449	0.549309	0.999928	3.14e-05	0.126312	0.0217043	0.149707	0.824759	0.0500194	0.364538	0.999986	5.92e-06	0.0564103	0.304605	0.999999	2.7e-07
ACYP2	ENSG00000170634	232.414	-0.503614	0.000506992	0.0707956	1.14999	-0.090009	0.515277	0.999809	8.29e-05	-0.310674	0.0253314	0.99995	2.19e-05	0.221944	0.111936	0.315576	0.500896	0.189437	0.180291	0.999986	6.05e-06	-0.224089	0.121094	0.999928	3.14e-05	-0.11766	0.375849	0.603538	0.219296	-0.186329	0.166528	0.999986	5.92e-06	0.00556827	0.966218	0.999999	2.7e-07
PCBP3	ENSG00000183570	63.4158	-0.929362	0.000526692	0.0722147	1.14137	-0.19911	0.410059	0.999809	8.29e-05	-0.543511	0.027071	0.99995	2.19e-05	-0.40252	0.0980294	0.300435	0.52225	0.121983	0.609705	0.999986	6.05e-06	-0.344167	0.162988	0.999928	3.14e-05	-0.843475	0.000106589	0.0084691	2.07216	-0.0885402	0.67388	0.999986	5.92e-06	-0.258876	0.215667	0.999999	2.7e-07
PPDPF	ENSG00000125534	3468.29	-0.582026	0.000556422	0.0753717	1.12279	0.026963	0.872548	0.999809	8.29e-05	0.0598982	0.721435	0.99995	2.19e-05	0.427977	0.010849	0.149205	0.826217	0.190289	0.257795	0.999986	6.05e-06	-0.292889	0.0819693	0.999928	3.14e-05	-0.163758	0.329008	0.56435	0.248451	-0.177531	0.290081	0.999986	5.92e-06	-0.092056	0.582971	0.999999	2.7e-07
TPTEP2-CSNK1E	ENSG00000283900	14331	-0.142216	0.000553714	0.0753717	1.12279	-0.0252806	0.537229	0.999809	8.29e-05	-0.0335078	0.412739	0.99995	2.19e-05	-0.0188362	0.645558	0.797265	0.0983974	-0.0299023	0.466448	0.999986	6.05e-06	-0.110249	0.00731346	0.810101	0.0914608	-0.122326	0.0025415	0.0543704	1.26464	-0.021105	0.602549	0.999986	5.92e-06	0.00918816	0.820182	0.999999	2.7e-07
TAS2R14	ENSG00000212127	311.425	-0.392174	0.000571878	0.0770015	1.1135	0.038012	0.721769	0.999809	8.29e-05	-0.0130301	0.902195	0.99995	2.19e-05	0.132857	0.217788	0.429313	0.367226	0.14446	0.187023	0.999986	6.05e-06	-0.0867845	0.435355	0.999928	3.14e-05	0.00635946	0.946289	0.973967	0.0114556	-0.0192345	0.84081	0.999986	5.92e-06	0.018082	0.847307	0.999999	2.7e-07
C16orf58	ENSG00000140688	2132.47	-0.213978	0.000578383	0.0774138	1.11118	-0.0604131	0.323348	0.999809	8.29e-05	-0.0893815	0.142432	0.99995	2.19e-05	0.0193478	0.754364	0.865723	0.0626212	0.00185718	0.976237	0.999986	6.05e-06	6.18e-05	0.999209	0.999928	3.14e-05	-0.0749033	0.204098	0.446882	0.349807	-0.0242279	0.681916	0.999986	5.92e-06	-0.137179	0.0197366	0.999999	2.7e-07
LRFN3	ENSG00000126243	694.952	-0.340571	0.000603209	0.0802589	1.09551	0.0932257	0.336021	0.999809	8.29e-05	0.20232	0.0355942	0.99995	2.19e-05	0.200295	0.0396313	0.2208	0.656001	0.227703	0.019973	0.999986	6.05e-06	-0.123831	0.210354	0.999928	3.14e-05	-0.0548371	0.627878	0.792415	0.101047	-0.217124	0.0627097	0.999986	5.92e-06	0.149622	0.178529	0.999999	2.7e-07
NKX2-8	ENSG00000136327	50.5345	-1.09417	0.000621271	0.0821759	1.08526	-0.00189591	0.994827	0.999809	8.29e-05	0.151537	0.599961	0.99995	2.19e-05	0.79642	0.00646857	0.128311	0.891737	0.391415	0.189398	0.999986	6.05e-06	0.0910492	0.762963	0.999928	3.14e-05	-0.103594	0.781794	0.883899	0.0535976	-0.160594	0.678997	0.999986	5.92e-06	0.640792	0.0683951	0.999999	2.7e-07
REXO1	ENSG00000079313	3592.17	-0.271956	0.000628541	0.0826513	1.08275	-0.0588196	0.456881	0.999809	8.29e-05	0.0964509	0.22112	0.99995	2.19e-05	0.172092	0.0292478	0.202296	0.694012	0.0520317	0.511105	0.999986	6.05e-06	-0.142231	0.0730638	0.999928	3.14e-05	-0.13491	0.0892097	0.298862	0.52453	-0.203406	0.0105892	0.999986	5.92e-06	-0.0148947	0.850619	0.999999	2.7e-07
CHRD	ENSG00000090539	53.3168	-1.09509	0.000638664	0.0830116	1.08086	-0.36193	0.223491	0.999809	8.29e-05	-0.374919	0.204045	0.99995	2.19e-05	-0.208852	0.512276	0.69982	0.155013	0.661502	0.0325865	0.999986	6.05e-06	0.00890062	0.977763	0.999928	3.14e-05	-0.375776	0.186036	0.42699	0.369582	0.263044	0.345412	0.999986	5.92e-06	-0.361324	0.200976	0.999999	2.7e-07
AC012306.2	ENSG00000272667	42.2492	-1.01635	0.000638488	0.0830116	1.08086	-0.484659	0.0766265	0.999809	8.29e-05	-0.00693544	0.97886	0.99995	2.19e-05	0.667637	0.0156217	0.167911	0.774922	0.37571	0.185856	0.999986	6.05e-06	-0.303587	0.308334	0.999928	3.14e-05	-0.370248	0.173703	0.412535	0.384539	-0.454822	0.105416	0.999986	5.92e-06	0.353707	0.170295	0.999999	2.7e-07
VPS53	ENSG00000141252	3879.25	0.176536	0.000655981	0.0839244	1.07611	0.0846096	0.101006	0.999809	8.29e-05	0.077199	0.133406	0.99995	2.19e-05	-0.144121	0.00506155	0.117974	0.928215	-0.0301227	0.558998	0.999986	6.05e-06	-0.0709942	0.16893	0.999928	3.14e-05	0.110861	0.0347888	0.188016	0.725805	0.0310109	0.557619	0.999986	5.92e-06	0.144792	0.00559498	0.648499	0.188091
PTRH2	ENSG00000141378	3527.3	0.143815	0.000656884	0.0839244	1.07611	0.0767684	0.0663188	0.999809	8.29e-05	0.110312	0.00785209	0.96582	0.0151038	-0.0722377	0.0828255	0.284169	0.546424	-0.0689888	0.100931	0.999986	6.05e-06	-0.0376262	0.370457	0.999928	3.14e-05	0.15701	7.44e-05	0.00685647	2.1639	0.0836397	0.036279	0.999986	5.92e-06	0.0203071	0.608334	0.999999	2.7e-07
AC008894.3	ENSG00000279198	481.095	-0.847714	0.000652572	0.0839244	1.07611	-0.199336	0.417513	0.999809	8.29e-05	0.202715	0.40773	0.99995	2.19e-05	0.228121	0.354685	0.561928	0.250319	0.521755	0.0342219	0.999986	6.05e-06	-0.442211	0.0752883	0.999928	3.14e-05	-0.694837	0.00466705	0.0740159	1.13068	-0.489563	0.0460072	0.999986	5.92e-06	0.0847917	0.727932	0.999999	2.7e-07
ALDH1A1	ENSG00000165092	74.5537	-0.914028	0.000683559	0.0865096	1.06294	-0.165993	0.509324	0.999809	8.29e-05	-0.463468	0.0675062	0.99995	2.19e-05	-0.614642	0.0193922	0.179078	0.746959	0.00771306	0.976146	0.999986	6.05e-06	-0.325455	0.214807	0.999928	3.14e-05	-0.856445	0.000551083	0.0237844	1.62371	0.0508824	0.831826	0.999986	5.92e-06	-0.575794	0.0178552	0.999999	2.7e-07
MAT2A	ENSG00000168906	18201.7	-0.275871	0.000684813	0.0865096	1.06294	0.116566	0.15091	0.999809	8.29e-05	-0.301093	0.000208322	0.157981	0.801394	-0.421974	2.09e-07	0.000470972	3.327	0.175313	0.0309487	0.999986	6.05e-06	-0.184878	0.0229626	0.999928	3.14e-05	-0.0478814	0.559394	0.745795	0.127381	-0.112692	0.169871	0.999986	5.92e-06	0.108735	0.184217	0.999999	2.7e-07
ACAP3	ENSG00000131584	1122.19	-0.350251	0.000690829	0.086782	1.06157	-0.0971739	0.338835	0.999809	8.29e-05	-0.00669713	0.947145	0.99995	2.19e-05	0.314806	0.00200117	0.0846587	1.07233	0.0738182	0.473255	0.999986	6.05e-06	-0.0601031	0.560709	0.999928	3.14e-05	-0.0089102	0.92766	0.963927	0.015956	-0.123779	0.209052	0.999986	5.92e-06	0.0712434	0.466194	0.999999	2.7e-07
DDIT4	ENSG00000168209	2725.05	-0.593471	0.000695768	0.0869169	1.0609	0.118243	0.495158	0.999809	8.29e-05	-0.236178	0.173672	0.99995	2.19e-05	-0.51518	0.00291983	0.0978262	1.00954	0.432765	0.0121046	0.999986	6.05e-06	-0.672836	0.000106997	0.0891086	1.05008	-0.136849	0.421436	0.640238	0.193658	0.0750155	0.659387	0.999986	5.92e-06	-0.109455	0.520089	0.999999	2.7e-07
UTS2R	ENSG00000181408	619.507	-0.268714	0.000706455	0.0874595	1.05819	-0.184389	0.0170212	0.999809	8.29e-05	0.0284536	0.706729	0.99995	2.19e-05	0.529353	5.27e-12	3.95e-08	7.40327	0.148963	0.0595284	0.999986	6.05e-06	0.129892	0.100702	0.999928	3.14e-05	-0.061469	0.434598	0.650928	0.186467	0.0263101	0.740824	0.999986	5.92e-06	0.0626777	0.420028	0.999999	2.7e-07
MTA1	ENSG00000182979	7585.11	-0.179073	0.00070789	0.0874595	1.05819	0.0608558	0.245946	0.999809	8.29e-05	-0.0531345	0.310795	0.99995	2.19e-05	0.0321913	0.539767	0.721593	0.141708	0.0211635	0.687797	0.999986	6.05e-06	-0.151002	0.00424011	0.669267	0.174401	-0.193654	0.00017245	0.0114725	1.94034	-0.0221089	0.667848	0.999986	5.92e-06	-0.0416375	0.417921	0.999999	2.7e-07
JUND	ENSG00000130522	897.025	-0.69364	0.000716488	0.0880379	1.05533	-0.0742717	0.713775	0.999809	8.29e-05	0.133476	0.508406	0.99995	2.19e-05	0.426458	0.0344423	0.211763	0.67415	0.262084	0.194928	0.999986	6.05e-06	-0.301629	0.137889	0.999928	3.14e-05	-0.149501	0.451623	0.663658	0.178056	-0.25941	0.191956	0.999986	5.92e-06	0.127789	0.519213	0.999999	2.7e-07
CSNK1G2	ENSG00000133275	7928	-0.226581	0.000735682	0.0892261	1.04951	0.0288501	0.665987	0.999809	8.29e-05	0.0485838	0.466793	0.99995	2.19e-05	0.181467	0.00660484	0.12917	0.88884	0.11235	0.0932133	0.999986	6.05e-06	-0.100558	0.133554	0.999928	3.14e-05	-0.101392	0.129561	0.360154	0.443512	-0.0900424	0.178572	0.999986	5.92e-06	-0.00355956	0.957471	0.999999	2.7e-07
FOXD4	ENSG00000170122	105.657	-0.673996	0.000730577	0.0892261	1.04951	-0.124073	0.513537	0.999809	8.29e-05	-0.208759	0.270271	0.99995	2.19e-05	0.22279	0.279908	0.492682	0.307433	0.195926	0.348708	0.999986	6.05e-06	0.107821	0.607777	0.999928	3.14e-05	0.139055	0.491306	0.696256	0.157231	-0.0332666	0.872555	0.999986	5.92e-06	0.334907	0.0923766	0.999999	2.7e-07
C9orf153	ENSG00000187753	12.0783	1.94871	0.000738061	0.0892261	1.04951	0.988161	0.0975018	0.999809	8.29e-05	0.697133	0.246585	0.99995	2.19e-05	0.772931	0.201968	0.412986	0.384065	0.27066	0.669981	0.999986	6.05e-06	1.24688	0.0375313	0.999928	3.14e-05	0.95484	0.0534427	0.233792	0.63117	0.0164841	0.975047	0.999986	5.92e-06	-0.116728	0.822812	0.999999	2.7e-07
UNG	ENSG00000076248	11784.6	-0.145588	0.000763764	0.0912926	1.03956	-0.02696	0.531104	0.999809	8.29e-05	-0.0562695	0.190561	0.99995	2.19e-05	0.0542731	0.206773	0.417933	0.378894	0.0735152	0.0879012	0.999986	6.05e-06	-0.0589654	0.1717	0.999928	3.14e-05	-0.0432202	0.316111	0.552336	0.257796	-0.114124	0.00827482	0.999986	5.92e-06	-0.0231781	0.589942	0.999999	2.7e-07
TSR1	ENSG00000167721	17563.3	0.101039	0.000767336	0.0912926	1.03956	-0.0211529	0.48007	0.999809	8.29e-05	4.02e-05	0.998926	0.99995	2.19e-05	-0.0272144	0.364288	0.571545	0.24295	-0.0278736	0.354559	0.999986	6.05e-06	0.00239874	0.936484	0.999928	3.14e-05	0.145298	9.64e-07	0.000255045	3.59338	-0.023496	0.430207	0.999986	5.92e-06	0.0298714	0.313418	0.999999	2.7e-07
PDLIM7	ENSG00000196923	3810.15	-0.461674	0.000763926	0.0912926	1.03956	0.0489551	0.720333	0.999809	8.29e-05	-0.0437775	0.748811	0.99995	2.19e-05	0.276727	0.0435709	0.229231	0.639726	0.10994	0.423307	0.999986	6.05e-06	-0.0741309	0.589572	0.999928	3.14e-05	-0.0101035	0.941034	0.971403	0.0126004	-0.0916285	0.502563	0.999986	5.92e-06	-0.0122431	0.928536	0.999999	2.7e-07
HOXA2	ENSG00000105996	26.3047	-1.61716	0.000783683	0.0913051	1.0395	0.0790203	0.843861	0.999809	8.29e-05	-1.11373	0.0100388	0.99995	2.19e-05	-0.0512287	0.911103	0.955642	0.0197049	0.00974774	0.983275	0.999986	6.05e-06	0.756489	0.0889669	0.999928	3.14e-05	0.186703	0.609503	0.781416	0.107118	-0.225444	0.546449	0.999986	5.92e-06	-0.136098	0.711441	0.999999	2.7e-07
ASIC1	ENSG00000110881	2731	-0.1535	0.000780157	0.0913051	1.0395	-0.0817769	0.0686571	0.999809	8.29e-05	-0.0835408	0.0612786	0.99995	2.19e-05	-0.18198	7.12e-05	0.0188381	1.72496	-0.0688737	0.135095	0.999986	6.05e-06	-0.0552299	0.230606	0.999928	3.14e-05	-0.331712	4.47e-14	2.52e-10	9.59942	0.0362856	0.405249	0.999986	5.92e-06	-0.100952	0.0198354	0.999999	2.7e-07
OGDHL	ENSG00000197444	1061.72	-0.328184	0.000772791	0.0913051	1.0395	-0.14018	0.144679	0.999809	8.29e-05	-0.178616	0.0622795	0.99995	2.19e-05	-0.263204	0.007214	0.133257	0.87531	0.0354182	0.717332	0.999986	6.05e-06	-0.246073	0.0126779	0.919595	0.0364034	-0.314752	0.00067001	0.0264313	1.57788	-0.0223551	0.808506	0.999986	5.92e-06	-0.288583	0.00174584	0.377471	0.423117
PRH1	ENSG00000231887	441.852	-0.344615	0.000778894	0.0913051	1.0395	-0.0159167	0.870534	0.999809	8.29e-05	-0.047557	0.623704	0.99995	2.19e-05	0.12486	0.202141	0.4131	0.383945	0.0752392	0.450058	0.999986	6.05e-06	-0.161644	0.110025	0.999928	3.14e-05	-0.0357352	0.680006	0.824026	0.0840593	-0.0357397	0.682749	0.999986	5.92e-06	0.0206949	0.809838	0.999999	2.7e-07
MRC2	ENSG00000011028	1336.17	-0.316354	0.000808458	0.0937061	1.02823	-0.183794	0.0491941	0.999809	8.29e-05	-0.27426	0.00329251	0.661967	0.179164	-0.409562	1.32e-05	0.00706645	2.1508	-0.18338	0.0512228	0.999986	6.05e-06	-0.33311	0.000418568	0.188238	0.725292	-0.568704	6.28e-10	6.72e-07	6.17261	-0.0439482	0.630216	0.999986	5.92e-06	-0.437447	1.72e-06	0.00386071	2.41333
HSF2BP	ENSG00000160207	62.843	-0.929676	0.00082354	0.0944802	1.02466	-0.505556	0.0531905	0.999809	8.29e-05	-0.223317	0.380002	0.99995	2.19e-05	-0.494447	0.0450967	0.231333	0.635762	-0.528783	0.034778	0.999986	6.05e-06	-0.423495	0.0890691	0.999928	3.14e-05	-0.0374374	0.881806	0.938656	0.0274935	-0.151729	0.554988	0.999986	5.92e-06	0.0691135	0.781501	0.999999	2.7e-07
ALKAL1	ENSG00000196711	248.95	-0.553684	0.000822719	0.0944802	1.02466	-0.0293238	0.854011	0.999809	8.29e-05	-0.0540875	0.733181	0.99995	2.19e-05	0.0195572	0.902086	0.951052	0.0217956	0.272078	0.0869864	0.999986	6.05e-06	-0.496515	0.00240077	0.512984	0.289896	-0.514371	0.00120701	0.0372303	1.4291	-0.339192	0.0327895	0.999986	5.92e-06	-0.0836665	0.590691	0.999999	2.7e-07
AP000785.1	ENSG00000254933	20.8801	-1.63612	0.00082856	0.0945736	1.02423	0.105042	0.779352	0.999809	8.29e-05	-0.105234	0.7802	0.99995	2.19e-05	0.976636	0.0133589	0.159104	0.798318	0.876628	0.0292009	0.999986	6.05e-06	0.440086	0.286652	0.999928	3.14e-05	0.228013	0.499604	0.702	0.153663	-0.32077	0.372892	0.999986	5.92e-06	0.149563	0.658369	0.999999	2.7e-07
EFHC1	ENSG00000096093	598.848	-0.315374	0.000835191	0.094849	1.02297	0.00572425	0.949753	0.999809	8.29e-05	-0.144644	0.111401	0.99995	2.19e-05	-0.0704406	0.443753	0.645046	0.190409	0.0399113	0.666551	0.999986	6.05e-06	0.139877	0.129123	0.999928	3.14e-05	-0.169034	0.0453721	0.215923	0.665701	0.0335285	0.691047	0.999986	5.92e-06	-0.126692	0.131085	0.999999	2.7e-07
NA	ENSG00000288695	1256.72	-0.221335	0.000864515	0.0976859	1.01017	-0.0958285	0.141077	0.999809	8.29e-05	-0.226956	0.000486169	0.2733	0.56336	0.0847529	0.199496	0.41013	0.387078	-0.0143643	0.830255	0.999986	6.05e-06	-0.0534842	0.425651	0.999928	3.14e-05	0.0240282	0.705529	0.838564	0.0764639	-0.00945689	0.882799	0.999986	5.92e-06	-0.0656215	0.301466	0.999999	2.7e-07
AC134349.1	ENSG00000256712	28.3173	-1.27681	0.000891782	0.100263	0.998859	-0.0463482	0.888209	0.999809	8.29e-05	0.295598	0.35607	0.99995	2.19e-05	0.638513	0.066083	0.262812	0.580354	0.831861	0.0169538	0.999986	6.05e-06	-0.26113	0.484915	0.999928	3.14e-05	-0.807932	0.0184622	0.138704	0.857912	-0.563943	0.100859	0.999986	5.92e-06	-0.133619	0.679523	0.999999	2.7e-07
REX1BD	ENSG00000006015	529.523	-0.806481	0.000912922	0.101343	0.994205	-0.0988751	0.680633	0.999809	8.29e-05	0.105858	0.658552	0.99995	2.19e-05	0.961862	6.74e-05	0.0185209	1.73234	0.48054	0.0475484	0.999986	6.05e-06	-0.0407905	0.86715	0.999928	3.14e-05	-0.105311	0.657935	0.811938	0.0904771	-0.440024	0.0651441	0.999986	5.92e-06	-0.0101561	0.965884	0.999999	2.7e-07
PLCD4	ENSG00000115556	652.599	0.297343	0.000912199	0.101343	0.994205	-0.0174751	0.845727	0.999809	8.29e-05	0.147855	0.0954797	0.99995	2.19e-05	-0.110307	0.208731	0.420002	0.376749	-0.0200503	0.820242	0.999986	6.05e-06	-0.103725	0.241351	0.999928	3.14e-05	0.161929	0.0955026	0.307708	0.511861	0.105582	0.285981	0.999986	5.92e-06	0.139633	0.149442	0.999999	2.7e-07
AC011511.5	ENSG00000267607	127.623	-0.69104	0.00091491	0.101343	0.994205	-0.204451	0.300302	0.999809	8.29e-05	-0.257808	0.189228	0.99995	2.19e-05	-0.0994165	0.617324	0.777481	0.10931	-0.34519	0.0912627	0.999986	6.05e-06	-0.0220131	0.912663	0.999928	3.14e-05	-0.392775	0.0311326	0.177745	0.750202	-0.18055	0.320961	0.999986	5.92e-06	-0.381111	0.0354907	0.999999	2.7e-07
TMBIM1	ENSG00000135926	228.727	-0.462684	0.000952614	0.104846	0.979448	-0.236938	0.0764961	0.999809	8.29e-05	-0.304351	0.0220949	0.99995	2.19e-05	-0.233625	0.0789825	0.279487	0.553638	-0.110204	0.411418	0.999986	6.05e-06	0.133222	0.31292	0.999928	3.14e-05	-0.235024	0.0438248	0.211514	0.674661	0.148211	0.199294	0.999986	5.92e-06	-0.212818	0.0663013	0.999999	2.7e-07
PFKL	ENSG00000141959	5970.87	-0.296943	0.000955859	0.104846	0.979448	-0.145924	0.103611	0.999809	8.29e-05	-0.213008	0.0174584	0.99995	2.19e-05	-0.0791248	0.378021	0.585089	0.232778	-0.0918428	0.306828	0.999986	6.05e-06	-0.23318	0.00953826	0.856536	0.0672543	-0.16935	0.057933	0.242493	0.615301	-0.163973	0.0664723	0.999986	5.92e-06	-0.30168	0.000727542	0.227758	0.642526
MCAM	ENSG00000076706	1938.15	0.244133	0.00097614	0.105979	0.974782	0.106223	0.149988	0.999809	8.29e-05	0.148753	0.0429091	0.99995	2.19e-05	0.0923842	0.203955	0.415072	0.381877	-0.0178227	0.807615	0.999986	6.05e-06	0.0216529	0.767242	0.999928	3.14e-05	0.118751	0.108335	0.328304	0.483724	-0.00992891	0.894015	0.999986	5.92e-06	0.0508664	0.490604	0.999999	2.7e-07
TM2D1	ENSG00000162604	824.042	-0.305745	0.000980323	0.105979	0.974782	-0.19876	0.0291867	0.999809	8.29e-05	-0.225098	0.0130674	0.99995	2.19e-05	-0.260388	0.00411226	0.109763	0.959545	-0.2018	0.0272097	0.999986	6.05e-06	-0.205835	0.0243409	0.999928	3.14e-05	-0.0666095	0.445008	0.658867	0.181202	-0.164726	0.0609567	0.999986	5.92e-06	-0.134259	0.122818	0.999999	2.7e-07
REPS2	ENSG00000169891	46.0965	-0.961489	0.000978057	0.105979	0.974782	-0.163446	0.538824	0.999809	8.29e-05	-0.693088	0.0112387	0.99995	2.19e-05	-0.824146	0.00294706	0.0978262	1.00954	-0.0632704	0.813426	0.999986	6.05e-06	-0.732346	0.00903904	0.856536	0.0672543	-0.96668	0.000313467	0.0173649	1.76033	-0.478029	0.0690454	0.999986	5.92e-06	-0.945967	0.000395064	0.164508	0.783814
FAM189B	ENSG00000160767	9857.47	-0.169636	0.000988225	0.106322	0.973378	0.0695794	0.174104	0.999809	8.29e-05	0.0318985	0.532783	0.99995	2.19e-05	0.11993	0.0190913	0.178258	0.748952	0.00460464	0.928521	0.999986	6.05e-06	-0.0834005	0.104573	0.999928	3.14e-05	-0.104607	0.0395994	0.200706	0.69744	-0.0650867	0.200656	0.999986	5.92e-06	-0.016224	0.749046	0.999999	2.7e-07
WWTR1-AS1	ENSG00000241313	113.92	-0.970917	0.000994464	0.106483	0.972718	-0.603572	0.0352184	0.999809	8.29e-05	-0.0573544	0.83815	0.99995	2.19e-05	0.341281	0.239356	0.451323	0.345512	0.81646	0.00468137	0.872453	0.0592577	-0.297933	0.317703	0.999928	3.14e-05	-0.873868	0.00175796	0.0448688	1.34806	-0.330378	0.231741	0.999986	5.92e-06	0.180177	0.507682	0.999999	2.7e-07
PCYOX1L	ENSG00000145882	899.62	-0.259058	0.00100759	0.107378	0.969085	-0.221108	0.00435498	0.999809	8.29e-05	-0.132789	0.0836861	0.99995	2.19e-05	-0.0467466	0.549822	0.729612	0.136908	-0.223058	0.00506099	0.872453	0.0592577	-0.0987229	0.212247	0.999928	3.14e-05	-0.289868	0.000154887	0.010745	1.9688	-0.0769037	0.314795	0.999986	5.92e-06	-0.207541	0.00629698	0.673088	0.171928
TARS1	ENSG00000113407	36775.7	0.141064	0.00102463	0.108678	0.963858	0.0526798	0.21965	0.999809	8.29e-05	-0.0179191	0.676178	0.99995	2.19e-05	0.0134974	0.752812	0.864719	0.0631252	0.0329536	0.442359	0.999986	6.05e-06	-0.00137406	0.974452	0.999928	3.14e-05	-0.0655147	0.123925	0.351487	0.454091	0.0840677	0.0483274	0.999986	5.92e-06	-0.00735365	0.862809	0.999999	2.7e-07
NA	ENSG00000288935	8.30135	-2.40019	0.00103238	0.108986	0.962629	-1.85882	0.00403863	0.997941	0.000895137	-2.30191	0.000640062	0.284825	0.545422	1.73565	0.0162724	0.170879	0.767311	0.0916364	0.909558	0.999986	6.05e-06	1.14021	0.127361	0.999928	3.14e-05	-0.265461	0.629333	0.793232	0.1006	-0.460392	0.414133	0.999986	5.92e-06	-0.864219	0.128642	0.999999	2.7e-07
IFI6	ENSG00000126709	289.732	-0.690639	0.0010447	0.109454	0.960766	-0.0381041	0.852868	0.999809	8.29e-05	-0.158865	0.439111	0.99995	2.19e-05	0.496606	0.0161696	0.17046	0.768378	0.525495	0.0111891	0.999986	6.05e-06	-0.208875	0.320566	0.999928	3.14e-05	-0.169249	0.404856	0.626684	0.202952	-0.230712	0.257943	0.999986	5.92e-06	-0.0177306	0.930079	0.999999	2.7e-07
RRM1	ENSG00000167325	30299.6	0.133597	0.00104655	0.109454	0.960766	0.0264323	0.516273	0.999809	8.29e-05	0.0139631	0.7315	0.99995	2.19e-05	-0.0640763	0.115148	0.319895	0.494993	-0.034848	0.391997	0.999986	6.05e-06	-0.0373732	0.358651	0.999928	3.14e-05	0.063725	0.11674	0.34043	0.467973	0.0500848	0.217883	0.999986	5.92e-06	0.0501727	0.216431	0.999999	2.7e-07
AC004528.2	ENSG00000274177	1212.52	-0.580533	0.00105866	0.109701	0.959791	0.0196608	0.911011	0.999809	8.29e-05	0.0420483	0.810884	0.99995	2.19e-05	0.592598	0.000755145	0.0551305	1.25861	0.386046	0.0285382	0.999986	6.05e-06	-0.315088	0.0753657	0.999928	3.14e-05	-0.195187	0.265603	0.507524	0.294544	-0.380015	0.0305385	0.999986	5.92e-06	0.069571	0.690764	0.999999	2.7e-07
AC090617.10	ENSG00000287553	647.29	-0.449526	0.00105386	0.109701	0.959791	-0.110727	0.41185	0.999809	8.29e-05	-0.0399404	0.766166	0.99995	2.19e-05	0.381072	0.00529805	0.119132	0.923972	0.259003	0.0599103	0.999986	6.05e-06	-0.0675075	0.626703	0.999928	3.14e-05	-0.107927	0.412693	0.633101	0.198527	-0.299904	0.0236244	0.999986	5.92e-06	0.0931792	0.476964	0.999999	2.7e-07
ABHD17A	ENSG00000129968	2580.76	-0.401757	0.00108	0.11132	0.953428	-0.0615655	0.614808	0.999809	8.29e-05	0.0508048	0.677502	0.99995	2.19e-05	0.440486	0.000322648	0.0385259	1.41425	0.195805	0.110758	0.999986	6.05e-06	-0.0393227	0.749144	0.999928	3.14e-05	-0.0586251	0.63206	0.79514	0.0995564	-0.29598	0.0158997	0.999986	5.92e-06	0.0281797	0.817647	0.999999	2.7e-07
AL512380.2	ENSG00000283480	3.91937	-4.49117	0.00108419	0.11132	0.953428	-1.51643	0.0709254	0.999809	8.29e-05	-0.397083	0.604162	0.99995	2.19e-05	0.156674	0.855896	0.924535	0.0340768	0.86486	0.305895	0.999986	6.05e-06	-2.79337	0.0292579	0.999928	3.14e-05	-0.961741	0.375605	0.603341	0.219437	-2.56829	0.0738058	0.999986	5.92e-06	0.227851	0.810828	0.999999	2.7e-07
ZNF573	ENSG00000189144	149.659	0.540612	0.00109449	0.111866	0.9513	0.244031	0.141012	0.999809	8.29e-05	0.302539	0.0649528	0.99995	2.19e-05	-0.237927	0.143466	0.351147	0.454511	0.017429	0.914644	0.999986	6.05e-06	-0.0354609	0.827855	0.999928	3.14e-05	-0.0753798	0.637523	0.79925	0.0973176	-0.100346	0.537161	0.999986	5.92e-06	-0.0816859	0.608227	0.999999	2.7e-07
ANXA1	ENSG00000135046	371.584	0.360974	0.00111046	0.112985	0.946978	-0.145318	0.196437	0.999809	8.29e-05	0.107229	0.327701	0.99995	2.19e-05	0.40406	0.000144333	0.0268521	1.57102	-0.0496034	0.652418	0.999986	6.05e-06	0.15198	0.162671	0.999928	3.14e-05	0.273998	0.0054874	0.0803841	1.09483	-0.161641	0.112497	0.999986	5.92e-06	0.0606723	0.540429	0.999999	2.7e-07
EFTUD2	ENSG00000108883	20240.7	0.0989711	0.00112149	0.113594	0.944644	-0.0151273	0.617689	0.999809	8.29e-05	-0.00102171	0.973051	0.99995	2.19e-05	-0.00681669	0.822153	0.90621	0.042771	-0.0229759	0.450112	0.999986	6.05e-06	0.0105196	0.729448	0.999928	3.14e-05	0.120219	6.87e-05	0.00654487	2.1841	-0.0043993	0.884554	0.999986	5.92e-06	0.042082	0.162921	0.999999	2.7e-07
LRIT3	ENSG00000183423	23.6678	2.01743	0.00119021	0.119731	0.921792	1.44027	0.0226151	0.999809	8.29e-05	1.16014	0.0684231	0.99995	2.19e-05	-0.371175	0.539139	0.721036	0.142043	-0.00581812	0.992244	0.999986	6.05e-06	0.496167	0.389033	0.999928	3.14e-05	0.0287018	0.944835	0.973182	0.011806	-0.215477	0.607434	0.999986	5.92e-06	0.56384	0.1679	0.999999	2.7e-07
UBE2F-SCLY	ENSG00000258984	4513.07	-0.171534	0.00119274	0.119731	0.921792	-0.0946776	0.0712821	0.999809	8.29e-05	-0.121143	0.020683	0.99995	2.19e-05	0.0951397	0.0699427	0.26738	0.57287	0.0498601	0.344733	0.999986	6.05e-06	-0.00130406	0.98031	0.999928	3.14e-05	0.0487826	0.345313	0.578722	0.23753	-0.109336	0.0353733	0.999986	5.92e-06	0.0104657	0.839193	0.999999	2.7e-07
AC079922.2	ENSG00000237753	29.2117	-1.51519	0.00119836	0.119761	0.921683	-0.135201	0.737038	0.999809	8.29e-05	-0.720503	0.0820132	0.99995	2.19e-05	0.718351	0.0915824	0.293906	0.531791	0.447217	0.304828	0.999986	6.05e-06	0.267348	0.543487	0.999928	3.14e-05	-0.47552	0.203822	0.446831	0.349857	0.174202	0.635138	0.999986	5.92e-06	-0.0985599	0.788194	0.999999	2.7e-07
MAGED2	ENSG00000102316	7510.89	-0.261262	0.00120996	0.119856	0.921341	-0.14238	0.0770527	0.999809	8.29e-05	-0.28107	0.000482018	0.2733	0.56336	-0.131066	0.103741	0.306544	0.513508	-0.111294	0.167579	0.999986	6.05e-06	-0.197164	0.014548	0.962621	0.0165446	-0.126579	0.114795	0.338219	0.470801	-0.150603	0.0607596	0.999986	5.92e-06	-0.222511	0.00554533	0.646074	0.189718
SCLT1	ENSG00000151466	2392.82	0.232008	0.00120696	0.119856	0.921341	0.0883043	0.21641	0.999809	8.29e-05	0.125573	0.0775419	0.99995	2.19e-05	-0.0171179	0.810409	0.899494	0.0460015	-0.0399211	0.578055	0.999986	6.05e-06	0.0143826	0.841024	0.999928	3.14e-05	-0.00580558	0.933088	0.966975	0.0145847	0.0753839	0.275932	0.999986	5.92e-06	0.0131673	0.848526	0.999999	2.7e-07
GRSF1	ENSG00000132463	12778	0.12082	0.00121786	0.120109	0.920426	0.0542791	0.144949	0.999809	8.29e-05	0.0766954	0.039004	0.99995	2.19e-05	0.014175	0.703269	0.834241	0.0787087	0.0400358	0.283264	0.999986	6.05e-06	0.09982	0.00743411	0.814161	0.0892898	0.222664	2.27e-09	2.22e-06	5.65443	0.00473245	0.899428	0.999986	5.92e-06	0.114475	0.00209582	0.402792	0.394919
COL6A1	ENSG00000142156	4431.07	-0.277094	0.0012336	0.120732	0.918177	-0.0961954	0.260082	0.999809	8.29e-05	-0.100129	0.240592	0.99995	2.19e-05	-0.232453	0.00655476	0.128707	0.890398	-0.00392349	0.963406	0.999986	6.05e-06	-0.196653	0.0216737	0.999928	3.14e-05	-0.437389	3e-07	0.000103741	3.98405	-0.16024	0.0601458	0.999986	5.92e-06	-0.257575	0.00247734	0.445643	0.351013
GBX2	ENSG00000168505	253.167	-0.545047	0.00123492	0.120732	0.918177	-0.308997	0.0612904	0.999809	8.29e-05	-0.0720393	0.658701	0.99995	2.19e-05	0.0810455	0.620897	0.779865	0.107981	-0.166775	0.315511	0.999986	6.05e-06	-0.361328	0.0308098	0.999928	3.14e-05	-0.216358	0.193401	0.434576	0.361934	-0.42285	0.012422	0.999986	5.92e-06	-0.120222	0.466186	0.999999	2.7e-07
RNF10	ENSG00000022840	14337.8	0.109107	0.00124335	0.12103	0.917106	0.0685375	0.0416203	0.999809	8.29e-05	0.0514751	0.125133	0.99995	2.19e-05	0.024586	0.464162	0.662045	0.179112	0.0183895	0.585496	0.999986	6.05e-06	-0.0352171	0.296845	0.999928	3.14e-05	0.0172451	0.599776	0.775535	0.110399	0.0299884	0.362107	0.999986	5.92e-06	0.0614788	0.0607248	0.999999	2.7e-07
FAM78A	ENSG00000126882	1155.03	0.217147	0.00126366	0.122477	0.911944	0.0780021	0.244371	0.999809	8.29e-05	0.123213	0.064161	0.99995	2.19e-05	0.0194291	0.770955	0.875966	0.0575128	0.0343759	0.609145	0.999986	6.05e-06	-0.0135275	0.840841	0.999928	3.14e-05	-0.0331246	0.702565	0.837018	0.0772651	-0.0225288	0.800481	0.999986	5.92e-06	0.0152466	0.859889	0.999999	2.7e-07
HNRNPA0	ENSG00000177733	13305.1	-0.176565	0.00127011	0.122574	0.911602	-0.0179022	0.743173	0.999809	8.29e-05	-0.0555737	0.308793	0.99995	2.19e-05	0.0494271	0.366077	0.573391	0.241549	0.088685	0.105218	0.999986	6.05e-06	-0.0433946	0.428323	0.999928	3.14e-05	-0.105715	0.0543577	0.235394	0.628205	-0.0513459	0.350255	0.999986	5.92e-06	-0.0686262	0.210865	0.999999	2.7e-07
CLEC11A	ENSG00000105472	197.097	-1.01437	0.00128109	0.123105	0.909723	-0.0437038	0.886716	0.999809	8.29e-05	0.265092	0.384929	0.99995	2.19e-05	1.04446	0.000706835	0.0536303	1.27059	0.620471	0.0455643	0.999986	6.05e-06	0.115813	0.710993	0.999928	3.14e-05	-0.152172	0.616785	0.785602	0.104797	-0.439959	0.15028	0.999986	5.92e-06	0.189473	0.530946	0.999999	2.7e-07
VASH1	ENSG00000071246	2217.28	-0.241177	0.00129263	0.123686	0.90768	-0.0804891	0.278286	0.999809	8.29e-05	-0.162966	0.0279523	0.99995	2.19e-05	-0.0946921	0.199852	0.410436	0.386754	-0.0611382	0.409402	0.999986	6.05e-06	-0.198638	0.00751273	0.814161	0.0892898	-0.0803687	0.284358	0.524362	0.280369	-0.0830798	0.270105	0.999986	5.92e-06	-0.121158	0.105564	0.999999	2.7e-07
RNF126	ENSG00000070423	4805.91	-0.479427	0.00129897	0.123765	0.907401	-0.0280547	0.850374	0.999809	8.29e-05	0.0578515	0.697121	0.99995	2.19e-05	0.547123	0.000236974	0.0343781	1.46372	0.212308	0.154247	0.999986	6.05e-06	-0.0671554	0.652518	0.999928	3.14e-05	-0.0801462	0.589042	0.767126	0.115133	-0.25647	0.0840257	0.999986	5.92e-06	0.0337094	0.820159	0.999999	2.7e-07
ZNF816	ENSG00000180257	244.491	0.381012	0.00131358	0.12463	0.904378	0.17124	0.147051	0.999809	8.29e-05	0.244254	0.0361894	0.99995	2.19e-05	-0.0611419	0.60307	0.767481	0.114932	0.181124	0.123689	0.999986	6.05e-06	0.145412	0.217345	0.999928	3.14e-05	0.234655	0.068766	0.264293	0.577914	0.280716	0.032559	0.999986	5.92e-06	0.255625	0.0467026	0.999999	2.7e-07
LRRC4	ENSG00000128594	225.01	0.490979	0.0013481	0.126837	0.896755	-0.0586454	0.705046	0.999809	8.29e-05	0.244439	0.108187	0.99995	2.19e-05	0.342326	0.0304474	0.204431	0.689453	0.186224	0.246555	0.999986	6.05e-06	0.257531	0.108038	0.999928	3.14e-05	-0.0705679	0.648883	0.806493	0.0933993	0.0182684	0.906642	0.999986	5.92e-06	0.0873593	0.568354	0.999999	2.7e-07
C19orf57	ENSG00000132016	742.61	-0.25377	0.00135377	0.126837	0.896755	0.0841804	0.267927	0.999809	8.29e-05	-0.120937	0.112727	0.99995	2.19e-05	0.140836	0.0567717	0.249249	0.603366	0.126431	0.0909311	0.999986	6.05e-06	0.00268346	0.971551	0.999928	3.14e-05	-0.0526294	0.476776	0.685165	0.164205	-0.105853	0.159125	0.999986	5.92e-06	-0.0219538	0.765182	0.999999	2.7e-07
NOTCH2NLA	ENSG00000264343	60.5578	-1.12123	0.00134933	0.126837	0.896755	0.173707	0.577279	0.999809	8.29e-05	-0.0476517	0.878903	0.99995	2.19e-05	0.561306	0.0723472	0.270953	0.567107	0.248036	0.43684	0.999986	6.05e-06	-0.278611	0.395252	0.999928	3.14e-05	-0.102944	0.717543	0.844754	0.0732698	-0.644572	0.0272923	0.999986	5.92e-06	0.065914	0.815269	0.999999	2.7e-07
HOXA3	ENSG00000105997	547.207	-0.357048	0.00140959	0.130436	0.884602	0.0405553	0.707993	0.999809	8.29e-05	0.168964	0.115004	0.99995	2.19e-05	-0.209752	0.0509793	0.239885	0.619997	0.0893385	0.405117	0.999986	6.05e-06	-0.143715	0.184154	0.999928	3.14e-05	-0.240091	0.0233639	0.154803	0.810219	-0.244864	0.0216824	0.999986	5.92e-06	0.0565143	0.587996	0.999999	2.7e-07
ZNF503	ENSG00000165655	10027.4	-0.30122	0.00140958	0.130436	0.884602	0.170238	0.0704486	0.999809	8.29e-05	0.256775	0.00632997	0.881676	0.0546909	0.379668	5.42e-05	0.0163604	1.78621	0.37076	8.15e-05	0.0872749	1.05911	0.00338615	0.971323	0.999928	3.14e-05	-0.139195	0.139154	0.372855	0.42846	-0.137526	0.14408	0.999986	5.92e-06	0.0505953	0.590447	0.999999	2.7e-07
PRR36	ENSG00000183248	159.907	-0.620297	0.00140196	0.130436	0.884602	-0.221522	0.229869	0.999809	8.29e-05	-0.031538	0.861656	0.99995	2.19e-05	-0.221036	0.219586	0.431693	0.364825	-0.240109	0.188446	0.999986	6.05e-06	-0.631911	0.000726055	0.263324	0.57951	-0.93807	2.22e-08	1.19e-05	4.92545	-0.0734952	0.651958	0.999986	5.92e-06	-0.216248	0.182305	0.999999	2.7e-07
SLC4A2	ENSG00000164889	7874.06	-0.149279	0.00141806	0.130682	0.883784	-0.0407694	0.380319	0.999809	8.29e-05	-0.103066	0.0263639	0.99995	2.19e-05	-0.0310003	0.505874	0.694576	0.15828	-0.0307379	0.510976	0.999986	6.05e-06	-0.111677	0.0170991	0.993176	0.00297393	-0.115374	0.011919	0.113805	0.943839	-0.0420836	0.359284	0.999986	5.92e-06	-0.0629808	0.168665	0.999999	2.7e-07
HSPD1	ENSG00000144381	127462	0.120087	0.00147111	0.135018	0.869609	0.0178099	0.63706	0.999809	8.29e-05	0.01292	0.732088	0.99995	2.19e-05	0.0266782	0.47962	0.674931	0.17074	-0.00476849	0.89949	0.999986	6.05e-06	-0.0104637	0.781667	0.999928	3.14e-05	-0.0559072	0.137739	0.371081	0.430531	-0.0228235	0.544583	0.999986	5.92e-06	-0.00268851	0.943084	0.999999	2.7e-07
LTBP3	ENSG00000168056	1225.81	-0.36579	0.00149691	0.136828	0.863826	-0.0472364	0.678311	0.999809	8.29e-05	-0.0443242	0.696459	0.99995	2.19e-05	0.148491	0.193773	0.404266	0.393333	0.0724813	0.527763	0.999986	6.05e-06	-0.114704	0.31929	0.999928	3.14e-05	-0.0937857	0.404895	0.626684	0.202952	-0.0630346	0.576058	0.999986	5.92e-06	-0.0894838	0.425658	0.999999	2.7e-07
RBM19	ENSG00000122965	6132.95	0.144529	0.00155549	0.139955	0.854011	-0.0670716	0.141452	0.999809	8.29e-05	0.0700583	0.122536	0.99995	2.19e-05	0.148214	0.00109019	0.0641726	1.19265	-0.00788465	0.862955	0.999986	6.05e-06	0.0503466	0.269993	0.999928	3.14e-05	0.226543	5.67e-07	0.000179496	3.74594	-0.0502308	0.271366	0.999986	5.92e-06	0.12864	0.00445061	0.578317	0.237834
NOD2	ENSG00000167207	7.70643	-4.22329	0.00155408	0.139955	0.854011	-1.6295	0.086651	0.999809	8.29e-05	-0.306447	0.687566	0.99995	2.19e-05	0.890231	0.251174	0.46458	0.33294	0.806053	0.308916	0.999986	6.05e-06	1.56364	0.0395331	0.999928	3.14e-05	0.748571	0.160317	0.397284	0.400899	0.568534	0.293279	0.999986	5.92e-06	-0.245332	0.659432	0.999999	2.7e-07
FAXDC2	ENSG00000170271	192.702	-0.638969	0.00155603	0.139955	0.854011	-0.471313	0.0168146	0.999809	8.29e-05	-0.0994275	0.606409	0.99995	2.19e-05	-0.0884068	0.655932	0.804532	0.0944569	0.339997	0.0847865	0.999986	6.05e-06	-0.409297	0.0441196	0.999928	3.14e-05	-0.937042	4.35e-07	0.000139848	3.85434	-0.392784	0.0320489	0.999986	5.92e-06	-0.194447	0.28293	0.999999	2.7e-07
RPP38-DT	ENSG00000176236	22.7993	-1.49129	0.00154819	0.139955	0.854011	-0.701714	0.0989052	0.999809	8.29e-05	-0.0671768	0.868631	0.99995	2.19e-05	0.207633	0.650199	0.80047	0.0966552	0.876222	0.0509957	0.999986	6.05e-06	-0.130916	0.78283	0.999928	3.14e-05	-0.443297	0.270878	0.511974	0.290752	-1.17108	0.00661498	0.999986	5.92e-06	0.358117	0.354708	0.999999	2.7e-07
AL355490.2	ENSG00000225850	32.3278	-1.37805	0.00157497	0.140585	0.852061	-0.445342	0.274375	0.999809	8.29e-05	0.0149873	0.970075	0.99995	2.19e-05	1.02268	0.0168967	0.173279	0.761254	0.996082	0.0208355	0.999986	6.05e-06	0.21588	0.625924	0.999928	3.14e-05	-0.597763	0.193438	0.434617	0.361893	-0.393443	0.393168	0.999986	5.92e-06	0.29021	0.503617	0.999999	2.7e-07
AC008403.2	ENSG00000268530	119.661	-0.679701	0.00157553	0.140585	0.852061	-0.296535	0.144402	0.999809	8.29e-05	-0.00192454	0.992225	0.99995	2.19e-05	0.778882	0.000320153	0.0384971	1.41457	0.882497	5.13e-05	0.0678184	1.16865	0.223072	0.323988	0.999928	3.14e-05	-0.222639	0.208308	0.451171	0.345659	-0.381054	0.0338369	0.999986	5.92e-06	0.32918	0.0570464	0.999999	2.7e-07
HLA-DPB2	ENSG00000224557	4.85681	-2.95975	0.00158297	0.140691	0.851735	-0.78646	0.23731	0.999809	8.29e-05	-3.34769	0.000336569	0.216231	0.665081	-1.53946	0.0535343	0.244359	0.611971	-0.499194	0.497204	0.999986	6.05e-06	-1.075	0.166084	0.999928	3.14e-05	-0.143161	0.851524	0.922799	0.0348931	0.521442	0.480604	0.999986	5.92e-06	0.346948	0.63617	0.999999	2.7e-07
AL512625.3	ENSG00000287168	27.5535	-1.35478	0.00159765	0.141436	0.84944	-0.108611	0.770503	0.999809	8.29e-05	0.1549	0.670489	0.99995	2.19e-05	0.357342	0.359261	0.566662	0.246676	0.120912	0.762586	0.999986	6.05e-06	0.388389	0.324374	0.999928	3.14e-05	-0.413744	0.250547	0.492922	0.307222	-0.348535	0.33779	0.999986	5.92e-06	0.167226	0.630502	0.999999	2.7e-07
RNF217-AS1	ENSG00000236548	100.67	-0.757355	0.00163554	0.144223	0.840966	-0.114578	0.608953	0.999809	8.29e-05	-0.130756	0.556425	0.99995	2.19e-05	0.607177	0.00687765	0.131394	0.881424	0.330349	0.150352	0.999986	6.05e-06	-0.19857	0.401406	0.999928	3.14e-05	-0.211517	0.299748	0.538435	0.268867	-0.0274777	0.892781	0.999986	5.92e-06	0.131398	0.512328	0.999999	2.7e-07
GPSM1	ENSG00000160360	1121.16	-0.313306	0.00164831	0.144781	0.839289	-0.0104756	0.914485	0.999809	8.29e-05	-0.132075	0.175421	0.99995	2.19e-05	0.212641	0.027924	0.199143	0.700835	0.000702457	0.994267	0.999986	6.05e-06	-0.000705483	0.994244	0.999928	3.14e-05	-0.300513	0.00122972	0.037519	1.42575	-0.12472	0.17941	0.999986	5.92e-06	-0.231468	0.0124261	0.882598	0.0542369
BASP1	ENSG00000176788	331.783	-0.460637	0.0016646	0.145643	0.83671	-0.221406	0.119018	0.999809	8.29e-05	-0.168836	0.229975	0.99995	2.19e-05	-0.125039	0.367876	0.575288	0.240115	-0.130578	0.351939	0.999986	6.05e-06	-0.383201	0.00693775	0.782865	0.106313	-0.726173	2.49e-08	1.3e-05	4.88526	-0.238446	0.0643433	0.999986	5.92e-06	-0.456029	0.00039183	0.164508	0.783814
TTC27	ENSG00000018699	5849.62	0.118691	0.00168659	0.145892	0.835967	0.0646252	0.0849375	0.999809	8.29e-05	-0.0177561	0.635283	0.99995	2.19e-05	-0.0104939	0.782572	0.883113	0.0539836	0.0420677	0.271531	0.999986	6.05e-06	0.0518914	0.17499	0.999928	3.14e-05	0.231053	1.59e-10	2.27e-07	6.64433	-0.0251139	0.491126	0.999986	5.92e-06	0.0734104	0.0421021	0.999999	2.7e-07
SCLY	ENSG00000132330	3957.97	-0.169423	0.00168692	0.145892	0.835967	-0.120053	0.0247976	0.999809	8.29e-05	-0.0854012	0.10886	0.99995	2.19e-05	0.0896095	0.0934491	0.295957	0.528771	0.0567655	0.290568	0.999986	6.05e-06	0.00291039	0.956848	0.999928	3.14e-05	0.0283023	0.589975	0.767852	0.114722	-0.126687	0.0164821	0.999986	5.92e-06	0.0111565	0.831313	0.999999	2.7e-07
FAM85B	ENSG00000253893	4.25265	-4.33515	0.0016821	0.145892	0.835967	-0.0757757	0.926775	0.999809	8.29e-05	0.0475366	0.953079	0.99995	2.19e-05	-0.778002	0.361297	0.568399	0.245347	-1.57583	0.103096	0.999986	6.05e-06	-1.67969	0.0857184	0.999928	3.14e-05	0.949061	0.204428	0.447243	0.349456	1.05871	0.15868	0.999986	5.92e-06	0.289022	0.708441	0.999999	2.7e-07
OFD1	ENSG00000046651	3134.24	0.219107	0.00170298	0.145908	0.835922	0.094589	0.174079	0.999809	8.29e-05	0.131117	0.0585847	0.99995	2.19e-05	0.173926	0.0117318	0.152928	0.815514	0.068293	0.325304	0.999986	6.05e-06	0.0326502	0.63849	0.999928	3.14e-05	0.156036	0.0197114	0.142924	0.844894	0.108421	0.10583	0.999986	5.92e-06	0.0613697	0.358586	0.999999	2.7e-07
NR2F1	ENSG00000175745	2521.62	-0.247181	0.00170965	0.145908	0.835922	-0.0222422	0.776062	0.999809	8.29e-05	-0.0929555	0.234024	0.99995	2.19e-05	-0.0350358	0.653613	0.803035	0.0952657	0.0322153	0.680497	0.999986	6.05e-06	-0.113746	0.146771	0.999928	3.14e-05	0.191889	0.0180795	0.136973	0.863366	-0.0435267	0.595589	0.999986	5.92e-06	0.0412262	0.611455	0.999999	2.7e-07
HMX1	ENSG00000215612	468.089	-0.794713	0.00171305	0.145908	0.835922	-0.183108	0.465444	0.999809	8.29e-05	0.0383667	0.878113	0.99995	2.19e-05	0.69705	0.0053886	0.120137	0.920322	0.232202	0.35582	0.999986	6.05e-06	-0.238019	0.34584	0.999928	3.14e-05	-0.0745663	0.76637	0.87484	0.0580712	-0.560398	0.0265102	0.999986	5.92e-06	-0.12596	0.61529	0.999999	2.7e-07
AP000251.1	ENSG00000237594	73.5941	-0.951231	0.00169799	0.145908	0.835922	-0.311522	0.273728	0.999809	8.29e-05	0.0551031	0.842906	0.99995	2.19e-05	0.610959	0.0299428	0.20372	0.690966	-0.00825968	0.977313	0.999986	6.05e-06	-0.275125	0.350009	0.999928	3.14e-05	-0.0467553	0.859894	0.927693	0.0325957	-0.00879748	0.973609	0.999986	5.92e-06	-0.1386	0.600232	0.999999	2.7e-07
BMS1	ENSG00000165733	10776.5	0.197196	0.00172563	0.146425	0.834386	-0.0316627	0.614721	0.999809	8.29e-05	0.081342	0.195244	0.99995	2.19e-05	-0.023803	0.704754	0.835207	0.078206	0.0191095	0.761241	0.999986	6.05e-06	-0.00199787	0.974664	0.999928	3.14e-05	0.0201962	0.746638	0.863537	0.0637192	0.0240075	0.701087	0.999986	5.92e-06	0.102632	0.100185	0.999999	2.7e-07
MYOZ1	ENSG00000177791	19.0914	-1.72149	0.00178226	0.149537	0.825251	-0.458231	0.322601	0.999809	8.29e-05	-0.345229	0.447919	0.99995	2.19e-05	-0.378579	0.410709	0.615107	0.21105	0.424174	0.343065	0.999986	6.05e-06	0.118351	0.794321	0.999928	3.14e-05	-0.155245	0.716594	0.844338	0.0734837	-0.142159	0.742263	0.999986	5.92e-06	-0.155627	0.714618	0.999999	2.7e-07
PLPP4	ENSG00000203805	55.4392	-0.822808	0.00177858	0.149537	0.825251	-0.693141	0.00643315	0.999809	8.29e-05	-1.1994	4.84e-06	0.0108787	1.96342	-0.480848	0.0516503	0.240507	0.618872	-0.593438	0.0188005	0.999986	6.05e-06	-0.91145	0.000418475	0.188238	0.725292	-0.856636	0.000538566	0.0235447	1.62811	-0.761349	0.00233882	0.720421	0.142413	-1.19837	2.29e-06	0.00429021	2.36752
AC002996.1	ENSG00000257767	1098.28	-0.232705	0.00177531	0.149537	0.825251	0.00114554	0.987399	0.999809	8.29e-05	-0.00562969	0.937765	0.99995	2.19e-05	-0.0490983	0.501328	0.691163	0.16042	0.0211169	0.774033	0.999986	6.05e-06	-0.0260858	0.723431	0.999928	3.14e-05	-0.0939632	0.176927	0.416629	0.380251	0.0255669	0.713785	0.999986	5.92e-06	-0.0644915	0.35128	0.999999	2.7e-07
AL589765.4	ENSG00000249602	463.025	-0.341484	0.0017956	0.150096	0.82363	-0.0235841	0.823616	0.999809	8.29e-05	0.0702398	0.502297	0.99995	2.19e-05	0.312752	0.00358486	0.10461	0.980426	0.101222	0.354904	0.999986	6.05e-06	-0.109571	0.32168	0.999928	3.14e-05	0.0241278	0.811996	0.900545	0.0454947	-0.285537	0.0058779	0.940289	0.0267385	-0.0438386	0.664932	0.999999	2.7e-07
CELF2	ENSG00000048740	332.519	-0.701951	0.0018556	0.152635	0.816345	-0.579475	0.0096151	0.999809	8.29e-05	-0.706465	0.00158761	0.446237	0.350435	-1.14328	3.52e-07	0.000720362	3.14245	-0.732147	0.00107361	0.524809	0.279998	-0.754954	0.00075102	0.263866	0.578617	-0.990236	8.65e-06	0.00149699	2.82478	-0.576106	0.00931404	0.999986	5.92e-06	-0.7169	0.00118275	0.318214	0.497281
HBQ1	ENSG00000086506	194.384	-0.897705	0.00188162	0.152635	0.816345	0.232087	0.406428	0.999809	8.29e-05	0.0476153	0.864816	0.99995	2.19e-05	0.855517	0.00264413	0.0951293	1.02169	0.712506	0.0127291	0.999986	6.05e-06	-0.331817	0.256356	0.999928	3.14e-05	-0.245379	0.372723	0.601266	0.220933	-0.368086	0.182606	0.999986	5.92e-06	-0.255949	0.351453	0.999999	2.7e-07
PWP1	ENSG00000136045	9498.36	0.134194	0.00184586	0.152635	0.816345	0.0595363	0.16587	0.999809	8.29e-05	0.0157321	0.713876	0.99995	2.19e-05	0.0136646	0.751482	0.864073	0.0634496	0.036235	0.402447	0.999986	6.05e-06	0.0561713	0.194292	0.999928	3.14e-05	0.271192	2.15e-10	2.69e-07	6.5708	-0.0211503	0.622346	0.999986	5.92e-06	0.0928464	0.0296781	0.999999	2.7e-07
PRDM16	ENSG00000142611	153.015	-0.618825	0.00187594	0.152635	0.816345	-0.487192	0.0119191	0.999809	8.29e-05	-0.463579	0.0157128	0.99995	2.19e-05	-0.360348	0.0504616	0.239434	0.620814	-0.465811	0.0126785	0.999986	6.05e-06	-0.382386	0.0400593	0.999928	3.14e-05	-0.712664	0.000104004	0.00832199	2.07977	-0.516803	0.00485932	0.927448	0.0327103	-0.356586	0.0475273	0.999999	2.7e-07
ZNF552	ENSG00000178935	510.671	0.33404	0.00186333	0.152635	0.816345	0.0595717	0.578975	0.999809	8.29e-05	0.112264	0.291304	0.99995	2.19e-05	0.327048	0.00241771	0.0924516	1.03409	0.0982194	0.371714	0.999986	6.05e-06	0.341574	0.00169455	0.443066	0.353531	0.124523	0.214913	0.458564	0.3386	0.156113	0.121707	0.999986	5.92e-06	0.156309	0.117492	0.999999	2.7e-07
ATP6V0C	ENSG00000185883	11047.1	-0.400301	0.0018745	0.152635	0.816345	-0.0320524	0.803121	0.999809	8.29e-05	0.0985823	0.44301	0.99995	2.19e-05	0.392897	0.00224263	0.088938	1.05091	0.131875	0.305332	0.999986	6.05e-06	-0.151045	0.240612	0.999928	3.14e-05	-0.0898796	0.483454	0.689946	0.161185	-0.106228	0.407596	0.999986	5.92e-06	0.0573066	0.65492	0.999999	2.7e-07
ZNF816-ZNF321P	ENSG00000221874	91.6096	0.661586	0.00187668	0.152635	0.816345	0.212233	0.324273	0.999809	8.29e-05	0.506334	0.0156354	0.99995	2.19e-05	-0.247445	0.253518	0.466795	0.330874	-0.0537074	0.805072	0.999986	6.05e-06	0.290475	0.172098	0.999928	3.14e-05	0.198319	0.287045	0.527166	0.278053	0.291036	0.120008	0.999986	5.92e-06	0.0189396	0.919347	0.999999	2.7e-07
BMS1P10	ENSG00000237238	76.9974	-0.908362	0.00188707	0.152635	0.816345	-0.0378754	0.883593	0.999809	8.29e-05	-0.357086	0.173859	0.99995	2.19e-05	-0.163295	0.537395	0.719834	0.142767	0.125305	0.635191	0.999986	6.05e-06	0.0239336	0.928264	0.999928	3.14e-05	0.297585	0.148488	0.383512	0.416221	0.110851	0.594605	0.999986	5.92e-06	-0.0117567	0.954718	0.999999	2.7e-07
TMPO-AS1	ENSG00000257167	1382.14	-0.732862	0.0018434	0.152635	0.816345	-0.315196	0.179143	0.999809	8.29e-05	0.0351728	0.880669	0.99995	2.19e-05	0.178945	0.446392	0.647172	0.18898	0.494395	0.035371	0.999986	6.05e-06	-0.220555	0.34905	0.999928	3.14e-05	-0.762774	0.0011688	0.0367577	1.43465	-0.521585	0.0263307	0.999986	5.92e-06	0.0649809	0.781382	0.999999	2.7e-07
PPP1R15A	ENSG00000087074	4856.9	0.250018	0.00191202	0.153661	0.813436	0.209498	0.00885434	0.999809	8.29e-05	0.185411	0.0201302	0.99995	2.19e-05	0.241444	0.00223135	0.0888038	1.05157	0.0305181	0.701835	0.999986	6.05e-06	0.00630638	0.936998	0.999928	3.14e-05	-0.149746	0.0421477	0.207563	0.68285	0.166323	0.023894	0.999986	5.92e-06	-0.17893	0.0151115	0.955795	0.0196354
NAT10	ENSG00000135372	15484.7	0.144772	0.00191342	0.153661	0.813436	0.0456074	0.327585	0.999809	8.29e-05	0.0564109	0.225413	0.99995	2.19e-05	-0.0390246	0.402255	0.607535	0.216429	0.0358725	0.441853	0.999986	6.05e-06	0.0357281	0.44375	0.999928	3.14e-05	0.111697	0.0163558	0.131832	0.879979	0.0233808	0.615799	0.999986	5.92e-06	0.113825	0.0142856	0.931087	0.0310097
SPEG	ENSG00000072195	243.532	-0.466473	0.00193355	0.153899	0.812764	-0.442069	0.00256102	0.799821	0.097007	-0.260296	0.0688591	0.99995	2.19e-05	0.0539526	0.709025	0.837702	0.0769104	-0.0972742	0.511339	0.999986	6.05e-06	-0.182647	0.219985	0.999928	3.14e-05	-0.441313	0.00036164	0.0186239	1.72993	-0.174847	0.156008	0.999986	5.92e-06	-0.174704	0.152087	0.999999	2.7e-07
RAB11FIP4	ENSG00000131242	2033.45	0.225763	0.00194376	0.153899	0.812764	0.0707244	0.330123	0.999809	8.29e-05	0.18031	0.0124866	0.99995	2.19e-05	-0.0262111	0.713734	0.840835	0.0752893	0.0320455	0.65497	0.999986	6.05e-06	0.0773956	0.28017	0.999928	3.14e-05	-0.0789273	0.270623	0.511752	0.290941	0.0952106	0.183485	0.999986	5.92e-06	-0.0219794	0.757825	0.999999	2.7e-07
CCT6A	ENSG00000146731	61830.1	0.111826	0.00193618	0.153899	0.812764	0.022649	0.529842	0.999809	8.29e-05	-0.0162778	0.651496	0.99995	2.19e-05	-0.00231832	0.948728	0.974292	0.0113109	0.0159869	0.657666	0.999986	6.05e-06	0.00247005	0.94542	0.999928	3.14e-05	0.0538317	0.134444	0.366745	0.435636	0.0194941	0.587924	0.999986	5.92e-06	0.00484479	0.892797	0.999999	2.7e-07
AL132780.3	ENSG00000259132	515.241	-0.41543	0.00194363	0.153899	0.812764	-0.154351	0.238959	0.999809	8.29e-05	-0.0836972	0.520065	0.99995	2.19e-05	0.0465884	0.721775	0.84524	0.0730197	-0.0593073	0.653762	0.999986	6.05e-06	-0.0782853	0.554168	0.999928	3.14e-05	0.0213479	0.863403	0.929287	0.0318503	0.10349	0.404708	0.999986	5.92e-06	-0.0391244	0.752013	0.999999	2.7e-07
GLUD1P3	ENSG00000250959	48.983	0.832783	0.00196654	0.155156	0.80923	0.251993	0.358403	0.999809	8.29e-05	0.449772	0.0938945	0.99995	2.19e-05	-0.216312	0.433095	0.635611	0.196808	-0.0960019	0.73038	0.999986	6.05e-06	-0.20117	0.473377	0.999928	3.14e-05	0.238198	0.340145	0.574428	0.240764	-0.129849	0.61762	0.999986	5.92e-06	0.455049	0.0640592	0.999999	2.7e-07
ABCA7	ENSG00000064687	1029.06	-0.257529	0.00199685	0.156997	0.804108	0.0938096	0.245197	0.999809	8.29e-05	0.0175778	0.827126	0.99995	2.19e-05	-0.210712	0.0104935	0.147494	0.831226	-0.00687073	0.933636	0.999986	6.05e-06	-0.224611	0.00704828	0.787176	0.103928	-0.287535	0.000133812	0.0098595	2.00615	0.0826884	0.269033	0.999986	5.92e-06	-0.0413672	0.57866	0.999999	2.7e-07
IVNS1ABP	ENSG00000116679	3943.6	0.204592	0.00202883	0.158652	0.799553	-0.0577536	0.38355	0.999809	8.29e-05	0.147564	0.0251209	0.99995	2.19e-05	-0.10399	0.114081	0.318345	0.497102	-0.0832063	0.207649	0.999986	6.05e-06	0.119344	0.0699388	0.999928	3.14e-05	-0.157048	0.0151973	0.126754	0.897037	0.0101137	0.875684	0.999986	5.92e-06	-0.0202281	0.753651	0.999999	2.7e-07
AGPAT1	ENSG00000204310	4555.24	-0.147048	0.00203202	0.158652	0.799553	-0.0567487	0.229064	0.999809	8.29e-05	-0.0940817	0.0455697	0.99995	2.19e-05	-0.00622535	0.894877	0.946624	0.0238227	-0.0906372	0.05611	0.999986	6.05e-06	-0.0601436	0.204778	0.999928	3.14e-05	-0.107477	0.0216351	0.149493	0.825378	-0.0512863	0.274053	0.999986	5.92e-06	-0.0857391	0.065784	0.999999	2.7e-07
EMC6	ENSG00000127774	1809.64	-0.54278	0.00210194	0.162722	0.788552	0.0320362	0.85529	0.999809	8.29e-05	0.0519346	0.767348	0.99995	2.19e-05	0.559595	0.00146416	0.0725179	1.13955	0.366175	0.0376241	0.999986	6.05e-06	-0.149077	0.398502	0.999928	3.14e-05	0.078779	0.653528	0.809562	0.0917501	-0.353793	0.044365	0.999986	5.92e-06	0.0985265	0.574208	0.999999	2.7e-07
BANP	ENSG00000172530	2802.73	-0.296424	0.00210549	0.162722	0.788552	-0.035752	0.707943	0.999809	8.29e-05	-0.0461986	0.627599	0.99995	2.19e-05	0.177338	0.0630195	0.258443	0.587636	0.030151	0.753192	0.999986	6.05e-06	0.0331587	0.729542	0.999928	3.14e-05	-0.180465	0.0504339	0.228226	0.641634	-0.132134	0.152167	0.999986	5.92e-06	-0.0380354	0.679572	0.999999	2.7e-07
AC019077.1	ENSG00000214559	22.2259	1.14017	0.00210585	0.162722	0.788552	1.09258	0.00270021	0.809558	0.0917522	0.949721	0.00915002	0.995985	0.00174741	-0.223965	0.49627	0.687604	0.162661	-0.462013	0.183721	0.999986	6.05e-06	-0.153053	0.647234	0.999928	3.14e-05	0.259986	0.333592	0.568657	0.24515	-0.485211	0.106125	0.999986	5.92e-06	0.135787	0.617087	0.999999	2.7e-07
ANKRD9	ENSG00000156381	640.668	-0.282504	0.00212165	0.163381	0.786797	-0.0655077	0.465739	0.999809	8.29e-05	-0.142302	0.112041	0.99995	2.19e-05	0.182378	0.04503	0.231333	0.635762	0.0698625	0.448606	0.999986	6.05e-06	0.00716152	0.938259	0.999928	3.14e-05	-0.0119848	0.896874	0.947049	0.0236275	0.0194879	0.834486	0.999986	5.92e-06	0.00938441	0.918687	0.999999	2.7e-07
LDOC1	ENSG00000182195	901.305	-0.277783	0.00213066	0.163515	0.786441	-0.00210158	0.981044	0.999809	8.29e-05	-0.0249258	0.777196	0.99995	2.19e-05	0.111775	0.20537	0.416369	0.380522	-0.051649	0.563212	0.999986	6.05e-06	-0.125851	0.160139	0.999928	3.14e-05	-0.0474521	0.586529	0.765094	0.116285	0.0618632	0.478983	0.999986	5.92e-06	-0.0689946	0.42731	0.999999	2.7e-07
C1QL1	ENSG00000131094	143.838	-0.622933	0.002164	0.164512	0.783802	-0.184148	0.345416	0.999809	8.29e-05	-0.116817	0.545833	0.99995	2.19e-05	0.301646	0.126056	0.332453	0.47827	0.367318	0.0641287	0.999986	6.05e-06	0.0608085	0.762062	0.999928	3.14e-05	-0.269588	0.159267	0.396379	0.40189	-0.284998	0.140314	0.999986	5.92e-06	-0.276032	0.147628	0.999999	2.7e-07
PLPP3	ENSG00000162407	1015.93	-0.300654	0.00215299	0.164512	0.783802	-0.114333	0.237378	0.999809	8.29e-05	-0.109652	0.255488	0.99995	2.19e-05	-0.286125	0.00298653	0.0980368	1.00861	-0.182152	0.0594952	0.999986	6.05e-06	-0.097633	0.311739	0.999928	3.14e-05	-0.251499	0.0118759	0.113551	0.94481	-0.190991	0.0570017	0.999986	5.92e-06	-0.205623	0.0384737	0.999999	2.7e-07
MIR3615	ENSG00000284186	97.5833	-0.614586	0.0021656	0.164512	0.783802	-0.119889	0.52213	0.999809	8.29e-05	0.187409	0.303214	0.99995	2.19e-05	0.143889	0.451158	0.650708	0.186614	0.29028	0.130802	0.999986	6.05e-06	-0.552085	0.00685363	0.7796	0.108128	-0.556062	0.00226201	0.0512406	1.29039	-0.355295	0.0517899	0.999986	5.92e-06	0.252641	0.142634	0.999999	2.7e-07
TWNK	ENSG00000107815	6837.48	0.130043	0.00218248	0.165186	0.782028	0.0424886	0.315027	0.999809	8.29e-05	0.0205191	0.626766	0.99995	2.19e-05	0.0688137	0.103096	0.306004	0.514272	0.00331184	0.93777	0.999986	6.05e-06	0.0494939	0.243064	0.999928	3.14e-05	0.238101	3.99e-08	1.95e-05	4.70953	0.04696	0.283221	0.999986	5.92e-06	0.000212203	0.996103	0.999999	2.7e-07
GPR19	ENSG00000183150	11.6443	1.9632	0.0021965	0.165186	0.782028	1.052	0.113819	0.999809	8.29e-05	2.03583	0.00118908	0.37984	0.4204	0.408995	0.427051	0.630344	0.200422	0.000409574	0.99939	0.999986	6.05e-06	0.00585166	0.991278	0.999928	3.14e-05	0.907077	0.0607221	0.248452	0.604757	0.0283356	0.956503	0.999986	5.92e-06	-0.112392	0.826751	0.999999	2.7e-07
AC117481.1	ENSG00000287398	95.8916	2.03331	0.0021945	0.165186	0.782028	-0.149746	0.823194	0.999809	8.29e-05	-0.158355	0.812988	0.99995	2.19e-05	0.277434	0.680708	0.820818	0.085753	0.443231	0.511188	0.999986	6.05e-06	2.29464	0.000606326	0.235066	0.628809	0.00381038	0.995475	0.997916	0.000906045	0.103276	0.877847	0.999986	5.92e-06	0.381007	0.568837	0.999999	2.7e-07
PPT2-EGFL8	ENSG00000258388	3667.44	-0.120312	0.00221523	0.166039	0.77979	-0.0271644	0.481199	0.999809	8.29e-05	-0.0421003	0.2721	0.99995	2.19e-05	0.0296758	0.438631	0.640583	0.193425	-0.0654787	0.0919424	0.999986	6.05e-06	-0.0832249	0.0323641	0.999928	3.14e-05	-0.139017	0.000180283	0.0118881	1.92489	-0.108706	0.00361419	0.842324	0.0745207	-0.0462877	0.208518	0.999999	2.7e-07
AL671883.2	ENSG00000271581	1460.97	-0.265841	0.0022882	0.170938	0.76716	0.0496511	0.562464	0.999809	8.29e-05	-0.11964	0.16301	0.99995	2.19e-05	0.0113723	0.894805	0.946624	0.0238227	-0.000723203	0.993329	0.999986	6.05e-06	-0.109994	0.204805	0.999928	3.14e-05	-0.0743772	0.375429	0.603252	0.219501	-0.000522403	0.995038	0.999986	5.92e-06	-0.106483	0.203278	0.999999	2.7e-07
CPNE2	ENSG00000140848	921.016	-0.246491	0.00230942	0.171385	0.766028	-0.02527	0.747991	0.999809	8.29e-05	-0.155623	0.0476813	0.99995	2.19e-05	0.0684402	0.3783	0.585399	0.232548	0.0274362	0.726969	0.999986	6.05e-06	0.0290644	0.711509	0.999928	3.14e-05	-0.109318	0.140775	0.37434	0.426733	0.0298638	0.68771	0.999986	5.92e-06	-0.0504802	0.493457	0.999999	2.7e-07
AL139246.5	ENSG00000272449	48.9767	-1.17925	0.00230669	0.171385	0.766028	0.496282	0.139162	0.999809	8.29e-05	0.321669	0.338304	0.99995	2.19e-05	0.483437	0.141286	0.348617	0.457651	-0.0248452	0.941385	0.999986	6.05e-06	-0.417443	0.225967	0.999928	3.14e-05	-0.606762	0.0561343	0.238518	0.622479	-0.282823	0.3702	0.999986	5.92e-06	-0.122947	0.691974	0.999999	2.7e-07
PNN	ENSG00000100941	13465.5	0.19133	0.00232408	0.171905	0.764711	0.00473254	0.939929	0.999809	8.29e-05	0.000467471	0.994057	0.99995	2.19e-05	0.0676508	0.281237	0.493553	0.306666	0.085251	0.17488	0.999986	6.05e-06	0.0115469	0.854259	0.999928	3.14e-05	0.266222	2.29e-05	0.00294542	2.53085	0.0565758	0.368995	0.999986	5.92e-06	0.144911	0.0211234	0.999999	2.7e-07
MAGED1	ENSG00000179222	17621.4	-0.130828	0.00233899	0.172441	0.763359	-0.0597673	0.16312	0.999809	8.29e-05	-0.144432	0.000746074	0.310671	0.5077	-0.103838	0.0154131	0.167009	0.77726	-0.0697133	0.104394	0.999986	6.05e-06	-0.152893	0.000372701	0.186234	0.72994	-0.135088	0.00153955	0.0419109	1.37767	-0.0848626	0.0467179	0.999986	5.92e-06	-0.174939	4.03e-05	0.0349456	1.45661
GNG12-AS1	ENSG00000232284	91.5229	0.556511	0.00236103	0.173497	0.760707	0.476829	0.00813486	0.999809	8.29e-05	0.323217	0.0731392	0.99995	2.19e-05	0.360497	0.0449168	0.231256	0.635906	0.283119	0.123743	0.999986	6.05e-06	0.0913261	0.624373	0.999928	3.14e-05	0.248556	0.116164	0.339689	0.468918	-0.103567	0.533399	0.999986	5.92e-06	0.00186487	0.990742	0.999999	2.7e-07
NPTX1	ENSG00000171246	1777.45	0.252777	0.00237457	0.173924	0.759641	0.142014	0.0866349	0.999809	8.29e-05	0.26389	0.00137325	0.401024	0.39683	0.0741497	0.360838	0.567956	0.245686	0.115074	0.157294	0.999986	6.05e-06	0.0858603	0.291639	0.999928	3.14e-05	-0.0487147	0.5722	0.754733	0.122207	0.219727	0.0105512	0.999986	5.92e-06	0.156428	0.0666963	0.999999	2.7e-07
BOLA2	ENSG00000183336	114.048	-1.09646	0.00238859	0.174383	0.758497	-1.06624	0.00294764	0.860579	0.0652094	-1.23974	0.00054937	0.284825	0.545422	0.0107958	0.976587	0.987787	0.0053368	0.0117167	0.97471	0.999986	6.05e-06	0.157533	0.669136	0.999928	3.14e-05	0.766865	0.0310832	0.177745	0.750202	-0.040618	0.910179	0.999986	5.92e-06	0.104394	0.770334	0.999999	2.7e-07
SRD5A3	ENSG00000128039	1592	-0.184469	0.00240164	0.174767	0.757539	-0.0579722	0.331143	0.999809	8.29e-05	-0.213257	0.000351771	0.219367	0.658829	0.0350586	0.563163	0.740314	0.130584	-0.024876	0.685238	0.999986	6.05e-06	-0.0644959	0.294227	0.999928	3.14e-05	0.00791823	0.89253	0.945066	0.0245376	-0.0258012	0.662376	0.999986	5.92e-06	-0.0708316	0.22599	0.999999	2.7e-07
NEDD9	ENSG00000111859	46.1008	0.789294	0.00243313	0.176488	0.753284	0.168678	0.528104	0.999809	8.29e-05	0.305644	0.2427	0.99995	2.19e-05	-0.074916	0.768364	0.874286	0.0583463	0.401195	0.109622	0.999986	6.05e-06	-0.000186051	0.999423	0.999928	3.14e-05	-0.596189	0.0154052	0.127652	0.893973	-0.1708	0.481139	0.999986	5.92e-06	-0.427044	0.0776234	0.999999	2.7e-07
EYA2	ENSG00000064655	258.819	-0.403199	0.00244919	0.177015	0.751989	-0.519978	7.33e-05	0.10296	0.98733	-0.51994	5.96e-05	0.0745005	1.12784	-0.512439	5.32e-05	0.0163604	1.78621	-0.77416	4.66e-09	3.5e-05	4.45638	-0.468578	0.000271314	0.164886	0.782817	-0.968672	1.47e-18	1.65e-14	13.7823	-0.603007	3.31e-08	0.000148768	3.82749	-0.76521	1.73e-12	9.7e-09	8.01313
AC109782.1	ENSG00000286447	50.6335	-0.902749	0.00245614	0.177015	0.751989	-0.19634	0.475975	0.999809	8.29e-05	0.111311	0.678808	0.99995	2.19e-05	-0.032742	0.906745	0.953526	0.0206674	0.104224	0.71086	0.999986	6.05e-06	-0.318647	0.268918	0.999928	3.14e-05	-0.758002	0.00595622	0.0829502	1.08118	-0.612247	0.0273372	0.999986	5.92e-06	-0.131688	0.61768	0.999999	2.7e-07
PAK5	ENSG00000101349	10.0572	-2.30321	0.00246709	0.17715	0.751659	-0.469688	0.399516	0.999809	8.29e-05	-0.97053	0.0931223	0.99995	2.19e-05	0.739852	0.240086	0.451961	0.344899	0.875852	0.167121	0.999986	6.05e-06	0.324913	0.62116	0.999928	3.14e-05	-0.707739	0.177133	0.416745	0.38013	0.442215	0.36902	0.999986	5.92e-06	0.502429	0.299154	0.999999	2.7e-07
ADGRB2	ENSG00000121753	553.486	-0.339838	0.00247376	0.17715	0.751659	-0.0758261	0.486849	0.999809	8.29e-05	-0.233302	0.0324875	0.99995	2.19e-05	-0.413407	0.00016688	0.0282141	1.54953	-0.355729	0.00132884	0.609801	0.214812	-0.618897	3.68e-08	0.000103347	3.9857	-0.555883	3.41e-08	1.74e-05	4.75867	-0.0996551	0.318189	0.999986	5.92e-06	-0.425013	2.1e-05	0.0248742	1.60425
QPRT	ENSG00000103485	4842.59	-0.392542	0.0025011	0.177974	0.749644	-0.0212371	0.86972	0.999809	8.29e-05	-0.138403	0.28506	0.99995	2.19e-05	0.107102	0.407997	0.612499	0.212894	0.0641139	0.620662	0.999986	6.05e-06	-0.18088	0.163009	0.999928	3.14e-05	-0.203015	0.115528	0.339252	0.469478	-0.075685	0.557352	0.999986	5.92e-06	-0.180476	0.161559	0.999999	2.7e-07
RHOB	ENSG00000143878	2681.54	-0.232717	0.00249421	0.177974	0.749644	0.0210524	0.782582	0.999809	8.29e-05	0.0249241	0.743386	0.99995	2.19e-05	0.121852	0.108263	0.310947	0.507314	0.0246537	0.746121	0.999986	6.05e-06	-0.138294	0.069976	0.999928	3.14e-05	0.115754	0.140475	0.374215	0.426879	-0.109303	0.167947	0.999986	5.92e-06	0.0325217	0.678227	0.999999	2.7e-07
HSPA9	ENSG00000113013	56128.1	0.0870597	0.00254197	0.179808	0.745192	-0.0260106	0.366658	0.999809	8.29e-05	-0.0293384	0.308128	0.99995	2.19e-05	0.0162013	0.573949	0.747733	0.126254	0.0408987	0.156308	0.999986	6.05e-06	0.0429534	0.136573	0.999928	3.14e-05	-0.0255759	0.371124	0.599854	0.221955	0.0359696	0.20852	0.999986	5.92e-06	0.008682	0.761215	0.999999	2.7e-07
PRR15	ENSG00000176532	43.7788	-1.01239	0.00254286	0.179808	0.745192	-0.320326	0.304964	0.999809	8.29e-05	0.0745527	0.806406	0.99995	2.19e-05	-0.00833861	0.977821	0.988415	0.0050608	0.146823	0.625639	0.999986	6.05e-06	-0.466032	0.13144	0.999928	3.14e-05	0.328899	0.354408	0.586489	0.23174	-0.114757	0.76104	0.999986	5.92e-06	-0.138201	0.707359	0.999999	2.7e-07
NKX2-5	ENSG00000183072	2161.1	-0.552187	0.00257781	0.181139	0.741987	-0.0200291	0.912632	0.999809	8.29e-05	0.0514994	0.777705	0.99995	2.19e-05	0.604869	0.000918868	0.0598889	1.22265	0.278034	0.128182	0.999986	6.05e-06	-0.188737	0.302554	0.999928	3.14e-05	0.0597319	0.743389	0.861597	0.0646957	-0.259827	0.155107	0.999986	5.92e-06	0.0877368	0.630368	0.999999	2.7e-07
HLX-AS1	ENSG00000257551	19.0235	-1.34593	0.00257352	0.181139	0.741987	-0.0992691	0.796728	0.999809	8.29e-05	0.258154	0.490932	0.99995	2.19e-05	0.737107	0.0639583	0.259507	0.585852	0.750052	0.0620112	0.999986	6.05e-06	-0.429686	0.320964	0.999928	3.14e-05	0.177473	0.717549	0.844754	0.0732698	-0.451776	0.412906	0.999986	5.92e-06	0.140391	0.776213	0.999999	2.7e-07
STARD7-AS1	ENSG00000204685	1211.38	-0.574626	0.00265583	0.186041	0.730392	-0.0187157	0.921605	0.999809	8.29e-05	0.0666527	0.725696	0.99995	2.19e-05	0.0960582	0.614201	0.775067	0.110661	0.202081	0.289249	0.999986	6.05e-06	-0.261548	0.171323	0.999928	3.14e-05	-0.264311	0.165643	0.403821	0.393811	-0.319158	0.0944924	0.999986	5.92e-06	0.00943954	0.960404	0.999999	2.7e-07
ZNF83	ENSG00000167766	635.861	0.294429	0.00267287	0.186652	0.728967	0.0954476	0.328252	0.999809	8.29e-05	0.20066	0.0374023	0.99995	2.19e-05	-0.160999	0.0954499	0.298095	0.525645	-0.0212348	0.826864	0.999986	6.05e-06	-0.0560163	0.564655	0.999928	3.14e-05	-0.089293	0.309004	0.546161	0.262679	0.154904	0.0767256	0.999986	5.92e-06	0.123071	0.15636	0.999999	2.7e-07
VDAC1	ENSG00000213585	23991.1	0.107205	0.00269731	0.187196	0.727702	0.0566435	0.112202	0.999809	8.29e-05	0.0450045	0.206455	0.99995	2.19e-05	0.0333339	0.349678	0.557927	0.253423	-0.0163166	0.647815	0.999986	6.05e-06	-0.00140779	0.968562	0.999928	3.14e-05	0.0515761	0.147017	0.381647	0.418338	0.0342313	0.336296	0.999986	5.92e-06	0.0456758	0.19841	0.999999	2.7e-07
AP006623.1	ENSG00000250397	33.0485	-0.913003	0.00269385	0.187196	0.727702	-0.287555	0.29479	0.999809	8.29e-05	-0.458074	0.0960917	0.99995	2.19e-05	0.580233	0.0325376	0.208548	0.680793	-0.100416	0.72804	0.999986	6.05e-06	-0.251077	0.390149	0.999928	3.14e-05	0.619071	0.030759	0.176985	0.752064	-0.0158688	0.959597	0.999986	5.92e-06	0.746143	0.00850414	0.772753	0.111959
AP000692.2	ENSG00000273199	66.7374	-0.837174	0.00271258	0.187677	0.726589	-0.299423	0.256948	0.999809	8.29e-05	-0.216973	0.405954	0.99995	2.19e-05	0.418783	0.104801	0.30718	0.512607	-0.173683	0.514781	0.999986	6.05e-06	-0.53854	0.0476544	0.999928	3.14e-05	-0.195338	0.459606	0.670554	0.173566	-0.227691	0.395288	0.999986	5.92e-06	0.0558039	0.829791	0.999999	2.7e-07
EMID1	ENSG00000186998	350.496	-0.630824	0.00275232	0.189262	0.722937	-0.0111295	0.956954	0.999809	8.29e-05	-0.39923	0.053924	0.99995	2.19e-05	0.177431	0.389917	0.596238	0.22458	0.0800397	0.699641	0.999986	6.05e-06	-0.0136876	0.947496	0.999928	3.14e-05	-0.0944749	0.63995	0.801176	0.0962721	0.0961232	0.633793	0.999986	5.92e-06	-0.189771	0.346862	0.999999	2.7e-07
AC135050.2	ENSG00000255439	3601.35	-0.433206	0.00274959	0.189262	0.722937	0.0244351	0.865466	0.999809	8.29e-05	-0.0751294	0.602367	0.99995	2.19e-05	0.361215	0.0122894	0.155594	0.808008	0.131625	0.362214	0.999986	6.05e-06	-0.139545	0.33455	0.999928	3.14e-05	0.0429511	0.765374	0.874227	0.0583755	-0.188282	0.191246	0.999986	5.92e-06	-0.106897	0.457564	0.999999	2.7e-07
SPACA9	ENSG00000165698	595.353	-0.332395	0.00276906	0.189833	0.721629	-0.164822	0.130552	0.999809	8.29e-05	-0.0952361	0.378724	0.99995	2.19e-05	0.0304621	0.779961	0.881777	0.0546414	-0.229702	0.0383131	0.999986	6.05e-06	-0.138818	0.209198	0.999928	3.14e-05	-0.211492	0.046251	0.218395	0.660756	-0.00643594	0.951554	0.999986	5.92e-06	-0.228433	0.0306796	0.999999	2.7e-07
NA	ENSG00000288625	6.97377	-2.90974	0.00283746	0.193931	0.712354	-1.50205	0.0490475	0.999809	8.29e-05	-0.138133	0.840865	0.99995	2.19e-05	2.02107	0.0193633	0.179078	0.746959	2.51419	0.00344668	0.851772	0.0696769	0.208424	0.827068	0.999928	3.14e-05	-2.46052	0.00278767	0.0570479	1.24376	-3.53565	0.000811217	0.486907	0.312554	-0.530065	0.441155	0.999999	2.7e-07
SFXN5	ENSG00000144040	1221.78	-0.181075	0.00286269	0.194116	0.71194	-0.0742005	0.211403	0.999809	8.29e-05	-0.109	0.0648543	0.99995	2.19e-05	-0.0178311	0.761375	0.8698	0.0605807	-0.14302	0.0166121	0.999986	6.05e-06	-0.118714	0.0465612	0.999928	3.14e-05	0.154216	0.0110925	0.109735	0.959656	-0.0127741	0.83728	0.999986	5.92e-06	-0.0721921	0.238697	0.999999	2.7e-07
NAE1	ENSG00000159593	8144.97	0.133392	0.00285354	0.194116	0.71194	0.0431508	0.333141	0.999809	8.29e-05	0.0344708	0.438528	0.99995	2.19e-05	0.0957734	0.0321969	0.2081	0.681729	0.0666759	0.137381	0.999986	6.05e-06	0.0867786	0.0531558	0.999928	3.14e-05	0.193061	1.41e-05	0.00207099	2.68382	-0.00945003	0.832492	0.999986	5.92e-06	0.126868	0.0042557	0.562904	0.249566
SMG1P5	ENSG00000183604	112.411	-1.65884	0.00286749	0.194116	0.71194	-0.988841	0.0700909	0.999809	8.29e-05	-1.47184	0.00732462	0.941484	0.026187	-0.568158	0.315023	0.525848	0.27914	-0.159652	0.777007	0.999986	6.05e-06	-0.130041	0.817502	0.999928	3.14e-05	-0.499382	0.348596	0.58171	0.235294	-0.341857	0.521004	0.999986	5.92e-06	-0.42774	0.421606	0.999999	2.7e-07
SLC38A3	ENSG00000188338	560.416	-0.280757	0.0028747	0.194116	0.71194	-0.00513723	0.95473	0.999809	8.29e-05	0.00392661	0.965072	0.99995	2.19e-05	-0.129362	0.157577	0.365889	0.43665	0.0807679	0.378712	0.999986	6.05e-06	0.00230459	0.980049	0.999928	3.14e-05	-0.476975	7.72e-09	5.33e-06	5.27316	0.0163114	0.841172	0.999986	5.92e-06	-0.101628	0.208504	0.999999	2.7e-07
LTV1	ENSG00000135521	10856.8	0.158318	0.00292148	0.194933	0.710115	0.0657716	0.215661	0.999809	8.29e-05	0.000364877	0.994516	0.99995	2.19e-05	0.0113058	0.831646	0.911645	0.0401742	0.0424119	0.425876	0.999986	6.05e-06	0.0101281	0.849249	0.999928	3.14e-05	0.263227	7.15e-07	0.000206205	3.6857	0.083321	0.117489	0.999986	5.92e-06	0.0888149	0.0943456	0.999999	2.7e-07
FBLN7	ENSG00000144152	24.2587	-1.35764	0.00290448	0.194933	0.710115	0.200816	0.598834	0.999809	8.29e-05	-0.450051	0.254555	0.99995	2.19e-05	0.0655849	0.870772	0.9337	0.0297928	0.424293	0.289787	0.999986	6.05e-06	-0.116982	0.777745	0.999928	3.14e-05	-1.05553	0.00443868	0.0723771	1.1404	-0.166462	0.63881	0.999986	5.92e-06	-0.386578	0.273915	0.999999	2.7e-07
HSPA4	ENSG00000170606	44863.6	0.123788	0.00291544	0.194933	0.710115	-0.0332529	0.42374	0.999809	8.29e-05	0.0256263	0.537279	0.99995	2.19e-05	-0.0583269	0.160353	0.368907	0.433084	-0.00428345	0.917934	0.999986	6.05e-06	-0.0187875	0.65136	0.999928	3.14e-05	-0.0383204	0.354786	0.586672	0.231605	0.0168191	0.68467	0.999986	5.92e-06	0.037785	0.36121	0.999999	2.7e-07
ZNF564	ENSG00000249709	300.438	0.40815	0.00291389	0.194933	0.710115	0.365258	0.00717001	0.999809	8.29e-05	0.297613	0.027997	0.99995	2.19e-05	0.104234	0.43572	0.637974	0.195197	0.133645	0.321106	0.999986	6.05e-06	0.0358092	0.791123	0.999928	3.14e-05	-0.167343	0.233851	0.475995	0.322398	-0.15248	0.283577	0.999986	5.92e-06	-0.207036	0.1398	0.999999	2.7e-07
ZNF764	ENSG00000169951	703.612	-0.306836	0.00293779	0.194999	0.709967	-0.0983522	0.330007	0.999809	8.29e-05	0.0105364	0.916127	0.99995	2.19e-05	0.132415	0.185078	0.395439	0.402921	0.0583974	0.562622	0.999986	6.05e-06	-0.109795	0.279244	0.999928	3.14e-05	-0.101092	0.30031	0.53867	0.268677	-0.162237	0.0988807	0.999986	5.92e-06	0.0413861	0.66895	0.999999	2.7e-07
NIPSNAP1	ENSG00000184117	9075.87	-0.169876	0.00293982	0.194999	0.709967	0.00344027	0.951756	0.999809	8.29e-05	-0.167652	0.00319882	0.661967	0.179164	-0.0844171	0.13867	0.346542	0.460244	0.0407639	0.475046	0.999986	6.05e-06	-0.146215	0.0105499	0.872897	0.0590372	-0.172586	0.00222913	0.050915	1.29315	0.0340988	0.545441	0.999986	5.92e-06	-0.161308	0.00420751	0.559823	0.251949
TDP2	ENSG00000111802	4294.15	0.163625	0.00296874	0.196338	0.706995	0.081784	0.136017	0.999809	8.29e-05	0.0243112	0.657101	0.99995	2.19e-05	-0.0578527	0.292539	0.504567	0.297081	-0.0161503	0.769715	0.999986	6.05e-06	-0.0229743	0.677209	0.999928	3.14e-05	0.1176	0.0303198	0.17585	0.754857	0.0200432	0.713138	0.999986	5.92e-06	0.123508	0.0225201	0.999999	2.7e-07
GPRC5A	ENSG00000013588	123.718	0.482183	0.00303424	0.199497	0.700063	0.189105	0.245688	0.999809	8.29e-05	0.147588	0.36132	0.99995	2.19e-05	-0.195891	0.191444	0.402055	0.395714	0.112875	0.450126	0.999986	6.05e-06	-0.0865272	0.567322	0.999928	3.14e-05	-0.00215422	0.98956	0.994825	0.00225319	-0.00524012	0.975289	0.999986	5.92e-06	0.10377	0.524432	0.999999	2.7e-07
AL353150.1	ENSG00000224945	2.26438	-4.448	0.00303057	0.199497	0.700063	-2.95631	0.0348465	0.999809	8.29e-05	-2.39537	0.0538993	0.99995	2.19e-05	-0.135577	0.909079	0.954721	0.0201235	-0.827888	0.521749	0.999986	6.05e-06	-2.66331	0.0908104	0.999928	3.14e-05	1.81323	0.0759548	0.277326	0.557009	1.21777	0.245639	0.999986	5.92e-06	-1.41315	0.273684	0.999999	2.7e-07
WHRN	ENSG00000095397	1138.23	-0.270654	0.00307737	0.201439	0.695857	-0.148437	0.0982582	0.999809	8.29e-05	-0.0248095	0.780105	0.99995	2.19e-05	0.0121262	0.893568	0.945853	0.0241762	0.012007	0.895548	0.999986	6.05e-06	-0.0779741	0.39568	0.999928	3.14e-05	-0.190707	0.0209508	0.147325	0.831725	0.0298303	0.717515	0.999986	5.92e-06	-0.0326381	0.691088	0.999999	2.7e-07
GATA2	ENSG00000179348	6911.09	0.170435	0.00308169	0.201439	0.695857	0.0703262	0.220498	0.999809	8.29e-05	0.190317	0.000867725	0.336408	0.473134	0.289892	4.24e-07	0.000795132	3.09956	0.0176463	0.760011	0.999986	6.05e-06	0.0740024	0.19986	0.999928	3.14e-05	0.0173982	0.752182	0.867051	0.0619555	-0.020736	0.706913	0.999986	5.92e-06	0.0116725	0.832038	0.999999	2.7e-07
GARS-DT	ENSG00000196295	1364.25	-0.522171	0.00311888	0.203279	0.691908	-0.191062	0.276522	0.999809	8.29e-05	0.0467272	0.789565	0.99995	2.19e-05	0.264081	0.132701	0.340641	0.467703	0.343298	0.050871	0.999986	6.05e-06	-0.200458	0.256249	0.999928	3.14e-05	-0.709091	4.4e-05	0.00475606	2.32275	-0.32307	0.0623228	0.999986	5.92e-06	0.0111121	0.948765	0.999999	2.7e-07
HAUS4	ENSG00000092036	1019.25	-0.310017	0.00316089	0.203771	0.690857	-0.0820474	0.427125	0.999809	8.29e-05	-0.118623	0.249469	0.99995	2.19e-05	0.0958935	0.354212	0.561718	0.250481	-0.0474835	0.649553	0.999986	6.05e-06	-0.029207	0.779827	0.999928	3.14e-05	-0.0747014	0.450713	0.662887	0.178561	0.0347059	0.726082	0.999986	5.92e-06	-0.095968	0.331362	0.999999	2.7e-07
CHAC2	ENSG00000143942	1930	0.163702	0.00317175	0.203771	0.690857	0.101102	0.0657639	0.999809	8.29e-05	0.0691338	0.206147	0.99995	2.19e-05	0.0223226	0.685649	0.823585	0.0842917	-0.0323695	0.562026	0.999986	6.05e-06	-0.0045345	0.935198	0.999928	3.14e-05	0.302998	8.66e-09	5.33e-06	5.27316	0.00587453	0.912676	0.999986	5.92e-06	0.0811267	0.124424	0.999999	2.7e-07
SLC43A2	ENSG00000167703	535.201	-0.279402	0.00317126	0.203771	0.690857	-0.327874	0.000442814	0.31116	0.507016	-0.0982567	0.282639	0.99995	2.19e-05	-0.0178819	0.84528	0.918595	0.0368758	-0.284517	0.00244903	0.790189	0.102269	-0.151903	0.103374	0.999928	3.14e-05	-0.1243	0.165071	0.403089	0.394599	-0.220198	0.0154562	0.999986	5.92e-06	-0.305453	0.000680957	0.218743	0.660066
MIR4444-2	ENSG00000266780	100.678	1.92376	0.00317138	0.203771	0.690857	-0.0302173	0.963318	0.999809	8.29e-05	-0.144709	0.82563	0.99995	2.19e-05	0.157059	0.812026	0.900519	0.0455069	0.266369	0.687019	0.999986	6.05e-06	2.04445	0.00182839	0.45327	0.343643	-0.151937	0.817882	0.90404	0.0438122	0.0222041	0.973137	0.999986	5.92e-06	0.309872	0.636783	0.999999	2.7e-07
LINC01176	ENSG00000281404	10.1422	-1.95626	0.00316177	0.203771	0.690857	-0.535571	0.292773	0.999809	8.29e-05	-0.217248	0.655505	0.99995	2.19e-05	0.318699	0.538522	0.720556	0.142332	-0.298223	0.592301	0.999986	6.05e-06	-0.923124	0.12228	0.999928	3.14e-05	-0.0820999	0.851555	0.922799	0.0348931	-0.243623	0.590848	0.999986	5.92e-06	-0.435867	0.332472	0.999999	2.7e-07
RBM6	ENSG00000004534	8497.33	0.139011	0.00323516	0.205402	0.687395	0.042633	0.365192	0.999809	8.29e-05	0.00497399	0.91573	0.99995	2.19e-05	-0.043726	0.35269	0.560433	0.251476	-0.00479723	0.919003	0.999986	6.05e-06	-0.0780861	0.0982917	0.999928	3.14e-05	0.00329465	0.9434	0.972596	0.0120674	0.00964706	0.83551	0.999986	5.92e-06	0.0311911	0.500525	0.999999	2.7e-07
CBWD2	ENSG00000136682	1586.65	0.205299	0.00324281	0.205402	0.687395	0.0356321	0.608091	0.999809	8.29e-05	-0.0636511	0.358858	0.99995	2.19e-05	0.0104857	0.880339	0.938834	0.0274114	0.00837945	0.904967	0.999986	6.05e-06	-0.0362596	0.606053	0.999928	3.14e-05	0.118646	0.0785194	0.281863	0.549963	-0.069434	0.307989	0.999986	5.92e-06	0.0434003	0.518994	0.999999	2.7e-07
CARMIL2	ENSG00000159753	691.902	0.530196	0.00324259	0.205402	0.687395	0.209982	0.243951	0.999809	8.29e-05	0.424131	0.0180612	0.99995	2.19e-05	0.775874	1.2e-05	0.00674814	2.17082	0.079526	0.656127	0.999986	6.05e-06	0.267949	0.132862	0.999928	3.14e-05	0.717407	5.05e-05	0.00526234	2.27882	0.26991	0.129411	0.999986	5.92e-06	0.267516	0.131581	0.999999	2.7e-07
GUSB	ENSG00000169919	2379.9	-0.324999	0.00321271	0.205402	0.687395	-0.0645404	0.556128	0.999809	8.29e-05	-0.228861	0.0368893	0.99995	2.19e-05	-0.0531797	0.62844	0.785061	0.105097	-0.0724104	0.510937	0.999986	6.05e-06	-0.166145	0.131884	0.999928	3.14e-05	-0.0176137	0.871211	0.933197	0.0300268	-0.0984647	0.365391	0.999986	5.92e-06	-0.174731	0.107675	0.999999	2.7e-07
HOXA-AS3	ENSG00000254369	1097.85	-0.238024	0.0032426	0.205402	0.687395	-0.122352	0.124496	0.999809	8.29e-05	-0.0574447	0.46772	0.99995	2.19e-05	0.0298219	0.706433	0.83622	0.0776793	-0.0218558	0.78427	0.999986	6.05e-06	-0.0296325	0.710662	0.999928	3.14e-05	0.221558	0.0059914	0.0830992	1.0804	-0.0490691	0.549919	0.999986	5.92e-06	0.0847349	0.293335	0.999999	2.7e-07
KTN1	ENSG00000126777	16347.1	0.157275	0.00327385	0.205842	0.686466	0.0128703	0.809677	0.999809	8.29e-05	0.0157505	0.768003	0.99995	2.19e-05	-0.0407667	0.44557	0.646643	0.189336	0.0630003	0.238797	0.999986	6.05e-06	-0.00741285	0.889812	0.999928	3.14e-05	0.110821	0.0373461	0.195026	0.709907	0.0667411	0.210213	0.999986	5.92e-06	0.0821468	0.122477	0.999999	2.7e-07
CRTAP	ENSG00000170275	5193.42	-0.131717	0.00327272	0.205842	0.686466	-0.067783	0.126557	0.999809	8.29e-05	-0.101812	0.0213757	0.99995	2.19e-05	-0.120638	0.00642227	0.128158	0.892253	-0.0354945	0.424271	0.999986	6.05e-06	-0.129902	0.0035336	0.633905	0.197976	-0.235005	8.22e-08	3.49e-05	4.4573	-0.098051	0.0252678	0.999986	5.92e-06	-0.128083	0.0032796	0.508586	0.293635
CCDC85B	ENSG00000175602	1108	-1.03901	0.00327722	0.205842	0.686466	-0.289569	0.411105	0.999809	8.29e-05	0.13381	0.703806	0.99995	2.19e-05	1.04741	0.00294808	0.0978262	1.00954	0.502274	0.154333	0.999986	6.05e-06	-0.307572	0.383889	0.999928	3.14e-05	-0.029956	0.932174	0.966526	0.0147863	-0.555712	0.114833	0.999986	5.92e-06	0.0727015	0.83628	0.999999	2.7e-07
PGBD1	ENSG00000137338	1151.25	0.213353	0.00332343	0.208131	0.681663	0.260489	0.000274672	0.237549	0.624247	0.142602	0.0461428	0.99995	2.19e-05	-0.0656119	0.35328	0.561007	0.251032	0.0351761	0.620703	0.999986	6.05e-06	0.033281	0.639753	0.999928	3.14e-05	0.0452433	0.510163	0.70974	0.1489	-0.0576403	0.406692	0.999986	5.92e-06	0.0294264	0.667107	0.999999	2.7e-07
FOXD2	ENSG00000186564	119.058	-0.623898	0.00333217	0.208131	0.681663	-0.131743	0.517399	0.999809	8.29e-05	-0.252448	0.21425	0.99995	2.19e-05	0.0708957	0.722435	0.845416	0.0729295	0.0511202	0.799602	0.999986	6.05e-06	-0.21544	0.289731	0.999928	3.14e-05	0.250671	0.243046	0.484913	0.314336	-0.0190752	0.931284	0.999986	5.92e-06	-0.0674698	0.756664	0.999999	2.7e-07
SMU1	ENSG00000122692	10196.6	0.12513	0.00335079	0.208552	0.680786	0.0379789	0.372023	0.999809	8.29e-05	0.00707711	0.867688	0.99995	2.19e-05	-0.0315116	0.458823	0.657768	0.181927	-0.0222066	0.602649	0.999986	6.05e-06	0.0275841	0.51768	0.999928	3.14e-05	0.0484627	0.255269	0.498045	0.302731	0.0137702	0.747061	0.999986	5.92e-06	0.0667199	0.116303	0.999999	2.7e-07
STK17A	ENSG00000164543	2342.49	0.191165	0.00335745	0.208552	0.680786	0.0681951	0.293475	0.999809	8.29e-05	0.0950006	0.141662	0.99995	2.19e-05	-0.0401205	0.535943	0.718747	0.143424	-0.00113094	0.986145	0.999986	6.05e-06	0.00676918	0.917228	0.999928	3.14e-05	0.0883003	0.168757	0.406881	0.390533	0.037373	0.562086	0.999986	5.92e-06	0.0725516	0.256579	0.999999	2.7e-07
AC080112.5	ENSG00000287644	54.0124	-1.04486	0.00339937	0.210574	0.676596	-0.324892	0.334753	0.999809	8.29e-05	-0.254894	0.445229	0.99995	2.19e-05	0.00364331	0.991522	0.995951	0.00176205	0.189869	0.580613	0.999986	6.05e-06	-0.275126	0.432296	0.999928	3.14e-05	-0.610939	0.0640701	0.25509	0.593306	-0.562985	0.0896754	0.999986	5.92e-06	0.1896	0.553669	0.999999	2.7e-07
TGFA	ENSG00000163235	46.2857	-0.969454	0.00345915	0.213688	0.670219	-0.599191	0.0533314	0.999809	8.29e-05	-0.110408	0.708869	0.99995	2.19e-05	0.389783	0.192943	0.403414	0.39425	0.212346	0.487776	0.999986	6.05e-06	0.306135	0.314562	0.999928	3.14e-05	-0.239362	0.383712	0.609417	0.215086	0.151844	0.576642	0.999986	5.92e-06	0.248948	0.351565	0.999999	2.7e-07
SNTG2-AS1	ENSG00000235688	46.6227	-0.960924	0.00347088	0.213826	0.66994	0.00879208	0.976452	0.999809	8.29e-05	-0.339188	0.260523	0.99995	2.19e-05	0.0332939	0.908935	0.95466	0.0201513	-0.576001	0.058621	0.999986	6.05e-06	-0.136704	0.645101	0.999928	3.14e-05	-0.239863	0.402405	0.624662	0.204355	-0.390277	0.182262	0.999986	5.92e-06	-0.407232	0.156972	0.999999	2.7e-07
AC007731.5	ENSG00000277971	366.549	-0.424605	0.00349469	0.214704	0.66816	0.0879219	0.530761	0.999809	8.29e-05	0.135216	0.331844	0.99995	2.19e-05	0.37403	0.00737227	0.133529	0.874423	0.236603	0.0935589	0.999986	6.05e-06	-0.0642685	0.652188	0.999928	3.14e-05	-0.20953	0.120914	0.347547	0.458986	-0.273554	0.0443951	0.999986	5.92e-06	-0.0316456	0.813114	0.999999	2.7e-07
ABCA2	ENSG00000107331	1611.68	-0.345963	0.00355584	0.21766	0.662222	-0.0836226	0.478008	0.999809	8.29e-05	-0.0614957	0.601187	0.99995	2.19e-05	-0.319078	0.00698581	0.132225	0.878687	0.0337294	0.775304	0.999986	6.05e-06	-0.312519	0.00843559	0.831941	0.0799074	-0.543209	3.99e-06	0.000838187	3.07666	-0.0565415	0.629716	0.999986	5.92e-06	-0.226631	0.0529963	0.999999	2.7e-07
AC092902.5	ENSG00000284660	49.0834	-0.905123	0.00356216	0.21766	0.662222	-0.238062	0.407343	0.999809	8.29e-05	-0.181902	0.52164	0.99995	2.19e-05	0.317117	0.279979	0.49273	0.307391	-0.150156	0.622884	0.999986	6.05e-06	-0.214025	0.485045	0.999928	3.14e-05	0.086907	0.745988	0.863282	0.0638474	0.0544661	0.840775	0.999986	5.92e-06	-0.221706	0.413208	0.999999	2.7e-07
NEK8	ENSG00000160602	167.726	0.47989	0.00357226	0.217685	0.662171	0.219123	0.182803	0.999809	8.29e-05	-0.10789	0.52052	0.99995	2.19e-05	-0.0123098	0.931917	0.964961	0.0154902	-0.082127	0.579201	0.999986	6.05e-06	-0.0890836	0.547034	0.999928	3.14e-05	0.16985	0.126402	0.355446	0.449226	0.108451	0.336219	0.999986	5.92e-06	0.0345936	0.756148	0.999999	2.7e-07
COL18A1	ENSG00000182871	2570.3	-0.267875	0.00359457	0.218453	0.660643	-0.05876	0.520471	0.999809	8.29e-05	-0.0632442	0.488495	0.99995	2.19e-05	0.0967571	0.291909	0.503972	0.297594	0.132571	0.149575	0.999986	6.05e-06	-0.108831	0.238188	0.999928	3.14e-05	-0.156252	0.0872945	0.296521	0.527945	-0.129661	0.156361	0.999986	5.92e-06	-0.253565	0.00547518	0.64458	0.190723
AC092902.4	ENSG00000284624	77.7923	-0.822613	0.00364084	0.220668	0.65626	-0.158813	0.551573	0.999809	8.29e-05	-0.105133	0.69084	0.99995	2.19e-05	0.357187	0.185957	0.396281	0.401996	-0.142423	0.609269	0.999986	6.05e-06	-0.124096	0.655791	0.999928	3.14e-05	0.0180404	0.942919	0.972315	0.012193	0.0286292	0.909984	0.999986	5.92e-06	-0.334864	0.187202	0.999999	2.7e-07
AL033523.1	ENSG00000228793	4.45708	-4.05845	0.00367434	0.2221	0.653451	0.79213	0.334206	0.999809	8.29e-05	0.170372	0.840356	0.99995	2.19e-05	1.19578	0.234899	0.447049	0.349645	1.55462	0.120724	0.999986	6.05e-06	-0.405596	0.72817	0.999928	3.14e-05	-0.261384	0.735583	0.856346	0.0673508	0.8066	0.272293	0.999986	5.92e-06	0.506705	0.490702	0.999999	2.7e-07
ITGB8	ENSG00000105855	23.3337	1.20389	0.00373362	0.22254	0.652591	0.898944	0.0307041	0.999809	8.29e-05	0.555162	0.188509	0.99995	2.19e-05	-0.317852	0.400838	0.60649	0.217176	-0.274242	0.476308	0.999986	6.05e-06	0.481917	0.185988	0.999928	3.14e-05	-0.246354	0.458153	0.669123	0.174494	0.0617775	0.85161	0.999986	5.92e-06	0.0208329	0.948878	0.999999	2.7e-07
MLLT1	ENSG00000130382	6487.4	-0.189543	0.00374101	0.22254	0.652591	-0.0205762	0.751859	0.999809	8.29e-05	-0.0123836	0.848874	0.99995	2.19e-05	-0.0855452	0.188501	0.398856	0.399184	-0.0173453	0.790041	0.999986	6.05e-06	-0.133377	0.0408514	0.999928	3.14e-05	-0.175709	0.00684383	0.0884936	1.05309	-0.0356661	0.582928	0.999986	5.92e-06	-0.0106749	0.869097	0.999999	2.7e-07
DTX3	ENSG00000178498	650.497	-0.288154	0.00370069	0.22254	0.652591	-0.0475909	0.621039	0.999809	8.29e-05	5.07e-05	0.999575	0.99995	2.19e-05	-0.0464167	0.620797	0.779802	0.108016	-0.227895	0.0170754	0.999986	6.05e-06	-0.105869	0.265273	0.999928	3.14e-05	-0.0724209	0.414538	0.634254	0.197736	0.0310534	0.726927	0.999986	5.92e-06	0.011625	0.895054	0.999999	2.7e-07
PACS2	ENSG00000179364	1679.32	-0.178067	0.00373161	0.22254	0.652591	-0.00634795	0.915944	0.999809	8.29e-05	-0.101232	0.0916619	0.99995	2.19e-05	0.0454197	0.452311	0.651716	0.185942	0.0141318	0.816945	0.999986	6.05e-06	-0.0643347	0.293605	0.999928	3.14e-05	-0.0242216	0.678989	0.823517	0.0843274	0.00757929	0.89747	0.999986	5.92e-06	0.0250352	0.66687	0.999999	2.7e-07
RGMA	ENSG00000182175	503.064	-0.29841	0.00372172	0.22254	0.652591	-0.0374777	0.709007	0.999809	8.29e-05	-0.12967	0.195689	0.99995	2.19e-05	-0.146918	0.139351	0.347233	0.459379	-0.0291084	0.770558	0.999986	6.05e-06	-0.233143	0.0204053	0.999928	3.14e-05	-0.264731	0.0298185	0.174827	0.757392	-0.05008	0.682421	0.999986	5.92e-06	-0.113309	0.345449	0.999999	2.7e-07
TPM3P9	ENSG00000241015	438.846	0.286559	0.00372946	0.22254	0.652591	-0.00602956	0.951392	0.999809	8.29e-05	0.081859	0.401567	0.99995	2.19e-05	-0.125338	0.191333	0.401897	0.395885	-0.040902	0.672394	0.999986	6.05e-06	-0.142471	0.14293	0.999928	3.14e-05	0.327354	0.000597272	0.0248249	1.60511	0.187894	0.0533446	0.999986	5.92e-06	0.0755009	0.432702	0.999999	2.7e-07
TXNRD3	ENSG00000197763	678.982	0.233125	0.00380545	0.225777	0.646321	0.135716	0.0886249	0.999809	8.29e-05	0.0408881	0.606953	0.99995	2.19e-05	-0.041153	0.602941	0.767405	0.114976	-0.0863407	0.282607	0.999986	6.05e-06	-0.0300682	0.707378	0.999928	3.14e-05	0.119186	0.114887	0.338356	0.470626	-0.00974592	0.899223	0.999986	5.92e-06	0.0269608	0.721305	0.999999	2.7e-07
PROB1	ENSG00000228672	91.8531	-0.599122	0.00381687	0.225859	0.646163	0.0331391	0.86536	0.999809	8.29e-05	-0.0407653	0.834212	0.99995	2.19e-05	0.41842	0.0504827	0.239468	0.620752	0.262025	0.230402	0.999986	6.05e-06	-0.0153454	0.944939	0.999928	3.14e-05	-0.303527	0.146938	0.381518	0.418486	-0.043922	0.833451	0.999986	5.92e-06	0.0911856	0.653436	0.999999	2.7e-07
TRABD	ENSG00000170638	4045.18	-0.412961	0.00384226	0.226764	0.644426	-0.00790057	0.955778	0.999809	8.29e-05	0.00676526	0.96211	0.99995	2.19e-05	0.361586	0.0113261	0.151185	0.820491	0.166626	0.24383	0.999986	6.05e-06	-0.0606033	0.671932	0.999928	3.14e-05	0.0591269	0.67721	0.822588	0.0848175	-0.218001	0.125177	0.999986	5.92e-06	-0.0235857	0.868082	0.999999	2.7e-07
PLEKHH3	ENSG00000068137	1035.93	-0.347344	0.0038774	0.228239	0.641611	-0.0423453	0.720807	0.999809	8.29e-05	-0.0534383	0.65106	0.99995	2.19e-05	0.381213	0.00117454	0.0663843	1.17793	0.0859202	0.468233	0.999986	6.05e-06	-0.179215	0.132404	0.999928	3.14e-05	-0.282014	0.0140628	0.12266	0.911298	-0.181592	0.113904	0.999986	5.92e-06	-0.126968	0.266865	0.999999	2.7e-07
PANX2	ENSG00000073150	276.889	-0.450732	0.00392086	0.228781	0.64058	-0.0905491	0.550308	0.999809	8.29e-05	-0.305808	0.0442386	0.99995	2.19e-05	0.149522	0.322278	0.532575	0.273619	0.120164	0.430344	0.999986	6.05e-06	-0.385568	0.0131302	0.939229	0.0272284	-0.410802	0.00540026	0.0798358	1.0978	-0.16954	0.249495	0.999986	5.92e-06	-0.400716	0.00637445	0.673088	0.171928
EPS15L1	ENSG00000127527	4426.28	0.149852	0.00391758	0.228781	0.64058	0.0976399	0.0587252	0.999809	8.29e-05	0.0976594	0.057829	0.99995	2.19e-05	0.0578954	0.261001	0.47429	0.323956	0.0558223	0.28091	0.999986	6.05e-06	0.025197	0.626794	0.999928	3.14e-05	0.0856959	0.087829	0.297383	0.526683	0.107226	0.0330028	0.999986	5.92e-06	0.0925702	0.0644047	0.999999	2.7e-07
TMCC2	ENSG00000133069	720.702	-0.218828	0.00393476	0.228781	0.64058	-0.0169685	0.817442	0.999809	8.29e-05	-0.0809094	0.268816	0.99995	2.19e-05	0.124659	0.0893942	0.291982	0.534645	0.0170322	0.819648	0.999986	6.05e-06	-0.00592137	0.936899	0.999928	3.14e-05	-0.263463	0.000356326	0.0185043	1.73273	-0.00618565	0.933037	0.999986	5.92e-06	-0.220141	0.00266256	0.457025	0.34006
PLRG1	ENSG00000171566	8185.82	0.0898802	0.00393749	0.228781	0.64058	0.0627221	0.0422871	0.999809	8.29e-05	0.0107223	0.727633	0.99995	2.19e-05	-0.0258354	0.40157	0.607121	0.216725	-0.0356287	0.251156	0.999986	6.05e-06	-0.0172238	0.578946	0.999928	3.14e-05	-0.0190656	0.520483	0.716912	0.144534	0.00951875	0.749108	0.999986	5.92e-06	0.0140446	0.634333	0.999999	2.7e-07
ZNF766	ENSG00000196214	556.817	0.327253	0.00392366	0.228781	0.64058	0.0622195	0.58325	0.999809	8.29e-05	0.154124	0.169877	0.99995	2.19e-05	0.0522592	0.641801	0.794557	0.0998747	0.0819527	0.469328	0.999986	6.05e-06	-0.0602404	0.597028	0.999928	3.14e-05	-0.0528918	0.61345	0.783994	0.105687	0.113434	0.278338	0.999986	5.92e-06	0.0377707	0.716585	0.999999	2.7e-07
FSCN1	ENSG00000075618	5860.58	-0.256679	0.00404178	0.234236	0.630347	0.107498	0.226465	0.999809	8.29e-05	0.0788521	0.37464	0.99995	2.19e-05	0.173959	0.0499392	0.238558	0.622407	0.184507	0.0377867	0.999986	6.05e-06	-0.11847	0.183044	0.999928	3.14e-05	-0.133006	0.132444	0.363969	0.438936	-0.0679399	0.442251	0.999986	5.92e-06	-0.0586022	0.506877	0.999999	2.7e-07
CYP4F26P	ENSG00000226562	130.385	0.433782	0.00405518	0.234408	0.630028	-0.0213185	0.889438	0.999809	8.29e-05	0.473468	0.00117482	0.37984	0.4204	0.0176436	0.90047	0.950073	0.0222429	0.0380681	0.790501	0.999986	6.05e-06	0.137094	0.335124	0.999928	3.14e-05	0.0890427	0.573412	0.755522	0.121753	0.376886	0.0171995	0.999986	5.92e-06	0.599706	7.39e-05	0.0535991	1.27084
MTERF2	ENSG00000120832	994.981	0.243265	0.00407836	0.234543	0.629778	0.186493	0.0263857	0.999809	8.29e-05	0.11889	0.155719	0.99995	2.19e-05	0.145782	0.0844253	0.286293	0.543189	-0.024941	0.771119	0.999986	6.05e-06	0.0527878	0.536971	0.999928	3.14e-05	0.176473	0.0274109	0.167996	0.774701	-0.0345503	0.669182	0.999986	5.92e-06	-0.0101043	0.899595	0.999999	2.7e-07
AC008655.2	ENSG00000269392	7.5247	-3.32103	0.00407527	0.234543	0.629778	-2.28839	0.00754425	0.999809	8.29e-05	-1.08373	0.119599	0.99995	2.19e-05	0.260137	0.817659	0.904016	0.0438238	-0.487499	0.702095	0.999986	6.05e-06	0.212063	0.854842	0.999928	3.14e-05	-0.212795	0.695703	0.833524	0.079082	-0.026949	0.96048	0.999986	5.92e-06	0.0390708	0.94189	0.999999	2.7e-07
LRRC3	ENSG00000160233	501.425	-0.284791	0.0041185	0.235645	0.627741	-0.426176	1.54e-05	0.0346729	1.46001	-0.272367	0.00511066	0.821178	0.0855628	-0.179588	0.067328	0.264804	0.577076	-0.23785	0.0166886	0.999986	6.05e-06	-0.117425	0.235106	0.999928	3.14e-05	-0.513764	1.45e-06	0.000357345	3.44691	-0.170248	0.107442	0.999986	5.92e-06	-0.367556	0.000472131	0.176939	0.752177
IPO4	ENSG00000196497	9792.16	0.107144	0.00411721	0.235645	0.627741	0.0363291	0.328804	0.999809	8.29e-05	0.0550063	0.138153	0.99995	2.19e-05	0.147253	8.59e-05	0.021228	1.67309	0.0129696	0.73112	0.999986	6.05e-06	0.0553595	0.142221	0.999928	3.14e-05	0.14335	0.000103777	0.00832199	2.07977	-0.0624367	0.0927893	0.999986	5.92e-06	0.0716984	0.0518135	0.999999	2.7e-07
MOSPD3	ENSG00000106330	336.164	-0.482091	0.00417753	0.237813	0.623765	-0.0122313	0.940511	0.999809	8.29e-05	0.023184	0.886962	0.99995	2.19e-05	0.320339	0.0507102	0.239597	0.620519	0.0865565	0.601596	0.999986	6.05e-06	-0.0638676	0.70134	0.999928	3.14e-05	-0.0945934	0.554587	0.742156	0.129505	-0.105444	0.511657	0.999986	5.92e-06	-0.105046	0.510233	0.999999	2.7e-07
LOXL2	ENSG00000134013	776.798	-0.299099	0.00417417	0.237813	0.623765	0.0659179	0.518189	0.999809	8.29e-05	-0.114033	0.264092	0.99995	2.19e-05	-0.330174	0.00144281	0.071885	1.14336	0.186267	0.0701102	0.999986	6.05e-06	-0.159348	0.12526	0.999928	3.14e-05	-0.302498	0.00246158	0.0533763	1.27265	0.111329	0.26165	0.999986	5.92e-06	-0.174707	0.0780732	0.999999	2.7e-07
CDC6	ENSG00000094804	8360.32	0.125642	0.00427632	0.240393	0.619078	-0.0073766	0.866405	0.999809	8.29e-05	0.0195233	0.655104	0.99995	2.19e-05	-0.0114645	0.791841	0.888845	0.0511739	-0.0492735	0.258687	0.999986	6.05e-06	-0.0156495	0.719715	0.999928	3.14e-05	0.0369681	0.386729	0.611575	0.21355	0.0115219	0.787702	0.999986	5.92e-06	0.0183177	0.667389	0.999999	2.7e-07
CACNA2D3	ENSG00000157445	507.09	-0.28404	0.00427411	0.240393	0.619078	-0.0416398	0.66071	0.999809	8.29e-05	-0.029326	0.754455	0.99995	2.19e-05	0.0202963	0.830005	0.91077	0.0405914	-0.0161027	0.867331	0.999986	6.05e-06	-0.0213425	0.824723	0.999928	3.14e-05	-0.14858	0.0582358	0.243128	0.614164	0.0720741	0.35732	0.999986	5.92e-06	-0.0321776	0.678761	0.999999	2.7e-07
KLF15	ENSG00000163884	449.173	-0.336765	0.00425433	0.240393	0.619078	-0.0927778	0.421456	0.999809	8.29e-05	-0.0560411	0.625224	0.99995	2.19e-05	0.114691	0.330852	0.539606	0.267923	0.289882	0.0142038	0.999986	6.05e-06	0.180031	0.129233	0.999928	3.14e-05	-0.182065	0.137367	0.370587	0.43111	-0.191872	0.121785	0.999986	5.92e-06	0.0350863	0.771234	0.999999	2.7e-07
AC024560.2	ENSG00000249626	1.99304	-4.06416	0.00426729	0.240393	0.619078	-1.93316	0.0949887	0.999809	8.29e-05	-0.332491	0.718048	0.99995	2.19e-05	1.5297	0.304521	0.515987	0.287361	2.44487	0.0893223	0.999986	6.05e-06	2.81587	0.0470712	0.999928	3.14e-05	-0.27588	0.767103	0.875228	0.0578786	-1.50307	0.189592	0.999986	5.92e-06	-0.537828	0.57429	0.999999	2.7e-07
BTG3-AS1	ENSG00000280594	142.664	-0.581047	0.00426394	0.240393	0.619078	-0.36465	0.0603513	0.999809	8.29e-05	-0.0741321	0.693377	0.99995	2.19e-05	0.162759	0.396125	0.601924	0.220459	0.124608	0.522974	0.999986	6.05e-06	-0.300988	0.134057	0.999928	3.14e-05	-0.548421	0.000620568	0.025325	1.59645	-0.497646	0.00199807	0.677985	0.16878	-0.0790955	0.614453	0.999999	2.7e-07
NFS1	ENSG00000244005	2629.96	-0.115985	0.00430584	0.241449	0.617174	0.0444017	0.26157	0.999809	8.29e-05	-0.0703648	0.0747295	0.99995	2.19e-05	-0.0172073	0.66844	0.813358	0.0897184	0.0237452	0.558757	0.999986	6.05e-06	-0.0575263	0.158468	0.999928	3.14e-05	-0.0822546	0.0340947	0.186044	0.730384	-0.0890299	0.0235439	0.999986	5.92e-06	-0.0189365	0.622859	0.999999	2.7e-07
EFNB1	ENSG00000090776	679.813	-0.249442	0.00433484	0.242471	0.615341	-0.13874	0.105873	0.999809	8.29e-05	-0.133526	0.117292	0.99995	2.19e-05	0.198298	0.0207292	0.183364	0.736686	0.135445	0.118046	0.999986	6.05e-06	0.0156554	0.857321	0.999928	3.14e-05	-0.259771	0.00438497	0.0718662	1.14348	-0.170542	0.0636551	0.999986	5.92e-06	-0.208058	0.0214854	0.999999	2.7e-07
BTBD2	ENSG00000133243	6203.44	-0.228609	0.00442898	0.24362	0.613287	0.0500418	0.531573	0.999809	8.29e-05	-0.0950092	0.234896	0.99995	2.19e-05	0.126606	0.113514	0.317512	0.49824	0.00147208	0.98535	0.999986	6.05e-06	-0.0943378	0.239652	0.999928	3.14e-05	-0.222348	0.00522639	0.0787144	1.10395	-0.0129802	0.870412	0.999986	5.92e-06	-0.167941	0.0346632	0.999999	2.7e-07
MFSD3	ENSG00000167700	989.183	-0.585745	0.00437118	0.24362	0.613287	-0.187357	0.35911	0.999809	8.29e-05	-0.0369121	0.856352	0.99995	2.19e-05	0.642464	0.00172555	0.0785438	1.10489	0.316938	0.123317	0.999986	6.05e-06	0.059942	0.771162	0.999928	3.14e-05	-0.214259	0.290428	0.530245	0.275523	-0.250599	0.216574	0.999986	5.92e-06	-0.113059	0.576457	0.999999	2.7e-07
STXBP6	ENSG00000168952	276.083	-0.36785	0.00438593	0.24362	0.613287	-0.234667	0.060485	0.999809	8.29e-05	-0.0547912	0.654409	0.99995	2.19e-05	-0.149513	0.230671	0.443095	0.353503	0.0697392	0.57683	0.999986	6.05e-06	0.149707	0.228864	0.999928	3.14e-05	-0.221556	0.0516702	0.230694	0.636964	0.000221069	0.998448	0.999986	5.92e-06	-0.166692	0.140136	0.999999	2.7e-07
SNTG2	ENSG00000172554	66.664	-0.909768	0.00441131	0.24362	0.613287	-0.47528	0.108947	0.999809	8.29e-05	-0.39579	0.173916	0.99995	2.19e-05	-0.186719	0.544074	0.725163	0.139565	-0.247195	0.433131	0.999986	6.05e-06	0.0634439	0.836622	0.999928	3.14e-05	-0.187782	0.427412	0.645106	0.190369	-0.0133424	0.954996	0.999986	5.92e-06	-0.150134	0.523546	0.999999	2.7e-07
VIM-AS1	ENSG00000229124	7131.05	-0.184588	0.00443122	0.24362	0.613287	-0.0366483	0.57033	0.999809	8.29e-05	0.139692	0.0300595	0.99995	2.19e-05	0.163578	0.0110311	0.149877	0.824266	0.128952	0.0455177	0.999986	6.05e-06	-0.0813008	0.208189	0.999928	3.14e-05	-0.245981	0.000126138	0.00955548	2.01975	-0.227037	0.000406251	0.378963	0.421404	-0.0440836	0.490746	0.999999	2.7e-07
RHOQP1	ENSG00000258568	61.3046	0.5517	0.00439448	0.24362	0.613287	0.461949	0.0153905	0.999809	8.29e-05	0.397628	0.0358858	0.99995	2.19e-05	-0.00658297	0.972345	0.985538	0.00632669	-0.0481085	0.804887	0.999986	6.05e-06	0.0349158	0.856423	0.999928	3.14e-05	-0.186129	0.397528	0.620407	0.207323	-0.0546313	0.809102	0.999986	5.92e-06	0.258248	0.219108	0.999999	2.7e-07
AC007846.2	ENSG00000285471	48.6447	-0.840377	0.004406	0.24362	0.613287	-0.515487	0.0657326	0.999809	8.29e-05	-0.314495	0.250458	0.99995	2.19e-05	-0.498012	0.0712773	0.269485	0.569465	-0.262599	0.34207	0.999986	6.05e-06	-0.465518	0.0962393	0.999928	3.14e-05	-0.245164	0.360437	0.591288	0.228201	-0.277288	0.30884	0.999986	5.92e-06	-0.346053	0.197526	0.999999	2.7e-07
EFEMP1	ENSG00000115380	338.127	-0.335665	0.00445768	0.244476	0.611763	-0.0567841	0.617743	0.999809	8.29e-05	-0.297793	0.00925202	0.995985	0.00174741	-0.674808	7.04e-09	2.64e-05	4.57843	-0.0470337	0.680159	0.999986	6.05e-06	-0.365321	0.00165612	0.438112	0.358415	-0.508601	2.71e-06	0.000602443	3.22008	-0.101616	0.343157	0.999986	5.92e-06	-0.399925	0.000192302	0.113792	0.943888
CBX4	ENSG00000141582	2917.51	-0.264547	0.00449313	0.244665	0.611428	0.00289653	0.974987	0.999809	8.29e-05	0.0648999	0.481294	0.99995	2.19e-05	0.114881	0.213727	0.425373	0.37123	0.179426	0.052576	0.999986	6.05e-06	-0.0585996	0.527888	0.999928	3.14e-05	-0.52257	8.77e-09	5.33e-06	5.27316	-0.261568	0.00393568	0.866115	0.0624244	-0.198073	0.0286036	0.999999	2.7e-07
GAP43	ENSG00000172020	299.042	-0.527272	0.00448515	0.244665	0.611428	-0.0642912	0.722907	0.999809	8.29e-05	-0.583035	0.00145723	0.420093	0.376654	-0.283657	0.121846	0.327497	0.484793	-0.113808	0.535635	0.999986	6.05e-06	-0.365337	0.048391	0.999928	3.14e-05	-0.191	0.280812	0.521115	0.283066	-0.15772	0.374078	0.999986	5.92e-06	-0.327517	0.0642262	0.999999	2.7e-07
AL391335.1	ENSG00000250734	16	-1.89879	0.00449376	0.244665	0.611428	-0.685027	0.245617	0.999809	8.29e-05	0.351846	0.532169	0.99995	2.19e-05	0.175646	0.762846	0.870772	0.0600953	0.332905	0.568541	0.999986	6.05e-06	-0.765317	0.21249	0.999928	3.14e-05	-1.11952	0.0598616	0.246619	0.607973	-1.09185	0.0699898	0.999986	5.92e-06	-0.122595	0.827878	0.999999	2.7e-07
CHST2	ENSG00000175040	950.843	-0.284791	0.00452039	0.24552	0.609912	0.0185414	0.8511	0.999809	8.29e-05	-0.0522888	0.595911	0.99995	2.19e-05	0.137121	0.164228	0.372675	0.42867	0.0652172	0.510733	0.999986	6.05e-06	-0.0400478	0.687043	0.999928	3.14e-05	-0.0828128	0.423474	0.64187	0.192553	-0.219329	0.0363447	0.999986	5.92e-06	-0.0163541	0.87352	0.999999	2.7e-07
ACADVL	ENSG00000072778	2072.55	-0.338613	0.00453668	0.245811	0.609398	0.0295828	0.802822	0.999809	8.29e-05	-0.213087	0.0723111	0.99995	2.19e-05	0.11744	0.323177	0.533472	0.272888	0.137039	0.249877	0.999986	6.05e-06	-0.0643848	0.589545	0.999928	3.14e-05	-0.00504627	0.965728	0.9833	0.0073139	0.077233	0.510842	0.999986	5.92e-06	-0.122593	0.296301	0.999999	2.7e-07
PTPRO	ENSG00000151490	22.2523	-1.27085	0.0045643	0.246713	0.607807	-1.08468	0.0116558	0.999809	8.29e-05	-0.940473	0.0254997	0.99995	2.19e-05	-0.603574	0.144634	0.352166	0.453253	-1.2713	0.0038173	0.851772	0.0696769	-0.922618	0.0310581	0.999928	3.14e-05	-1.4936	0.000508638	0.0227833	1.64238	-0.622692	0.128548	0.999986	5.92e-06	-1.03659	0.0121254	0.882371	0.0543489
VSTM4	ENSG00000165633	180.493	-0.488246	0.00461632	0.248927	0.603928	-0.516794	0.00235915	0.76881	0.114181	-0.549883	0.00113601	0.37984	0.4204	-0.494521	0.00316389	0.0992579	1.00324	-0.397176	0.018536	0.999986	6.05e-06	-0.16027	0.337387	0.999928	3.14e-05	-0.260828	0.122754	0.349741	0.456253	-0.289598	0.0903889	0.999986	5.92e-06	-0.306894	0.0686373	0.999999	2.7e-07
AC024451.2	ENSG00000253330	4.14516	-2.99462	0.00465598	0.250465	0.601253	-1.73979	0.0476379	0.999809	8.29e-05	-1.13833	0.172541	0.99995	2.19e-05	-1.21442	0.211881	0.423273	0.373379	-0.833427	0.386298	0.999986	6.05e-06	-0.94618	0.329595	0.999928	3.14e-05	0.351551	0.71862	0.845392	0.072942	-0.799018	0.477393	0.999986	5.92e-06	0.925902	0.324659	0.999999	2.7e-07
MSMO1	ENSG00000052802	2931.04	-0.178949	0.00474605	0.254094	0.595005	-0.002818	0.964169	0.999809	8.29e-05	-0.213298	0.000683041	0.28979	0.537917	-0.180365	0.00412083	0.109763	0.959545	-0.0182047	0.772517	0.999986	6.05e-06	-0.166951	0.0082229	0.831941	0.0799074	-0.26171	3.15e-05	0.00379014	2.42134	-0.20362	0.0012278	0.587411	0.231058	-0.297275	2.12e-06	0.00429021	2.36752
MNX1	ENSG00000130675	393.448	-0.358918	0.00474573	0.254094	0.595005	-0.077662	0.531465	0.999809	8.29e-05	0.0716658	0.559785	0.99995	2.19e-05	0.333189	0.00679604	0.130612	0.884017	0.250075	0.0439947	0.999986	6.05e-06	-0.0875551	0.48549	0.999928	3.14e-05	-0.11756	0.37551	0.603274	0.219486	-0.183306	0.174132	0.999986	5.92e-06	0.00427519	0.974001	0.999999	2.7e-07
AL121899.4	ENSG00000287561	5.42201	-2.72658	0.00476385	0.254441	0.594412	-0.316242	0.590711	0.999809	8.29e-05	-1.12892	0.0782709	0.99995	2.19e-05	0.516654	0.431616	0.634335	0.197681	0.0945808	0.89184	0.999986	6.05e-06	-0.0895574	0.899174	0.999928	3.14e-05	-0.478865	0.39312	0.61713	0.209624	-0.183246	0.743841	0.999986	5.92e-06	-0.594538	0.297123	0.999999	2.7e-07
ATP13A2	ENSG00000159363	3560.84	-0.153102	0.00486733	0.259352	0.58611	-0.0787081	0.143868	0.999809	8.29e-05	0.0223694	0.676125	0.99995	2.19e-05	-0.0253271	0.637986	0.791881	0.10134	-0.0949379	0.0798485	0.999986	6.05e-06	-0.10416	0.0547664	0.999928	3.14e-05	-0.180071	0.000711688	0.0275914	1.55923	-0.0900254	0.0909249	0.999986	5.92e-06	-0.168049	0.00151702	0.37078	0.430884
LINC02575	ENSG00000228709	207.607	-0.381631	0.00490865	0.260936	0.583466	-0.434788	0.00114566	0.585486	0.232483	-0.3636	0.0058837	0.873062	0.0589547	-0.0619533	0.640087	0.793222	0.100605	-0.245537	0.0696588	0.999986	6.05e-06	-0.460438	0.000780311	0.26994	0.568733	0.202101	0.160119	0.397216	0.400973	-0.125873	0.403057	0.999986	5.92e-06	-0.215744	0.145038	0.999999	2.7e-07
ZDHHC14	ENSG00000175048	247.89	-0.430155	0.00494172	0.262074	0.581576	-0.163744	0.272039	0.999809	8.29e-05	-0.297888	0.0455707	0.99995	2.19e-05	-0.0533453	0.721911	0.84524	0.0730197	0.0816278	0.587537	0.999986	6.05e-06	-0.217035	0.154106	0.999928	3.14e-05	-0.348735	0.0214864	0.149259	0.826061	-0.20622	0.174988	0.999986	5.92e-06	-0.128164	0.390914	0.999999	2.7e-07
PRR7	ENSG00000131188	246.451	-0.72425	0.00503053	0.265998	0.575122	0.0678006	0.786158	0.999809	8.29e-05	0.349972	0.158017	0.99995	2.19e-05	0.782949	0.0014349	0.0718602	1.14351	0.404029	0.102531	0.999986	6.05e-06	-0.308934	0.218019	0.999928	3.14e-05	-0.0972584	0.686502	0.827901	0.0820218	-0.456223	0.0601078	0.999986	5.92e-06	0.194198	0.41788	0.999999	2.7e-07
TAPBPL	ENSG00000139192	106.105	0.483616	0.00503936	0.265998	0.575122	0.084277	0.628874	0.999809	8.29e-05	0.104863	0.541925	0.99995	2.19e-05	0.173884	0.295034	0.506938	0.295045	-0.307806	0.0806837	0.999986	6.05e-06	0.154913	0.359719	0.999928	3.14e-05	0.222823	0.129567	0.360154	0.443512	-0.087763	0.567414	0.999986	5.92e-06	0.233563	0.110584	0.999999	2.7e-07
TCP1	ENSG00000120438	81216.5	0.12544	0.00512826	0.269467	0.569495	0.0452528	0.312446	0.999809	8.29e-05	0.0261877	0.558756	0.99995	2.19e-05	0.0427076	0.340378	0.548535	0.260795	-0.000318567	0.994328	0.999986	6.05e-06	0.0295636	0.509462	0.999928	3.14e-05	0.0427683	0.338285	0.57249	0.242232	0.0161207	0.718183	0.999986	5.92e-06	-0.0154696	0.729035	0.999999	2.7e-07
ZNF385B	ENSG00000144331	255.439	0.519528	0.00512905	0.269467	0.569495	0.362869	0.0495468	0.999809	8.29e-05	0.528818	0.00382239	0.717216	0.14435	-0.221581	0.223058	0.435426	0.361086	-0.00179216	0.992146	0.999986	6.05e-06	0.00352895	0.984537	0.999928	3.14e-05	-0.491764	0.00391153	0.0680594	1.16711	0.0650367	0.69995	0.999986	5.92e-06	0.0120773	0.942676	0.999999	2.7e-07
AL117348.2	ENSG00000255835	2189.89	-0.225256	0.0051701	0.27099	0.567047	-0.083373	0.296326	0.999809	8.29e-05	-0.0469324	0.555296	0.99995	2.19e-05	0.122232	0.12588	0.332145	0.478672	-0.018079	0.822008	0.999986	6.05e-06	-0.0344941	0.667936	0.999928	3.14e-05	-0.0882426	0.26229	0.504806	0.296876	-0.10269	0.193036	0.999986	5.92e-06	-0.0411081	0.600297	0.999999	2.7e-07
ADORA1	ENSG00000163485	51.3193	-0.774035	0.00528454	0.275439	0.559974	-0.527669	0.0476627	0.999809	8.29e-05	-0.735452	0.00599609	0.873062	0.0589547	-0.209408	0.419321	0.622934	0.205558	-0.506821	0.0576304	0.999986	6.05e-06	-0.460061	0.0839174	0.999928	3.14e-05	-0.482012	0.0798753	0.284155	0.546445	-0.538144	0.0565619	0.999986	5.92e-06	-0.524523	0.0566813	0.999999	2.7e-07
AP001107.7	ENSG00000254762	42.1536	-1.19671	0.00528644	0.275439	0.559974	-0.207189	0.601351	0.999809	8.29e-05	0.478586	0.214703	0.99995	2.19e-05	1.10896	0.00582647	0.12396	0.906718	0.793844	0.0515641	0.999986	6.05e-06	-0.137739	0.744698	0.999928	3.14e-05	0.138562	0.715692	0.843893	0.0737125	-0.417925	0.284695	0.999986	5.92e-06	0.118138	0.75529	0.999999	2.7e-07
NA	ENSG00000288785	1.41986	-4.5515	0.00529172	0.275439	0.559974	-2.43524	0.0845914	0.999809	8.29e-05	-1.28136	0.306478	0.99995	2.19e-05	-0.2941	0.829253	0.910211	0.0408582	-0.882042	0.543359	0.999986	6.05e-06	-1.3283	0.380947	0.999928	3.14e-05	-0.770737	0.671614	0.819776	0.0863049	0.380142	0.82785	0.999986	5.92e-06	0.00918973	0.995855	0.999999	2.7e-07
PWWP3A	ENSG00000160953	5446.74	-0.146995	0.00531246	0.27588	0.55928	-0.0419722	0.422357	0.999809	8.29e-05	-0.0195484	0.707786	0.99995	2.19e-05	0.0546241	0.296727	0.508544	0.293672	-0.00395561	0.940067	0.999986	6.05e-06	-0.0369246	0.483155	0.999928	3.14e-05	-0.0665068	0.194009	0.435292	0.361219	-0.102097	0.0466284	0.999986	5.92e-06	-0.067512	0.18633	0.999999	2.7e-07
TENT5B	ENSG00000158246	61.3122	-0.73123	0.00534049	0.27606	0.558996	-0.182265	0.461392	0.999809	8.29e-05	-0.24203	0.325744	0.99995	2.19e-05	-0.107214	0.659817	0.807019	0.0931165	-0.397437	0.112169	0.999986	6.05e-06	-0.281783	0.257007	0.999928	3.14e-05	0.379203	0.149026	0.384274	0.415359	0.00596201	0.982675	0.999986	5.92e-06	-0.24101	0.378791	0.999999	2.7e-07
TTC14	ENSG00000163728	1546.82	0.232013	0.00532891	0.27606	0.558996	0.0199006	0.810777	0.999809	8.29e-05	0.105302	0.202577	0.99995	2.19e-05	0.134171	0.106185	0.308874	0.510219	0.0718984	0.389952	0.999986	6.05e-06	0.135425	0.104952	0.999928	3.14e-05	0.166137	0.0392249	0.199821	0.699359	0.0407609	0.614737	0.999986	5.92e-06	0.167543	0.0370093	0.999999	2.7e-07
CUZD1	ENSG00000138161	45.33	1.06061	0.00536472	0.276677	0.558027	0.864928	0.022266	0.999809	8.29e-05	1.10909	0.002551	0.585324	0.232604	-0.335805	0.343827	0.551842	0.258185	0.104187	0.764718	0.999986	6.05e-06	0.287958	0.399154	0.999928	3.14e-05	-0.0703368	0.75077	0.866253	0.0623553	0.0779296	0.725335	0.999986	5.92e-06	0.169916	0.436087	0.999999	2.7e-07
PRRG4	ENSG00000135378	1030.77	0.251834	0.00544462	0.280155	0.552602	0.0806809	0.371636	0.999809	8.29e-05	0.152965	0.0882858	0.99995	2.19e-05	-0.00671326	0.939522	0.96923	0.013573	-0.0406491	0.648093	0.999986	6.05e-06	-0.0111471	0.900353	0.999928	3.14e-05	0.200084	0.0271913	0.167284	0.776545	0.21313	0.0192065	0.999986	5.92e-06	0.164441	0.0685636	0.999999	2.7e-07
DNPH1	ENSG00000112667	2412.86	-0.501091	0.00546769	0.2807	0.551758	-0.0363619	0.839749	0.999809	8.29e-05	-0.141715	0.430566	0.99995	2.19e-05	0.459787	0.0106104	0.148559	0.828102	0.139585	0.438603	0.999986	6.05e-06	-0.133112	0.460596	0.999928	3.14e-05	-0.0544743	0.761344	0.872211	0.0593783	-0.203761	0.256259	0.999986	5.92e-06	-0.2268	0.206006	0.999999	2.7e-07
SUSD4	ENSG00000143502	74.2896	-0.66285	0.00548818	0.28111	0.551124	-0.738193	0.00159381	0.656953	0.182466	-0.880605	0.000166596	0.138744	0.857787	-0.332759	0.162127	0.37045	0.431271	0.121109	0.605813	0.999986	6.05e-06	-0.393962	0.106273	0.999928	3.14e-05	-0.769366	9.24e-05	0.0078397	2.1057	-0.301016	0.120579	0.999986	5.92e-06	-0.711463	0.000266906	0.133892	0.873247
EIF2S1	ENSG00000134001	11549.9	0.123031	0.0055382	0.283027	0.548172	0.0255593	0.563554	0.999809	8.29e-05	-0.0191252	0.665227	0.99995	2.19e-05	0.0137733	0.755482	0.866369	0.0622969	0.0153365	0.72943	0.999986	6.05e-06	-0.0038594	0.930667	0.999928	3.14e-05	0.173832	7.19e-05	0.00673253	2.17182	0.0417026	0.341978	0.999986	5.92e-06	-0.00270531	0.950725	0.999999	2.7e-07
TCF3	ENSG00000071564	14033.7	-0.145024	0.00557061	0.283395	0.547607	0.0420397	0.420091	0.999809	8.29e-05	0.0353952	0.496873	0.99995	2.19e-05	0.13677	0.00874724	0.13981	0.854462	0.0885449	0.0901532	0.999986	6.05e-06	-0.0318001	0.543141	0.999928	3.14e-05	-0.025374	0.626213	0.791047	0.101798	-0.0700232	0.179347	0.999986	5.92e-06	0.0263801	0.612047	0.999999	2.7e-07
SMC3	ENSG00000108055	14745.3	0.193582	0.00556738	0.283395	0.547607	0.0370153	0.595898	0.999809	8.29e-05	0.0619594	0.374448	0.99995	2.19e-05	-0.100061	0.151429	0.359903	0.443815	0.00588895	0.932745	0.999986	6.05e-06	-0.0265383	0.703762	0.999928	3.14e-05	0.117161	0.093762	0.305202	0.515413	0.10057	0.150471	0.999986	5.92e-06	0.0862585	0.216948	0.999999	2.7e-07
TOB2P1	ENSG00000176933	24.1845	-1.19496	0.00558772	0.283624	0.547257	-0.231545	0.540287	0.999809	8.29e-05	0.244114	0.50137	0.99995	2.19e-05	-0.121127	0.750924	0.863653	0.0636606	0.138124	0.717282	0.999986	6.05e-06	0.389888	0.299716	0.999928	3.14e-05	-0.389338	0.269556	0.510893	0.29167	-1.22787	0.0016177	0.642003	0.192463	-0.282006	0.418643	0.999999	2.7e-07
RRAGB	ENSG00000083750	651.468	0.262912	0.00567962	0.283878	0.546868	0.162766	0.0840661	0.999809	8.29e-05	0.0937253	0.318072	0.99995	2.19e-05	0.0426274	0.648545	0.799472	0.0971966	0.197514	0.0354208	0.999986	6.05e-06	0.0431473	0.648132	0.999928	3.14e-05	0.0491541	0.573451	0.755529	0.121749	-0.0211268	0.810433	0.999986	5.92e-06	0.0574829	0.508249	0.999999	2.7e-07
ALDH8A1	ENSG00000118514	71.6208	0.682541	0.00561004	0.283878	0.546868	0.620262	0.0105387	0.999809	8.29e-05	0.342704	0.161872	0.99995	2.19e-05	0.329038	0.19547	0.405962	0.391515	0.236173	0.365258	0.999986	6.05e-06	-0.0173871	0.947921	0.999928	3.14e-05	-0.0945367	0.611945	0.783046	0.106213	-0.115945	0.538129	0.999986	5.92e-06	-0.303872	0.104793	0.999999	2.7e-07
EGR2	ENSG00000122877	49.8672	-0.893485	0.00568109	0.283878	0.546868	0.18459	0.509863	0.999809	8.29e-05	0.0612194	0.826754	0.99995	2.19e-05	0.0650136	0.806373	0.897762	0.0468388	-0.0188212	0.944573	0.999986	6.05e-06	-0.136179	0.617599	0.999928	3.14e-05	-0.471551	0.0543464	0.235394	0.628205	0.0951681	0.691539	0.999986	5.92e-06	-0.00924783	0.968945	0.999999	2.7e-07
MAP3K6	ENSG00000142733	584.649	-0.316073	0.00565735	0.283878	0.546868	-0.274596	0.0149393	0.999809	8.29e-05	-0.210962	0.0596916	0.99995	2.19e-05	-0.0728348	0.519873	0.706081	0.151146	-0.158576	0.165523	0.999986	6.05e-06	-0.238706	0.0374271	0.999928	3.14e-05	-0.234321	0.0336024	0.184559	0.733865	-0.224536	0.0426503	0.999986	5.92e-06	-0.374565	0.000680865	0.218743	0.660066
FIP1L1	ENSG00000145216	7514.22	0.11505	0.00566314	0.283878	0.546868	0.00254251	0.951054	0.999809	8.29e-05	0.0613029	0.137096	0.99995	2.19e-05	-0.00280557	0.945885	0.972661	0.0120386	-0.00965912	0.81615	0.999986	6.05e-06	0.0467223	0.26032	0.999928	3.14e-05	0.0631117	0.116178	0.339689	0.468918	0.10426	0.00953478	0.999986	5.92e-06	0.0697135	0.08186	0.999999	2.7e-07
PDE4B	ENSG00000184588	49.771	-0.942289	0.00566383	0.283878	0.546868	-1.01371	0.00250483	0.799821	0.097007	-0.618597	0.0564376	0.99995	2.19e-05	-1.13446	0.000443736	0.04352	1.36131	-0.855971	0.00795636	0.999986	6.05e-06	-1.16234	0.000399392	0.188238	0.725292	-1.2332	7.29e-05	0.00677676	2.16898	-1.02268	0.000988814	0.542304	0.265757	-0.930808	0.00227854	0.421767	0.374927
ACTBP2	ENSG00000213763	421.182	-0.527213	0.00566417	0.283878	0.546868	-0.0144761	0.938467	0.999809	8.29e-05	0.0479265	0.797661	0.99995	2.19e-05	0.138643	0.462741	0.660857	0.179893	0.191072	0.312892	0.999986	6.05e-06	-0.0940912	0.620974	0.999928	3.14e-05	-0.451991	0.0156693	0.128638	0.890631	-0.280578	0.133258	0.999986	5.92e-06	-0.0391784	0.832606	0.999999	2.7e-07
AC084756.1	ENSG00000259684	23.2707	-0.997326	0.00569756	0.284069	0.546576	-0.433483	0.188555	0.999809	8.29e-05	-0.532435	0.105052	0.99995	2.19e-05	0.525744	0.135257	0.343311	0.464312	0.312942	0.387784	0.999986	6.05e-06	0.527981	0.13916	0.999928	3.14e-05	-0.306227	0.392069	0.616163	0.210304	-0.0868683	0.809505	0.999986	5.92e-06	0.100032	0.771536	0.999999	2.7e-07
PITX1	ENSG00000069011	3362.32	-0.407869	0.00575002	0.285997	0.543638	0.0284793	0.846613	0.999809	8.29e-05	0.0714475	0.627247	0.99995	2.19e-05	0.48929	0.00089685	0.0591738	1.22787	0.245903	0.0955702	0.999986	6.05e-06	-0.0254159	0.863372	0.999928	3.14e-05	0.0644816	0.660534	0.813672	0.0895508	-0.208856	0.155359	0.999986	5.92e-06	0.029262	0.841957	0.999999	2.7e-07
QARS1	ENSG00000172053	15326.5	-0.158592	0.00576166	0.285997	0.543638	-0.00111216	0.984512	0.999809	8.29e-05	-0.104695	0.0675557	0.99995	2.19e-05	-0.0624495	0.276633	0.489794	0.309987	0.0104743	0.855345	0.999986	6.05e-06	-0.0606749	0.291193	0.999928	3.14e-05	-0.0347619	0.541964	0.732607	0.135129	0.0470389	0.409268	0.999986	5.92e-06	-0.0310355	0.585827	0.999999	2.7e-07
SMO	ENSG00000128602	4375.19	-0.126974	0.00578199	0.286374	0.543066	-0.061729	0.174939	0.999809	8.29e-05	-0.0726769	0.108885	0.99995	2.19e-05	0.00883778	0.845492	0.918663	0.0368439	-0.0237817	0.602493	0.999986	6.05e-06	-0.0331497	0.468096	0.999928	3.14e-05	-0.0502853	0.259818	0.502332	0.299009	-0.0330897	0.459818	0.999986	5.92e-06	-0.0608209	0.171379	0.999999	2.7e-07
GCC2	ENSG00000135968	3820.02	0.238267	0.00579824	0.286548	0.542803	0.0978246	0.256707	0.999809	8.29e-05	0.113094	0.189141	0.99995	2.19e-05	-0.106567	0.214704	0.426045	0.370545	-0.0406342	0.636598	0.999986	6.05e-06	-0.0161554	0.850994	0.999928	3.14e-05	0.0301489	0.726185	0.849982	0.0705903	0.130667	0.129084	0.999986	5.92e-06	0.0241478	0.778735	0.999999	2.7e-07
ADPGK	ENSG00000159322	3820.93	-0.137642	0.00584367	0.286901	0.542268	-0.0275109	0.577001	0.999809	8.29e-05	-0.0231135	0.637949	0.99995	2.19e-05	-0.068778	0.166466	0.37516	0.425783	0.0602881	0.226671	0.999986	6.05e-06	0.062889	0.207365	0.999928	3.14e-05	-0.0892445	0.0632536	0.253581	0.595883	-0.0245448	0.610051	0.999986	5.92e-06	0.0457785	0.337655	0.999999	2.7e-07
ZNF277	ENSG00000198839	1441.97	0.200161	0.00583702	0.286901	0.542268	0.0617221	0.392614	0.999809	8.29e-05	0.116758	0.103244	0.99995	2.19e-05	0.0791011	0.267003	0.480459	0.318343	0.0312544	0.663967	0.999986	6.05e-06	0.0925763	0.19735	0.999928	3.14e-05	0.121458	0.07454	0.274508	0.561444	-0.00545007	0.936703	0.999986	5.92e-06	0.0080216	0.906144	0.999999	2.7e-07
AL391834.1	ENSG00000272842	77.8536	0.596981	0.0058312	0.286901	0.542268	0.460129	0.0320664	0.999809	8.29e-05	0.579626	0.00613466	0.873062	0.0589547	-0.282422	0.183028	0.39306	0.405542	-0.234748	0.275046	0.999986	6.05e-06	-0.310813	0.150407	0.999928	3.14e-05	0.235004	0.248488	0.490143	0.309677	0.0312608	0.881547	0.999986	5.92e-06	0.0730818	0.721368	0.999999	2.7e-07
SPCS2	ENSG00000118363	3701.11	0.154659	0.0058929	0.288688	0.539571	0.159563	0.00425186	0.999809	8.29e-05	0.0430978	0.439691	0.99995	2.19e-05	0.0476771	0.392386	0.598222	0.223137	0.0015697	0.977658	0.999986	6.05e-06	-0.0166309	0.766833	0.999928	3.14e-05	0.161387	0.00355007	0.0655394	1.1835	0.0181265	0.744757	0.999986	5.92e-06	0.0924355	0.094289	0.999999	2.7e-07
APLP2	ENSG00000084234	26783.6	0.132967	0.00594226	0.290473	0.536894	0.0853936	0.0769935	0.999809	8.29e-05	0.0922434	0.0559558	0.99995	2.19e-05	0.0630761	0.191638	0.402205	0.395553	0.14089	0.00355853	0.851772	0.0696769	0.13402	0.00556343	0.750167	0.124842	0.0779792	0.106101	0.324577	0.488683	0.0540585	0.262843	0.999986	5.92e-06	0.122391	0.0111276	0.878793	0.0561136
AL592435.1	ENSG00000232995	332.464	0.312646	0.00597202	0.291134	0.535908	-0.0208641	0.85504	0.999809	8.29e-05	0.147984	0.18563	0.99995	2.19e-05	0.0339877	0.761141	0.869634	0.0606637	-0.244281	0.034769	0.999986	6.05e-06	0.0993468	0.379366	0.999928	3.14e-05	-0.0980061	0.322439	0.55815	0.253249	-0.0822643	0.41048	0.999986	5.92e-06	-0.105092	0.286486	0.999999	2.7e-07
AC093525.2	ENSG00000260272	9516.25	-0.352474	0.00598166	0.291134	0.535908	-0.0105502	0.934331	0.999809	8.29e-05	0.0963522	0.451537	0.99995	2.19e-05	0.37397	0.00348964	0.10406	0.982715	0.106427	0.406197	0.999986	6.05e-06	-0.159543	0.21334	0.999928	3.14e-05	-0.0398928	0.754737	0.868464	0.0612481	-0.094131	0.461116	0.999986	5.92e-06	0.0617503	0.628584	0.999999	2.7e-07
ADAMTS7	ENSG00000136378	170.397	-0.492788	0.00606059	0.294025	0.531615	-0.160464	0.354091	0.999809	8.29e-05	-0.3126	0.0711122	0.99995	2.19e-05	-0.251659	0.150108	0.358545	0.445456	-0.142747	0.417417	0.999986	6.05e-06	-0.236057	0.181985	0.999928	3.14e-05	-0.653253	8.96e-05	0.00767652	2.11484	-0.30928	0.0616465	0.999986	5.92e-06	-0.378001	0.0211155	0.999999	2.7e-07
SLC15A2	ENSG00000163406	15.6143	1.51622	0.00608031	0.294025	0.531615	1.08888	0.05041	0.999809	8.29e-05	0.678249	0.229453	0.99995	2.19e-05	-0.638458	0.204766	0.41597	0.380938	-0.254747	0.610184	0.999986	6.05e-06	-0.747746	0.146971	0.999928	3.14e-05	0.187515	0.71037	0.840864	0.0752742	0.733002	0.139296	0.999986	5.92e-06	0.664319	0.175839	0.999999	2.7e-07
ARHGEF40	ENSG00000165801	475.586	-0.302662	0.00607169	0.294025	0.531615	-0.342377	0.00158936	0.656953	0.182466	-0.0144941	0.890593	0.99995	2.19e-05	-0.277001	0.00898917	0.140759	0.851522	-0.140101	0.189101	0.999986	6.05e-06	-0.155692	0.144799	0.999928	3.14e-05	-0.568701	2.95e-09	2.65e-06	5.57603	-0.148809	0.116859	0.999986	5.92e-06	-0.29846	0.00157322	0.371121	0.430484
FAM131C	ENSG00000185519	62.9619	-0.743265	0.00611036	0.294033	0.531604	-0.0231441	0.925151	0.999809	8.29e-05	-0.140126	0.568777	0.99995	2.19e-05	0.337928	0.175315	0.384637	0.414949	0.0964495	0.707348	0.999986	6.05e-06	-0.118514	0.649493	0.999928	3.14e-05	-0.0492665	0.821935	0.906463	0.0426501	0.258928	0.234132	0.999986	5.92e-06	0.248691	0.246825	0.999999	2.7e-07
C7orf61	ENSG00000185955	8.30884	-2.10432	0.00609824	0.294033	0.531604	-1.99456	0.0061341	0.999809	8.29e-05	-1.96233	0.00590265	0.873062	0.0589547	0.605262	0.468261	0.665516	0.176841	0.0893339	0.91943	0.999986	6.05e-06	1.08822	0.186438	0.999928	3.14e-05	0.736365	0.224183	0.46706	0.330628	0.254838	0.681824	0.999986	5.92e-06	0.535373	0.377911	0.999999	2.7e-07
CTR9	ENSG00000198730	14585.8	0.162048	0.0061197	0.294033	0.531604	0.000936074	0.987359	0.999809	8.29e-05	0.0756073	0.200179	0.99995	2.19e-05	-0.0320826	0.587099	0.756706	0.121073	0.0586484	0.32117	0.999986	6.05e-06	0.016772	0.776696	0.999928	3.14e-05	0.200509	0.000693379	0.0270683	1.56754	0.0549742	0.352987	0.999986	5.92e-06	0.0879444	0.136618	0.999999	2.7e-07
KCNC4	ENSG00000116396	2234.84	0.194216	0.00614755	0.294115	0.531483	-0.0170114	0.810112	0.999809	8.29e-05	0.250828	0.000360961	0.219367	0.658829	0.183419	0.009268	0.14235	0.846643	-0.0414116	0.559708	0.999986	6.05e-06	-0.0603117	0.395894	0.999928	3.14e-05	0.190184	0.0132907	0.120022	0.920738	-0.0962283	0.220213	0.999986	5.92e-06	0.0647991	0.399028	0.999999	2.7e-07
H1-10	ENSG00000184897	3967.51	-0.366334	0.00613913	0.294115	0.531483	-0.000605441	0.996377	0.999809	8.29e-05	0.0111518	0.9333	0.99995	2.19e-05	0.343322	0.0100647	0.145901	0.835942	0.154714	0.246757	0.999986	6.05e-06	-0.00839494	0.94992	0.999928	3.14e-05	-0.0581893	0.662048	0.814511	0.0891032	-0.0410664	0.757787	0.999986	5.92e-06	-0.00631791	0.962119	0.999999	2.7e-07
H2AX	ENSG00000188486	4731.25	-0.420926	0.00623441	0.297637	0.526313	0.00812482	0.957824	0.999809	8.29e-05	0.128249	0.403632	0.99995	2.19e-05	0.468675	0.00228693	0.0899815	1.04585	0.181863	0.236953	0.999986	6.05e-06	-0.196507	0.201663	0.999928	3.14e-05	-0.0417836	0.786313	0.886534	0.0523047	-0.285511	0.0642836	0.999986	5.92e-06	-0.056662	0.712985	0.999999	2.7e-07
SBK1	ENSG00000188322	728.911	-0.241693	0.00627573	0.298975	0.524366	-0.124836	0.150259	0.999809	8.29e-05	-0.0830379	0.334883	0.99995	2.19e-05	-0.115952	0.178217	0.387974	0.411198	-0.0266463	0.758374	0.999986	6.05e-06	-0.112726	0.194699	0.999928	3.14e-05	-0.416574	2.48e-06	0.000568754	3.24508	-0.211311	0.0168365	0.999986	5.92e-06	-0.387596	1.03e-05	0.0144754	1.83937
ALDH16A1	ENSG00000161618	1424.52	-0.327091	0.00632751	0.300641	0.521952	-0.118171	0.320348	0.999809	8.29e-05	0.0740992	0.531566	0.99995	2.19e-05	0.453286	0.000146744	0.0268521	1.57102	0.169056	0.159192	0.999986	6.05e-06	-0.0535733	0.656568	0.999928	3.14e-05	0.0329085	0.779675	0.882749	0.0541627	-0.227972	0.0536117	0.999986	5.92e-06	-0.0872791	0.457811	0.999999	2.7e-07
ZNF565	ENSG00000196357	252.776	0.35689	0.00633745	0.300641	0.521952	0.243042	0.0596021	0.999809	8.29e-05	0.173904	0.175309	0.99995	2.19e-05	0.0117415	0.928785	0.963448	0.0161718	0.119623	0.367752	0.999986	6.05e-06	0.173872	0.188233	0.999928	3.14e-05	-0.0234855	0.820551	0.905389	0.0431649	0.185085	0.0735358	0.999986	5.92e-06	-0.0426299	0.679328	0.999999	2.7e-07
GTPBP4	ENSG00000107937	18631.4	0.172459	0.00643847	0.30415	0.516912	0.0254432	0.687552	0.999809	8.29e-05	-0.00340015	0.957117	0.99995	2.19e-05	0.0243303	0.700344	0.832239	0.0797517	0.00263399	0.966796	0.999986	6.05e-06	0.0087324	0.890242	0.999928	3.14e-05	0.268376	2.01e-05	0.00268744	2.57066	0.05221	0.40717	0.999986	5.92e-06	0.116848	0.0633389	0.999999	2.7e-07
LINC01963	ENSG00000260804	557.171	0.371779	0.00643688	0.30415	0.516912	0.247137	0.0690447	0.999809	8.29e-05	0.324926	0.0162789	0.99995	2.19e-05	-0.23929	0.0718698	0.270345	0.568081	-0.253777	0.0575617	0.999986	6.05e-06	-0.266838	0.045974	0.999928	3.14e-05	-0.0646525	0.63663	0.79853	0.0977085	0.139966	0.305627	0.999986	5.92e-06	0.361639	0.00730667	0.703974	0.152444
GNAT1	ENSG00000114349	5.77565	-2.66119	0.0065292	0.307146	0.512656	-0.30493	0.618022	0.999809	8.29e-05	-0.656629	0.294363	0.99995	2.19e-05	0.914604	0.242417	0.454449	0.342515	0.251829	0.765078	0.999986	6.05e-06	1.84096	0.0147894	0.962621	0.0165446	0.0778648	0.883485	0.939547	0.0270815	-0.236015	0.672507	0.999986	5.92e-06	-1.4153	0.0238743	0.999999	2.7e-07
MFAP1	ENSG00000140259	4860.5	0.143194	0.00652016	0.307146	0.512656	0.0111149	0.832322	0.999809	8.29e-05	0.000833762	0.987298	0.99995	2.19e-05	0.0819923	0.11593	0.320701	0.493899	0.000357031	0.994563	0.999986	6.05e-06	0.0416445	0.426517	0.999928	3.14e-05	0.106485	0.0455662	0.21648	0.664581	-0.00219933	0.967257	0.999986	5.92e-06	-0.0894369	0.0933413	0.999999	2.7e-07
DNTTIP2	ENSG00000067334	12598	0.201351	0.00656481	0.308132	0.511263	0.0989948	0.181096	0.999809	8.29e-05	0.045774	0.536157	0.99995	2.19e-05	0.00992505	0.893205	0.945807	0.0241975	-0.020362	0.783189	0.999986	6.05e-06	-0.0117925	0.873391	0.999928	3.14e-05	0.26505	0.000321295	0.0173669	1.76028	0.0400757	0.586836	0.999986	5.92e-06	0.0615088	0.403792	0.999999	2.7e-07
SET	ENSG00000119335	68685.9	0.13143	0.00661869	0.308132	0.511263	-0.0194296	0.688038	0.999809	8.29e-05	0.00857854	0.859251	0.99995	2.19e-05	0.0568109	0.240385	0.452286	0.344587	0.0243278	0.615282	0.999986	6.05e-06	0.040378	0.404227	0.999928	3.14e-05	0.15455	0.00139072	0.040016	1.39777	0.0673075	0.163994	0.999986	5.92e-06	0.0691482	0.152591	0.999999	2.7e-07
GAS1	ENSG00000180447	810.787	-0.302545	0.00660795	0.308132	0.511263	-0.0911068	0.408362	0.999809	8.29e-05	-0.106604	0.332146	0.99995	2.19e-05	-0.174745	0.11194	0.315576	0.500896	0.0708682	0.519205	0.999986	6.05e-06	-0.176056	0.110863	0.999928	3.14e-05	-0.0837797	0.552567	0.740775	0.130314	-0.0213077	0.881879	0.999986	5.92e-06	0.0913984	0.510317	0.999999	2.7e-07
FAM83H	ENSG00000180921	652.554	-0.254723	0.00661331	0.308132	0.511263	0.0272371	0.764482	0.999809	8.29e-05	0.107442	0.232538	0.99995	2.19e-05	-0.010275	0.90653	0.953515	0.0206726	0.017779	0.840207	0.999986	6.05e-06	-0.160994	0.0698501	0.999928	3.14e-05	-0.449132	7.02e-07	0.00020511	3.68801	-0.307932	0.000701247	0.471615	0.326412	-0.14105	0.111719	0.999999	2.7e-07
AARD	ENSG00000205002	6.78628	-2.24131	0.00658427	0.308132	0.511263	-3.40988	0.000341224	0.284176	0.546412	-2.30808	0.00348364	0.681157	0.166753	-1.18984	0.110721	0.314129	0.502892	-1.79516	0.0257048	0.999986	6.05e-06	-1.93955	0.0175021	0.993176	0.00297393	-2.00237	0.00722802	0.0908782	1.04154	-0.546214	0.424967	0.999986	5.92e-06	-1.3569	0.0545091	0.999999	2.7e-07
EBF4	ENSG00000088881	42.6884	-1.09092	0.00665069	0.308345	0.510963	-0.24744	0.507484	0.999809	8.29e-05	-0.0909093	0.805117	0.99995	2.19e-05	-0.570614	0.122732	0.32862	0.483306	-0.0376181	0.918087	0.999986	6.05e-06	-0.524457	0.159906	0.999928	3.14e-05	0.0262032	0.942053	0.971965	0.0123494	0.625687	0.0782581	0.999986	5.92e-06	-0.169547	0.638989	0.999999	2.7e-07
ARMH2	ENSG00000260286	1.74248	-4.21646	0.00664006	0.308345	0.510963	-1.10186	0.349268	0.999809	8.29e-05	-2.25205	0.0886088	0.99995	2.19e-05	-1.23734	0.393225	0.599055	0.222533	-0.881619	0.538078	0.999986	6.05e-06	0.186956	0.885544	0.999928	3.14e-05	-1.90202	0.169973	0.408247	0.389077	0.583363	0.607397	0.999986	5.92e-06	-1.06728	0.400479	0.999999	2.7e-07
STOX1	ENSG00000165730	279.238	-0.328456	0.00672779	0.309311	0.509605	-0.22199	0.0583629	0.999809	8.29e-05	-0.192115	0.0970249	0.99995	2.19e-05	-0.214589	0.058356	0.251008	0.600313	0.0789038	0.485383	0.999986	6.05e-06	-0.0718027	0.529117	0.999928	3.14e-05	-0.347644	0.00134494	0.0395325	1.40305	-0.0196278	0.855334	0.999986	5.92e-06	-0.0839206	0.429427	0.999999	2.7e-07
ZNF74	ENSG00000185252	2987.05	-0.132916	0.00669451	0.309311	0.509605	-0.00108468	0.982083	0.999809	8.29e-05	0.0170219	0.723181	0.99995	2.19e-05	0.00344322	0.943275	0.971161	0.0127088	0.0776672	0.110229	0.999986	6.05e-06	-0.0821353	0.0928949	0.999928	3.14e-05	-0.160843	0.00104455	0.0344903	1.4623	-0.205443	3.35e-05	0.0753095	1.12315	-0.0709669	0.144752	0.999999	2.7e-07
AC015674.1	ENSG00000264558	6234.14	0.160571	0.0067403	0.309311	0.509605	-0.0527391	0.373129	0.999809	8.29e-05	-0.0319403	0.588861	0.99995	2.19e-05	0.0536569	0.363424	0.570715	0.243581	0.0291421	0.622513	0.999986	6.05e-06	-0.00680123	0.908583	0.999928	3.14e-05	0.192653	0.00103382	0.034186	1.46615	-0.0459464	0.435655	0.999986	5.92e-06	0.0616495	0.293434	0.999999	2.7e-07
AL135925.1	ENSG00000272447	192.242	-0.447203	0.00670486	0.309311	0.509605	-0.0768627	0.627166	0.999809	8.29e-05	0.0735811	0.637074	0.99995	2.19e-05	0.160854	0.307175	0.518282	0.285434	0.164089	0.302531	0.999986	6.05e-06	-0.119244	0.459903	0.999928	3.14e-05	-0.185234	0.225532	0.468039	0.329718	-0.257947	0.0961573	0.999986	5.92e-06	0.145748	0.330912	0.999999	2.7e-07
FO393400.1	ENSG00000285382	881.24	-0.264516	0.00672208	0.309311	0.509605	-0.10134	0.291809	0.999809	8.29e-05	-0.158126	0.0990788	0.99995	2.19e-05	0.19502	0.0438832	0.229934	0.638397	0.183676	0.059341	0.999986	6.05e-06	0.0277494	0.776757	0.999928	3.14e-05	0.00573854	0.951808	0.976518	0.0103196	-0.104152	0.276345	0.999986	5.92e-06	-0.0813865	0.390528	0.999999	2.7e-07
CCDC43	ENSG00000180329	5026.13	0.134094	0.00677684	0.309877	0.50881	0.092402	0.0607591	0.999809	8.29e-05	0.0464407	0.344962	0.99995	2.19e-05	-0.0660716	0.178874	0.388516	0.410591	0.00205713	0.966724	0.999986	6.05e-06	0.0239731	0.626804	0.999928	3.14e-05	0.134026	0.00618907	0.0845821	1.07272	0.103734	0.0346874	0.999986	5.92e-06	0.106508	0.0291541	0.999999	2.7e-07
NA	ENSG00000288832	84.5278	0.541206	0.00678021	0.309877	0.50881	0.3307	0.0964773	0.999809	8.29e-05	0.368574	0.0607146	0.99995	2.19e-05	-0.198947	0.29825	0.510124	0.292324	0.0125207	0.947951	0.999986	6.05e-06	0.0664099	0.728115	0.999928	3.14e-05	0.247725	0.186238	0.427234	0.369334	0.0392586	0.839894	0.999986	5.92e-06	0.163778	0.383634	0.999999	2.7e-07
TMEM116	ENSG00000198270	187.385	-0.463449	0.00683766	0.311869	0.506027	-0.137558	0.402098	0.999809	8.29e-05	0.0192034	0.905323	0.99995	2.19e-05	0.00206057	0.990011	0.995056	0.00215241	-0.145403	0.387022	0.999986	6.05e-06	0.155301	0.347745	0.999928	3.14e-05	-0.127839	0.390356	0.61467	0.211358	-0.184416	0.219604	0.999986	5.92e-06	-0.187966	0.205448	0.999999	2.7e-07
AC093702.1	ENSG00000231156	1.85962	-4.08082	0.00692002	0.314987	0.501707	-1.43798	0.223139	0.999809	8.29e-05	-4.49581	0.00292701	0.640905	0.193207	2.29551	0.0914294	0.293906	0.531791	-1.36728	0.43801	0.999986	6.05e-06	0.0639025	0.967246	0.999928	3.14e-05	-1.26686	0.268829	0.510075	0.292366	-0.735875	0.509281	0.999986	5.92e-06	0.467864	0.640672	0.999999	2.7e-07
SYT3	ENSG00000213023	491.612	-0.324124	0.00700525	0.317581	0.498146	-0.0733918	0.531059	0.999809	8.29e-05	-0.00204724	0.98594	0.99995	2.19e-05	-0.0402489	0.725421	0.847059	0.0720864	-0.102521	0.375728	0.999986	6.05e-06	-0.141551	0.222088	0.999928	3.14e-05	-0.162654	0.149301	0.384644	0.414941	-0.0060198	0.95744	0.999986	5.92e-06	-0.18002	0.109068	0.999999	2.7e-07
AP000525.1	ENSG00000272872	71.0732	0.538618	0.0069952	0.317581	0.498146	0.156708	0.436265	0.999809	8.29e-05	0.424836	0.0299677	0.99995	2.19e-05	-0.161165	0.42	0.623457	0.205194	-0.759718	0.000414129	0.27783	0.556221	-0.100217	0.620665	0.999928	3.14e-05	0.531482	0.00902949	0.101075	0.995355	0.104533	0.628851	0.999986	5.92e-06	0.406164	0.0476882	0.999999	2.7e-07
B4GALNT4	ENSG00000182272	369.82	-0.391582	0.00702309	0.317749	0.497916	-0.173071	0.223359	0.999809	8.29e-05	-0.290024	0.0410626	0.99995	2.19e-05	0.13714	0.335484	0.544199	0.264242	-0.0258868	0.857579	0.999986	6.05e-06	-0.155735	0.282748	0.999928	3.14e-05	-0.262175	0.0537567	0.234276	0.630273	-0.143868	0.290204	0.999986	5.92e-06	-0.203437	0.132323	0.999999	2.7e-07
AC046185.1	ENSG00000125695	2710.06	0.11076	0.00705112	0.318047	0.497509	0.0722278	0.0744603	0.999809	8.29e-05	0.0371759	0.355506	0.99995	2.19e-05	-0.0996061	0.0135931	0.160386	0.794835	-0.0345588	0.396665	0.999986	6.05e-06	-0.0293973	0.470745	0.999928	3.14e-05	0.0198929	0.59567	0.772287	0.112221	0.0180708	0.633029	0.999986	5.92e-06	-0.0120197	0.747669	0.999999	2.7e-07
AL355312.3	ENSG00000268592	24.188	-1.09956	0.00705797	0.318047	0.497509	-0.026554	0.939317	0.999809	8.29e-05	-0.02355	0.945547	0.99995	2.19e-05	-0.00631651	0.986248	0.992649	0.00320412	0.157396	0.669658	0.999986	6.05e-06	0.045994	0.901535	0.999928	3.14e-05	0.191956	0.542649	0.733154	0.134805	0.141441	0.660034	0.999986	5.92e-06	0.267426	0.392285	0.999999	2.7e-07
TM9SF1	ENSG00000100926	2088.71	-0.161715	0.00709039	0.318869	0.496388	0.0279952	0.635524	0.999809	8.29e-05	-0.085919	0.145329	0.99995	2.19e-05	0.0111024	0.851038	0.921862	0.0353342	0.0805105	0.17537	0.999986	6.05e-06	-0.0419941	0.481382	0.999928	3.14e-05	-0.0763451	0.198587	0.440773	0.355785	-0.0859718	0.15036	0.999986	5.92e-06	0.0394217	0.503215	0.999999	2.7e-07
ACE	ENSG00000159640	95.5773	-0.516634	0.00712091	0.318966	0.496256	-0.216565	0.232129	0.999809	8.29e-05	-0.604087	0.00112445	0.37984	0.4204	-0.142608	0.446143	0.64707	0.189049	0.145788	0.434917	0.999986	6.05e-06	-0.00065602	0.997225	0.999928	3.14e-05	-0.523254	0.00141797	0.0401259	1.39657	0.0730583	0.647544	0.999986	5.92e-06	-0.481722	0.00310516	0.500645	0.30047
MST1R	ENSG00000164078	18.0642	1.12939	0.00711003	0.318966	0.496256	-0.168465	0.711674	0.999809	8.29e-05	0.489843	0.249858	0.99995	2.19e-05	-0.476003	0.252276	0.465775	0.331824	-0.54305	0.204521	0.999986	6.05e-06	-0.0163094	0.968175	0.999928	3.14e-05	0.371427	0.317862	0.554013	0.25648	-0.174705	0.658255	0.999986	5.92e-06	0.370479	0.317282	0.999999	2.7e-07
UTP6	ENSG00000108651	5522.35	0.115981	0.00715737	0.319567	0.495438	0.0390034	0.362855	0.999809	8.29e-05	-0.0300151	0.482787	0.99995	2.19e-05	0.0437	0.308235	0.51929	0.28459	0.0515155	0.232532	0.999986	6.05e-06	0.0451268	0.29588	0.999928	3.14e-05	0.129838	0.00158765	0.0426522	1.37006	0.0629239	0.127275	0.999986	5.92e-06	0.120603	0.00326203	0.508586	0.293635
SRSF12	ENSG00000154548	1084.11	0.177867	0.00716275	0.319567	0.495438	0.0935091	0.152617	0.999809	8.29e-05	0.160132	0.0132159	0.99995	2.19e-05	-0.0898461	0.162649	0.370797	0.430864	0.0610841	0.344901	0.999986	6.05e-06	-0.00415562	0.948938	0.999928	3.14e-05	0.0216083	0.723157	0.84813	0.0715374	-0.0166324	0.78752	0.999986	5.92e-06	-0.06941	0.254889	0.999999	2.7e-07
ST3GAL6	ENSG00000064225	617.485	-0.216105	0.00722712	0.321407	0.492945	0.0628107	0.415491	0.999809	8.29e-05	0.0119178	0.876494	0.99995	2.19e-05	-0.191083	0.0137731	0.161051	0.793035	0.0923681	0.232964	0.999986	6.05e-06	-0.0374501	0.631267	0.999928	3.14e-05	-0.0317515	0.666528	0.81705	0.0877513	0.0150683	0.839736	0.999986	5.92e-06	0.0466665	0.522771	0.999999	2.7e-07
SLC9A3R1	ENSG00000109062	3742.61	-0.236923	0.00723258	0.321407	0.492945	-0.0660378	0.451952	0.999809	8.29e-05	-0.0188838	0.829419	0.99995	2.19e-05	0.253619	0.00390983	0.108808	0.963341	0.0895437	0.309863	0.999986	6.05e-06	-0.00988677	0.910818	0.999928	3.14e-05	0.0311767	0.720756	0.846756	0.0722417	-0.164416	0.0600289	0.999986	5.92e-06	0.00753902	0.931036	0.999999	2.7e-07
PPOX	ENSG00000143224	839.182	-0.203708	0.00728882	0.322091	0.492021	0.0955825	0.189331	0.999809	8.29e-05	-0.122308	0.094577	0.99995	2.19e-05	0.0472414	0.529492	0.714045	0.146275	0.0406454	0.594251	0.999986	6.05e-06	-0.113135	0.142027	0.999928	3.14e-05	-0.0644573	0.320294	0.556339	0.25466	0.0235383	0.717671	0.999986	5.92e-06	-0.0504271	0.434358	0.999999	2.7e-07
CCDC66	ENSG00000180376	3912.87	0.177566	0.00727687	0.322091	0.492021	0.0790552	0.230222	0.999809	8.29e-05	0.0303226	0.644672	0.99995	2.19e-05	-0.115165	0.0792018	0.279776	0.553189	-0.059396	0.36708	0.999986	6.05e-06	-0.0258128	0.69496	0.999928	3.14e-05	0.102174	0.104283	0.32182	0.492387	0.0648427	0.303223	0.999986	5.92e-06	0.0759382	0.226649	0.999999	2.7e-07
NOP14-AS1	ENSG00000249673	5962.15	0.0971086	0.00729096	0.322091	0.492021	0.0629254	0.0797294	0.999809	8.29e-05	0.00136843	0.969526	0.99995	2.19e-05	0.0554306	0.123309	0.329488	0.482161	0.0446932	0.21723	0.999986	6.05e-06	0.0104364	0.773528	0.999928	3.14e-05	0.233845	7.75e-11	1.45e-07	6.83795	0.0143373	0.693752	0.999986	5.92e-06	0.146695	4.35e-05	0.0349456	1.45661
LRFN1	ENSG00000128011	1064.88	-0.382454	0.0073094	0.322273	0.491776	0.112814	0.424506	0.999809	8.29e-05	0.243955	0.0834316	0.99995	2.19e-05	0.252463	0.072693	0.271569	0.56612	0.159929	0.25667	0.999986	6.05e-06	-0.292567	0.0387891	0.999928	3.14e-05	-0.49998	0.000838289	0.0302903	1.5187	-0.20641	0.166049	0.999986	5.92e-06	0.165046	0.260126	0.999999	2.7e-07
MIR7111	ENSG00000276712	7.50268	-1.8679	0.00737203	0.324398	0.488921	-1.91257	0.00519879	0.999809	8.29e-05	-2.16553	0.00170454	0.473189	0.324965	1.27152	0.108334	0.310951	0.507307	0.204382	0.808946	0.999986	6.05e-06	0.870697	0.28402	0.999928	3.14e-05	0.989592	0.209253	0.452256	0.344616	-0.150351	0.864618	0.999986	5.92e-06	0.486661	0.548313	0.999999	2.7e-07
DGCR8	ENSG00000128191	3739.5	0.159837	0.00746907	0.325759	0.487104	0.0215812	0.717186	0.999809	8.29e-05	0.00337046	0.954776	0.99995	2.19e-05	0.0448818	0.450488	0.650105	0.187016	-0.0398842	0.50491	0.999986	6.05e-06	-0.0159208	0.790076	0.999928	3.14e-05	0.153748	0.00890706	0.099992	1.00003	0.0237496	0.68749	0.999986	5.92e-06	0.0530963	0.365776	0.999999	2.7e-07
ODF2	ENSG00000136811	5448.96	0.139061	0.00747538	0.325759	0.487104	0.0427699	0.408977	0.999809	8.29e-05	0.0149001	0.773113	0.99995	2.19e-05	-0.0616578	0.236629	0.448574	0.348166	0.0116879	0.823068	0.999986	6.05e-06	0.060594	0.246051	0.999928	3.14e-05	-0.00348484	0.945007	0.973182	0.011806	0.0284326	0.573996	0.999986	5.92e-06	0.00177894	0.971845	0.999999	2.7e-07
AIFM1	ENSG00000156709	10657.8	0.152492	0.00747	0.325759	0.487104	0.0350079	0.538622	0.999809	8.29e-05	0.00937704	0.869061	0.99995	2.19e-05	0.178097	0.00177582	0.0790715	1.10198	0.0694878	0.22377	0.999986	6.05e-06	0.11647	0.0413969	0.999928	3.14e-05	0.203948	0.000318395	0.0173669	1.76028	0.0335351	0.554608	0.999986	5.92e-06	0.0455435	0.421343	0.999999	2.7e-07
AC092755.2	ENSG00000259238	78.1204	-0.85635	0.0074214	0.325759	0.487104	-0.267639	0.384243	0.999809	8.29e-05	-0.316623	0.301691	0.99995	2.19e-05	0.103322	0.740167	0.856282	0.0673832	0.266545	0.393423	0.999986	6.05e-06	-0.19351	0.541773	0.999928	3.14e-05	-0.715265	0.0190145	0.140923	0.851018	-0.364288	0.229081	0.999986	5.92e-06	0.0835742	0.778186	0.999999	2.7e-07
AL031315.1	ENSG00000285733	266.5	-0.421794	0.00745106	0.325759	0.487104	-0.209685	0.167881	0.999809	8.29e-05	-0.101491	0.497947	0.99995	2.19e-05	-0.0768406	0.617418	0.777492	0.109304	0.0645599	0.676553	0.999986	6.05e-06	-0.0561119	0.718748	0.999928	3.14e-05	-0.38262	0.00370358	0.0663885	1.17791	-0.0334477	0.798533	0.999986	5.92e-06	-0.126636	0.331223	0.999999	2.7e-07
SRSF2	ENSG00000161547	31143.2	-0.155487	0.00752331	0.327213	0.485169	0.0863214	0.137266	0.999809	8.29e-05	-0.020371	0.725788	0.99995	2.19e-05	0.0616429	0.288818	0.501071	0.300101	0.0597574	0.304097	0.999986	6.05e-06	-0.115708	0.046713	0.999928	3.14e-05	0.0270622	0.640508	0.801383	0.0961599	-0.035392	0.541501	0.999986	5.92e-06	0.00184056	0.974654	0.999999	2.7e-07
JAG2	ENSG00000184916	835.614	-0.258388	0.00755955	0.327878	0.484288	-0.0842291	0.376309	0.999809	8.29e-05	-0.052305	0.58074	0.99995	2.19e-05	0.0104818	0.911761	0.955907	0.0195842	-0.0130168	0.891278	0.999986	6.05e-06	-0.05618	0.55582	0.999928	3.14e-05	-0.101405	0.297239	0.536653	0.270307	0.0358712	0.712659	0.999986	5.92e-06	-0.00420439	0.965241	0.999999	2.7e-07
ZNF321P	ENSG00000213801	86.3276	0.638618	0.00756775	0.327878	0.484288	0.1347	0.578815	0.999809	8.29e-05	0.401183	0.0899991	0.99995	2.19e-05	0.049445	0.842021	0.917419	0.0374324	0.147186	0.556843	0.999986	6.05e-06	0.46826	0.0566858	0.999928	3.14e-05	0.197314	0.335578	0.570346	0.243862	0.161639	0.433778	0.999986	5.92e-06	0.0418417	0.838355	0.999999	2.7e-07
TMEM8B	ENSG00000137103	689.625	-0.279543	0.00758676	0.328069	0.484035	-0.196042	0.0569488	0.999809	8.29e-05	0.0362663	0.720971	0.99995	2.19e-05	0.0348703	0.729263	0.849648	0.0707607	-0.0509886	0.616305	0.999986	6.05e-06	-0.201711	0.0486552	0.999928	3.14e-05	-0.283491	0.00420757	0.0705002	1.15181	-0.00918292	0.925844	0.999986	5.92e-06	-0.0851942	0.384783	0.999999	2.7e-07
ZNF213	ENSG00000085644	712.04	-0.243194	0.00762092	0.328913	0.482918	-0.122175	0.171177	0.999809	8.29e-05	0.0690155	0.433018	0.99995	2.19e-05	0.0410949	0.645707	0.797329	0.0983624	-0.00276295	0.975622	0.999986	6.05e-06	-0.00730904	0.935599	0.999928	3.14e-05	-0.227548	0.00916316	0.101549	0.993325	0.097283	0.262183	0.999986	5.92e-06	0.138278	0.106554	0.999999	2.7e-07
GPATCH1	ENSG00000076650	1161.51	0.171164	0.00765065	0.328934	0.482891	0.116099	0.0675243	0.999809	8.29e-05	0.109058	0.0840544	0.99995	2.19e-05	-0.0681678	0.282466	0.494667	0.305687	0.029637	0.642374	0.999986	6.05e-06	0.0271943	0.670128	0.999928	3.14e-05	0.161248	0.0164224	0.131884	0.879807	0.133847	0.0498911	0.999986	5.92e-06	0.0230847	0.732288	0.999999	2.7e-07
SVOPL	ENSG00000157703	10.6372	-2.06691	0.00764604	0.328934	0.482891	-0.915744	0.170049	0.999809	8.29e-05	-0.773087	0.237731	0.99995	2.19e-05	-0.327867	0.63641	0.790843	0.10191	-0.250445	0.720875	0.999986	6.05e-06	0.121576	0.859386	0.999928	3.14e-05	0.529413	0.393928	0.617574	0.209311	0.620215	0.319067	0.999986	5.92e-06	0.460297	0.457584	0.999999	2.7e-07
EME2	ENSG00000197774	2394.24	-0.38759	0.00772242	0.3311	0.480041	-0.0757177	0.60127	0.999809	8.29e-05	0.0693165	0.631843	0.99995	2.19e-05	0.441988	0.00232167	0.0904766	1.04346	0.233382	0.108553	0.999986	6.05e-06	-0.0257894	0.859482	0.999928	3.14e-05	-0.0383491	0.789805	0.8886	0.0512938	-0.172517	0.230884	0.999986	5.92e-06	0.0612265	0.670098	0.999999	2.7e-07
HSPD1P1	ENSG00000213430	1656.17	0.155126	0.00773048	0.3311	0.480041	-0.0274435	0.635781	0.999809	8.29e-05	-0.0207246	0.718526	0.99995	2.19e-05	-0.0269851	0.63998	0.793176	0.10063	-0.0309505	0.595931	0.999986	6.05e-06	-0.00527649	0.927889	0.999928	3.14e-05	-0.00706914	0.895061	0.946113	0.0240569	-0.0162831	0.762792	0.999986	5.92e-06	0.0295364	0.579322	0.999999	2.7e-07
RAP2B	ENSG00000181467	1835.45	-0.199545	0.00777887	0.332358	0.478394	-0.0471795	0.525017	0.999809	8.29e-05	-0.0057317	0.938221	0.99995	2.19e-05	0.0766667	0.299775	0.51167	0.29101	0.0725595	0.3284	0.999986	6.05e-06	-0.0612865	0.410355	0.999928	3.14e-05	-0.159683	0.0462463	0.218395	0.660756	-0.0575513	0.474145	0.999986	5.92e-06	0.0691053	0.38163	0.999999	2.7e-07
AC008555.1	ENSG00000261754	17.7724	1.17643	0.00780121	0.332358	0.478394	0.293993	0.520066	0.999809	8.29e-05	0.123202	0.787874	0.99995	2.19e-05	-0.987167	0.0332024	0.210103	0.677568	-0.5793	0.205544	0.999986	6.05e-06	-0.780211	0.0933422	0.999928	3.14e-05	-0.556057	0.200678	0.443537	0.35307	-0.369372	0.39731	0.999986	5.92e-06	0.204639	0.619693	0.999999	2.7e-07
AL442125.1	ENSG00000276248	17.5677	1.42565	0.00780418	0.332358	0.478394	0.776213	0.154619	0.999809	8.29e-05	0.728242	0.179588	0.99995	2.19e-05	-0.591821	0.218492	0.430135	0.366395	-0.920557	0.0638932	0.999986	6.05e-06	-0.624299	0.200819	0.999928	3.14e-05	-0.0643822	0.896805	0.947049	0.0236275	0.312588	0.524906	0.999986	5.92e-06	0.137751	0.778076	0.999999	2.7e-07
GMPPB	ENSG00000173540	4253.51	-0.187514	0.00788193	0.335034	0.474911	-0.0454374	0.517397	0.999809	8.29e-05	-0.0674884	0.335602	0.99995	2.19e-05	0.0408077	0.561944	0.73956	0.131026	0.0532926	0.44992	0.999986	6.05e-06	-0.0435804	0.537198	0.999928	3.14e-05	0.027039	0.699473	0.835437	0.0780862	-0.126835	0.07109	0.999986	5.92e-06	-0.00765915	0.91278	0.999999	2.7e-07
MESP1	ENSG00000166823	36.5743	-1.27611	0.00790443	0.335264	0.474613	-0.355801	0.433154	0.999809	8.29e-05	-0.197837	0.660082	0.99995	2.19e-05	0.815784	0.0725307	0.271311	0.566533	0.061207	0.895199	0.999986	6.05e-06	0.0831689	0.85789	0.999928	3.14e-05	-0.0606037	0.89343	0.945436	0.0243678	-0.611026	0.188614	0.999986	5.92e-06	-0.507826	0.266569	0.999999	2.7e-07
FBXW11P1	ENSG00000230870	5.37699	-3.77371	0.00794698	0.335264	0.474613	-0.755848	0.407219	0.999809	8.29e-05	-0.632599	0.479004	0.99995	2.19e-05	-0.177374	0.871719	0.934382	0.0294754	0.847601	0.4165	0.999986	6.05e-06	0.0182573	0.986785	0.999928	3.14e-05	0.871297	0.275502	0.516505	0.286926	0.260187	0.7512	0.999986	5.92e-06	1.04068	0.189211	0.999999	2.7e-07
MIR3936HG	ENSG00000233006	48.5077	-0.819329	0.00793099	0.335264	0.474613	-0.324126	0.258627	0.999809	8.29e-05	0.484469	0.0737668	0.99995	2.19e-05	-0.124783	0.667454	0.813065	0.0898748	-0.115955	0.694355	0.999986	6.05e-06	-0.333777	0.265312	0.999928	3.14e-05	-0.276613	0.290944	0.530689	0.27516	0.0904375	0.727475	0.999986	5.92e-06	0.0691262	0.787157	0.999999	2.7e-07
MIR4497	ENSG00000263510	4.95948	-3.58066	0.00794409	0.335264	0.474613	-0.980941	0.239262	0.999809	8.29e-05	0.373844	0.606174	0.99995	2.19e-05	-0.131174	0.86871	0.932812	0.0302057	-0.815984	0.348161	0.999986	6.05e-06	-0.177948	0.826602	0.999928	3.14e-05	-1.00747	0.133318	0.365439	0.437185	-1.34845	0.0581129	0.999986	5.92e-06	-0.0269436	0.965719	0.999999	2.7e-07
INTS13	ENSG00000064102	8448.51	0.134018	0.00810832	0.339054	0.469731	0.0957134	0.0578841	0.999809	8.29e-05	-0.00687202	0.891624	0.99995	2.19e-05	0.00652876	0.897116	0.948003	0.0231904	0.0347182	0.49273	0.999986	6.05e-06	0.00340583	0.946378	0.999928	3.14e-05	0.212967	2.04e-05	0.00270089	2.56849	0.0521238	0.298417	0.999986	5.92e-06	0.12556	0.0119306	0.880377	0.0553311
ACOT2	ENSG00000119673	909.992	-0.253057	0.00810661	0.339054	0.469731	-0.0578361	0.539137	0.999809	8.29e-05	0.0607365	0.51619	0.99995	2.19e-05	0.073146	0.443027	0.64445	0.190811	0.113065	0.238207	0.999986	6.05e-06	-0.0627573	0.514887	0.999928	3.14e-05	-0.00527737	0.955897	0.978749	0.0093286	-0.0839121	0.383099	0.999986	5.92e-06	0.0703562	0.457969	0.999999	2.7e-07
TMEM160	ENSG00000130748	261.401	-0.581641	0.00814087	0.339054	0.469731	0.223156	0.296505	0.999809	8.29e-05	0.128665	0.546825	0.99995	2.19e-05	0.441959	0.039053	0.219144	0.65927	0.0503679	0.81599	0.999986	6.05e-06	-0.459451	0.036044	0.999928	3.14e-05	0.0766276	0.71751	0.844754	0.0732698	-0.283971	0.184447	0.999986	5.92e-06	0.240821	0.252944	0.999999	2.7e-07
AGAP2	ENSG00000135439	764.358	-0.254846	0.00807386	0.339054	0.469731	-0.157688	0.095057	0.999809	8.29e-05	-0.0601248	0.520295	0.99995	2.19e-05	0.152463	0.102288	0.305534	0.51494	0.0901535	0.338863	0.999986	6.05e-06	0.103382	0.272662	0.999928	3.14e-05	-0.488962	6.4e-08	2.87e-05	4.54194	-0.0132862	0.881915	0.999986	5.92e-06	-0.176057	0.0481266	0.999999	2.7e-07
AL445685.1	ENSG00000223390	166.361	-0.556311	0.00814698	0.339054	0.469731	-0.160216	0.43579	0.999809	8.29e-05	-0.0663102	0.745547	0.99995	2.19e-05	0.387555	0.0646183	0.260536	0.584133	0.294133	0.164174	0.999986	6.05e-06	-0.173349	0.419012	0.999928	3.14e-05	-0.111729	0.613449	0.783994	0.105687	-0.289161	0.200072	0.999986	5.92e-06	0.0648788	0.766377	0.999999	2.7e-07
AC011446.2	ENSG00000267598	698.336	-0.49794	0.00808508	0.339054	0.469731	-0.0589065	0.750039	0.999809	8.29e-05	0.0826656	0.653228	0.99995	2.19e-05	0.704511	0.000133066	0.0261445	1.58262	0.37673	0.0424858	0.999986	6.05e-06	-0.124922	0.504966	0.999928	3.14e-05	-0.18702	0.291468	0.531379	0.274595	-0.346794	0.0508443	0.999986	5.92e-06	0.0619432	0.726174	0.999999	2.7e-07
CALR3	ENSG00000269058	25.0367	-1.09869	0.00814516	0.339054	0.469731	0.250254	0.462771	0.999809	8.29e-05	-0.123277	0.722995	0.99995	2.19e-05	0.848458	0.0119156	0.153838	0.812935	0.458485	0.190355	0.999986	6.05e-06	-0.0960494	0.792618	0.999928	3.14e-05	0.460133	0.123408	0.35055	0.45525	0.00946627	0.975972	0.999986	5.92e-06	0.0868836	0.775897	0.999999	2.7e-07
AC020765.2	ENSG00000275441	227.13	0.417813	0.00815744	0.339054	0.469731	0.206596	0.189332	0.999809	8.29e-05	0.219262	0.160323	0.99995	2.19e-05	0.218474	0.155384	0.363878	0.439044	0.0608883	0.697157	0.999986	6.05e-06	0.178219	0.25219	0.999928	3.14e-05	0.200978	0.163691	0.401392	0.396431	0.227521	0.116738	0.999986	5.92e-06	0.0827828	0.566014	0.999999	2.7e-07
CCT2	ENSG00000166226	43461.2	0.0961725	0.00819839	0.339069	0.469712	0.0322303	0.375083	0.999809	8.29e-05	-0.0352123	0.332321	0.99995	2.19e-05	0.0453365	0.21232	0.423736	0.372905	0.0264704	0.467008	0.999986	6.05e-06	0.0310673	0.393322	0.999928	3.14e-05	0.138052	0.000133276	0.0098595	2.00615	0.0226482	0.531123	0.999986	5.92e-06	0.049412	0.171345	0.999999	2.7e-07
HLA-DQB1	ENSG00000179344	458.066	-0.398203	0.00820026	0.339069	0.469712	0.0252694	0.864355	0.999809	8.29e-05	-0.204923	0.16664	0.99995	2.19e-05	0.0263316	0.85921	0.92679	0.0330187	0.0357953	0.810303	0.999986	6.05e-06	0.0195562	0.895728	0.999928	3.14e-05	-0.0242625	0.871832	0.933341	0.0299598	0.0355245	0.813701	0.999986	5.92e-06	-0.357415	0.0180853	0.999999	2.7e-07
AC129492.7	ENSG00000279152	248.18	-0.462245	0.00820303	0.339069	0.469712	-0.169232	0.322413	0.999809	8.29e-05	-0.168567	0.322058	0.99995	2.19e-05	0.542777	0.00140954	0.0710648	1.14835	0.226062	0.189146	0.999986	6.05e-06	0.0367342	0.831965	0.999928	3.14e-05	0.269498	0.121817	0.348718	0.457526	-0.122535	0.491816	0.999986	5.92e-06	0.0577816	0.740815	0.999999	2.7e-07
UTS2	ENSG00000049247	44.3112	-0.852821	0.00824054	0.339127	0.469638	-0.190176	0.526203	0.999809	8.29e-05	-0.414618	0.169107	0.99995	2.19e-05	-0.0311892	0.918544	0.958759	0.0182904	0.131809	0.667007	0.999986	6.05e-06	0.0695561	0.820957	0.999928	3.14e-05	-0.630508	0.0328305	0.182413	0.738943	-0.20809	0.475378	0.999986	5.92e-06	-0.347265	0.229572	0.999999	2.7e-07
NIT2	ENSG00000114021	1621.03	-0.254589	0.00824969	0.339127	0.469638	0.0279494	0.76933	0.999809	8.29e-05	-0.147033	0.123044	0.99995	2.19e-05	-0.0187927	0.844228	0.917985	0.0371645	-0.0281354	0.769545	0.999986	6.05e-06	-0.0238646	0.803783	0.999928	3.14e-05	0.0335037	0.721952	0.847365	0.0719294	-0.00342091	0.971081	0.999986	5.92e-06	-0.0749785	0.425338	0.999999	2.7e-07
AC006942.1	ENSG00000269194	196.116	-0.489678	0.0082373	0.339127	0.469638	0.00293621	0.986828	0.999809	8.29e-05	0.0562455	0.749873	0.99995	2.19e-05	0.43183	0.0149237	0.165517	0.781156	0.218762	0.224462	0.999986	6.05e-06	-0.17356	0.343207	0.999928	3.14e-05	-0.180142	0.287919	0.527985	0.277379	-0.109036	0.521378	0.999986	5.92e-06	-0.130597	0.438222	0.999999	2.7e-07
AC012306.4	ENSG00000286873	19.3794	-1.00714	0.00827862	0.339695	0.46891	-0.352834	0.295232	0.999809	8.29e-05	-0.37661	0.258196	0.99995	2.19e-05	0.239753	0.484881	0.679274	0.167955	-0.0241186	0.946301	0.999986	6.05e-06	0.150993	0.667954	0.999928	3.14e-05	1.19614	0.000536689	0.0235447	1.62811	0.565105	0.130073	0.999986	5.92e-06	0.525875	0.149256	0.999999	2.7e-07
ANTKMT	ENSG00000103254	317.235	-0.606127	0.00833186	0.341257	0.466918	0.0115812	0.958952	0.999809	8.29e-05	0.224668	0.315357	0.99995	2.19e-05	0.792895	0.000435779	0.04352	1.36131	0.294687	0.195395	0.999986	6.05e-06	0.0332908	0.884272	0.999928	3.14e-05	0.174923	0.426688	0.644488	0.190785	-0.250574	0.25819	0.999986	5.92e-06	0.124475	0.571078	0.999999	2.7e-07
ACTB	ENSG00000075624	200249	-0.167065	0.00834917	0.341345	0.466807	0.0108329	0.86418	0.999809	8.29e-05	-0.0347021	0.583709	0.99995	2.19e-05	0.0771577	0.223123	0.435478	0.361034	0.0183054	0.772577	0.999986	6.05e-06	-0.0915968	0.148158	0.999928	3.14e-05	0.0639089	0.312884	0.549821	0.259779	-0.0148606	0.814478	0.999986	5.92e-06	0.00713513	0.910287	0.999999	2.7e-07
NA	ENSG00000288930	66.5225	-0.829047	0.00838694	0.342266	0.465636	0.0555466	0.845258	0.999809	8.29e-05	-0.0139411	0.960753	0.99995	2.19e-05	0.904666	0.00135396	0.0698281	1.15597	-0.265651	0.381853	0.999986	6.05e-06	0.33665	0.249429	0.999928	3.14e-05	-0.513857	0.0374909	0.195325	0.709243	-0.227127	0.355569	0.999986	5.92e-06	-0.189103	0.436651	0.999999	2.7e-07
AC010789.2	ENSG00000286489	13.3831	-1.30446	0.00842096	0.343032	0.464665	-0.832761	0.0578094	0.999809	8.29e-05	-0.595942	0.154284	0.99995	2.19e-05	0.526651	0.238357	0.450508	0.346297	0.573997	0.205581	0.999986	6.05e-06	0.653973	0.146242	0.999928	3.14e-05	-1.0449	0.00751358	0.0921715	1.0354	-0.22159	0.546618	0.999986	5.92e-06	-0.0946062	0.78902	0.999999	2.7e-07
AC022007.1	ENSG00000206567	694.876	0.270786	0.0085272	0.346731	0.460007	0.0999785	0.329328	0.999809	8.29e-05	0.211348	0.0373306	0.99995	2.19e-05	0.284536	0.00501262	0.117288	0.930746	-0.197153	0.0581329	0.999986	6.05e-06	0.0915843	0.373369	0.999928	3.14e-05	0.236699	0.0135767	0.121311	0.9161	0.0203133	0.833865	0.999986	5.92e-06	0.0964585	0.314266	0.999999	2.7e-07
EIF3A	ENSG00000107581	50731.9	0.17995	0.00854651	0.34689	0.459809	0.0103144	0.880176	0.999809	8.29e-05	0.0382288	0.57628	0.99995	2.19e-05	-0.169915	0.0129928	0.157513	0.802684	-0.0295017	0.666295	0.999986	6.05e-06	-0.0420231	0.53905	0.999928	3.14e-05	0.0258562	0.705396	0.838561	0.0764655	0.0815636	0.233062	0.999986	5.92e-06	-0.00275792	0.967829	0.999999	2.7e-07
PDHX	ENSG00000110435	4321.7	0.167572	0.0086153	0.348134	0.458253	0.127488	0.0449662	0.999809	8.29e-05	0.0779028	0.219942	0.99995	2.19e-05	-0.057416	0.368564	0.575803	0.239726	0.0130214	0.838777	0.999986	6.05e-06	0.107627	0.0923034	0.999928	3.14e-05	0.0735871	0.249105	0.491004	0.308915	-0.00666368	0.917145	0.999986	5.92e-06	0.0936316	0.141373	0.999999	2.7e-07
ADAMTS13	ENSG00000160323	317.197	-0.329459	0.0086514	0.348134	0.458253	-0.11683	0.334856	0.999809	8.29e-05	-0.155655	0.195943	0.99995	2.19e-05	-0.172384	0.163703	0.372018	0.429436	0.0470295	0.704514	0.999986	6.05e-06	-0.336336	0.00810178	0.831857	0.0799514	-0.247919	0.0237811	0.15572	0.807657	0.090016	0.408523	0.999986	5.92e-06	-0.142476	0.189773	0.999999	2.7e-07
ZNF775	ENSG00000196456	373.615	-0.372613	0.00865458	0.348134	0.458253	-0.0959617	0.490093	0.999809	8.29e-05	0.0350263	0.79954	0.99995	2.19e-05	0.334448	0.0170737	0.173834	0.759866	0.258236	0.0677695	0.999986	6.05e-06	-0.175581	0.220754	0.999928	3.14e-05	-0.191507	0.172063	0.41055	0.386634	-0.224632	0.111961	0.999986	5.92e-06	-0.095706	0.49151	0.999999	2.7e-07
AC129492.3	ENSG00000263620	276.203	-0.340203	0.00862944	0.348134	0.458253	0.0934618	0.448173	0.999809	8.29e-05	0.0547589	0.654852	0.99995	2.19e-05	0.135351	0.28075	0.493195	0.306982	0.0641181	0.615481	0.999986	6.05e-06	-0.124091	0.33645	0.999928	3.14e-05	-0.234344	0.0426722	0.20882	0.680228	-0.101516	0.381492	0.999986	5.92e-06	-0.0741324	0.516078	0.999999	2.7e-07
AC093525.8	ENSG00000279520	43.7535	1.04868	0.00862691	0.348134	0.458253	0.226013	0.591206	0.999809	8.29e-05	0.480543	0.235176	0.99995	2.19e-05	0.173948	0.676809	0.818645	0.0869043	0.180276	0.67302	0.999986	6.05e-06	0.0648007	0.880464	0.999928	3.14e-05	-0.2729	0.258857	0.501564	0.299674	0.0345664	0.885672	0.999986	5.92e-06	-0.176174	0.462369	0.999999	2.7e-07
APEH	ENSG00000164062	7053.35	-0.216009	0.00870792	0.349654	0.456361	-0.0221184	0.787605	0.999809	8.29e-05	-0.151876	0.0642792	0.99995	2.19e-05	0.0298621	0.716617	0.842412	0.0744754	0.0584193	0.478147	0.999986	6.05e-06	-0.0753793	0.360514	0.999928	3.14e-05	-0.0535844	0.511739	0.711144	0.148043	-0.0436951	0.592757	0.999986	5.92e-06	-0.161206	0.0482999	0.999999	2.7e-07
LINC01424	ENSG00000236519	37.0811	-0.819059	0.00877905	0.351882	0.453603	0.0812252	0.771733	0.999809	8.29e-05	-0.44155	0.125493	0.99995	2.19e-05	-0.409201	0.187111	0.397484	0.40068	-0.761069	0.0206957	0.999986	6.05e-06	-0.0794569	0.796413	0.999928	3.14e-05	-0.688796	0.00974729	0.103936	0.983233	-0.646551	0.017009	0.999986	5.92e-06	-0.0110591	0.965263	0.999999	2.7e-07
FAM160A2	ENSG00000051009	1404.98	0.144386	0.00887446	0.354274	0.450661	0.0883196	0.105225	0.999809	8.29e-05	0.0551539	0.308971	0.99995	2.19e-05	0.109409	0.0423541	0.226191	0.645524	-0.0575011	0.294966	0.999986	6.05e-06	0.07101	0.193202	0.999928	3.14e-05	-0.0786527	0.170727	0.408836	0.388451	-0.101479	0.0829384	0.999986	5.92e-06	-0.10246	0.0737573	0.999999	2.7e-07
DDX24	ENSG00000089737	20998	0.122888	0.00887956	0.354274	0.450661	0.0173502	0.711499	0.999809	8.29e-05	-0.001646	0.971989	0.99995	2.19e-05	0.0359515	0.442979	0.64445	0.190811	-0.0147954	0.752579	0.999986	6.05e-06	-0.023217	0.62088	0.999928	3.14e-05	0.194112	3.13e-05	0.00378724	2.42168	0.0483411	0.300315	0.999986	5.92e-06	0.0652226	0.161683	0.999999	2.7e-07
LTB4R	ENSG00000213903	127.463	0.44444	0.00888599	0.354274	0.450661	0.0659248	0.700115	0.999809	8.29e-05	0.440506	0.00775343	0.963224	0.0162726	0.165969	0.316746	0.527178	0.278042	0.10601	0.530141	0.999986	6.05e-06	-0.331744	0.0567996	0.999928	3.14e-05	0.0891045	0.567061	0.751646	0.123986	-0.0122228	0.93877	0.999986	5.92e-06	0.21917	0.154238	0.999999	2.7e-07
SCIN	ENSG00000006747	120.571	0.437115	0.00898545	0.35681	0.447563	0.267304	0.107208	0.999809	8.29e-05	0.144707	0.382521	0.99995	2.19e-05	-0.214089	0.186614	0.397029	0.401178	0.116833	0.468684	0.999986	6.05e-06	0.159756	0.320114	0.999928	3.14e-05	-0.200391	0.189339	0.430824	0.3657	0.0834145	0.583723	0.999986	5.92e-06	0.0979247	0.510793	0.999999	2.7e-07
VKORC1	ENSG00000167397	4607.03	-0.406738	0.00897139	0.35681	0.447563	0.0319224	0.837182	0.999809	8.29e-05	-0.105294	0.497864	0.99995	2.19e-05	0.366838	0.0182247	0.177067	0.751863	0.114903	0.459999	0.999986	6.05e-06	-0.100199	0.519613	0.999928	3.14e-05	0.105885	0.494855	0.69888	0.155597	-0.160578	0.300935	0.999986	5.92e-06	-0.104014	0.502507	0.999999	2.7e-07
IDH2	ENSG00000182054	1242.14	-0.311877	0.00899721	0.35681	0.447563	0.0266124	0.821782	0.999809	8.29e-05	-0.158658	0.179497	0.99995	2.19e-05	0.0330863	0.780291	0.881881	0.0545901	0.134986	0.256019	0.999986	6.05e-06	-0.0921186	0.439862	0.999928	3.14e-05	-0.211485	0.0710312	0.269207	0.569913	0.00466034	0.968225	0.999986	5.92e-06	-0.125563	0.282189	0.999999	2.7e-07
FAM43A	ENSG00000185112	129.78	-0.461335	0.00903457	0.357661	0.446528	0.175899	0.291842	0.999809	8.29e-05	0.221193	0.181188	0.99995	2.19e-05	0.254461	0.121764	0.327436	0.484874	0.0518017	0.75705	0.999986	6.05e-06	-0.192953	0.254906	0.999928	3.14e-05	0.085307	0.71042	0.840864	0.0752742	-0.213732	0.38848	0.999986	5.92e-06	0.142746	0.533497	0.999999	2.7e-07
CEP89	ENSG00000121289	1180.6	0.219007	0.00907515	0.358319	0.44573	0.134581	0.106639	0.999809	8.29e-05	0.109575	0.187316	0.99995	2.19e-05	0.21348	0.0114335	0.151589	0.819333	0.134785	0.11374	0.999986	6.05e-06	0.145747	0.0872052	0.999928	3.14e-05	0.171377	0.0333836	0.184088	0.734974	0.0668924	0.409203	0.999986	5.92e-06	0.110661	0.168541	0.999999	2.7e-07
LARP6	ENSG00000166173	677.829	-0.406013	0.00908306	0.358319	0.44573	-0.0465978	0.761898	0.999809	8.29e-05	-0.0613237	0.689503	0.99995	2.19e-05	0.349237	0.0229611	0.187826	0.726243	0.106394	0.490953	0.999986	6.05e-06	-0.167929	0.279068	0.999928	3.14e-05	-0.205634	0.179474	0.419288	0.377487	-0.310728	0.0433118	0.999986	5.92e-06	-0.144057	0.3453	0.999999	2.7e-07
F12	ENSG00000131187	1074.25	-0.543209	0.00921879	0.361769	0.441568	-0.0254232	0.902372	0.999809	8.29e-05	0.00433369	0.9833	0.99995	2.19e-05	0.522707	0.0115721	0.15217	0.817671	0.22074	0.287492	0.999986	6.05e-06	-0.213404	0.30519	0.999928	3.14e-05	0.0298409	0.884564	0.940396	0.0266893	-0.171653	0.404224	0.999986	5.92e-06	-0.112474	0.584132	0.999999	2.7e-07
SPATA18	ENSG00000163071	262.61	-0.436936	0.00920516	0.361769	0.441568	-0.0876758	0.590016	0.999809	8.29e-05	-0.316795	0.0523405	0.99995	2.19e-05	-0.369902	0.0223373	0.186581	0.729133	-0.0706857	0.66191	0.999986	6.05e-06	-0.260251	0.109954	0.999928	3.14e-05	-0.526432	0.000735848	0.0279971	1.55289	-0.145704	0.346513	0.999986	5.92e-06	-0.000815494	0.995745	0.999999	2.7e-07
AL034380.1	ENSG00000226698	41.8885	-0.894124	0.0092163	0.361769	0.441568	-0.316269	0.326644	0.999809	8.29e-05	-0.419427	0.192239	0.99995	2.19e-05	0.357212	0.272303	0.485419	0.313884	-0.0178404	0.957496	0.999986	6.05e-06	-0.0907708	0.787087	0.999928	3.14e-05	0.738845	0.0163721	0.131847	0.879929	-0.237401	0.46587	0.999986	5.92e-06	-0.0395588	0.900501	0.999999	2.7e-07
TIPIN	ENSG00000075131	3204.67	0.168125	0.00929684	0.363695	0.439262	0.0548053	0.394851	0.999809	8.29e-05	0.0380302	0.553864	0.99995	2.19e-05	0.010342	0.87186	0.934489	0.0294258	-0.0194856	0.762324	0.999986	6.05e-06	0.0164757	0.798091	0.999928	3.14e-05	0.214311	0.00067131	0.0264362	1.5778	0.0347122	0.583536	0.999986	5.92e-06	-0.0123085	0.845234	0.999999	2.7e-07
PRPH	ENSG00000135406	83.3646	-0.749013	0.00930022	0.363695	0.439262	-0.0714686	0.793072	0.999809	8.29e-05	0.00491316	0.985479	0.99995	2.19e-05	0.135986	0.620916	0.779865	0.107981	0.191752	0.488681	0.999986	6.05e-06	0.153067	0.581114	0.999928	3.14e-05	-0.0388206	0.880796	0.938209	0.0277005	0.123199	0.634047	0.999986	5.92e-06	-0.0821422	0.750263	0.999999	2.7e-07
IQCJ-SCHIP1	ENSG00000283154	550.927	-0.21654	0.00935989	0.365393	0.43724	-0.148258	0.0681765	0.999809	8.29e-05	-0.141865	0.0780945	0.99995	2.19e-05	-0.0494188	0.54139	0.72269	0.141048	0.0484203	0.552867	0.999986	6.05e-06	-0.0479622	0.558743	0.999928	3.14e-05	-0.0286691	0.723819	0.848449	0.0713744	-0.267863	0.00144497	0.62484	0.204231	-0.0657326	0.417169	0.999999	2.7e-07
SLC12A7	ENSG00000113504	285.677	-0.345272	0.00937924	0.365514	0.437096	-0.218804	0.0910141	0.999809	8.29e-05	-0.242742	0.0590473	0.99995	2.19e-05	-0.279325	0.0268557	0.196471	0.706703	-0.193886	0.127324	0.999986	6.05e-06	-0.224618	0.0778085	0.999928	3.14e-05	-0.373152	0.00244325	0.0531325	1.27464	-0.436975	0.000467282	0.38916	0.409872	-0.434801	0.000403629	0.165018	0.782468
SLC35A4	ENSG00000176087	9274.53	-0.0858015	0.00942807	0.36615	0.436341	-0.0404722	0.217085	0.999809	8.29e-05	-0.101657	0.00189415	0.480694	0.318132	-0.0348111	0.288836	0.501071	0.300101	-0.03051	0.354903	0.999986	6.05e-06	-0.0113853	0.729895	0.999928	3.14e-05	-0.0158316	0.635708	0.79797	0.0980136	-0.0320338	0.340274	0.999986	5.92e-06	0.00964697	0.771763	0.999999	2.7e-07
AL117328.1	ENSG00000229409	2.52722	-3.48646	0.00942812	0.36615	0.436341	-1.55563	0.0881291	0.999809	8.29e-05	-0.85255	0.290127	0.99995	2.19e-05	-0.889969	0.301846	0.513762	0.289238	0.0661805	0.934277	0.999986	6.05e-06	-1.45915	0.130065	0.999928	3.14e-05	-1.95465	0.0696027	0.266274	0.574671	-0.522847	0.558941	0.999986	5.92e-06	-0.180931	0.826244	0.999999	2.7e-07
CTU1	ENSG00000142544	267.154	-0.523289	0.00950977	0.366792	0.43558	-0.0647693	0.743357	0.999809	8.29e-05	0.0510763	0.795218	0.99995	2.19e-05	0.668676	0.00084833	0.058335	1.23407	0.446017	0.0272648	0.999986	6.05e-06	0.179784	0.376389	0.999928	3.14e-05	0.250885	0.205115	0.447675	0.349037	-0.394504	0.0510716	0.999986	5.92e-06	0.0577716	0.770578	0.999999	2.7e-07
UBE2E2	ENSG00000182247	2091.8	-0.172229	0.00950046	0.366792	0.43558	0.0563428	0.388455	0.999809	8.29e-05	-0.0118472	0.855785	0.99995	2.19e-05	0.0447648	0.497007	0.68787	0.162494	0.0918529	0.165651	0.999986	6.05e-06	0.0623567	0.347175	0.999928	3.14e-05	-0.054977	0.388743	0.613467	0.212209	-0.0227419	0.72212	0.999986	5.92e-06	-0.0479691	0.450297	0.999999	2.7e-07
AC083862.2	ENSG00000272941	440.856	-0.226133	0.00950991	0.366792	0.43558	-0.163974	0.0533243	0.999809	8.29e-05	-0.0756253	0.365135	0.99995	2.19e-05	-0.0683267	0.411923	0.616391	0.210144	0.0399591	0.634158	0.999986	6.05e-06	-0.0820877	0.331782	0.999928	3.14e-05	0.00176746	0.98401	0.991906	0.00352944	-0.24033	0.00931431	0.999986	5.92e-06	-0.146801	0.0996393	0.999999	2.7e-07
NA	ENSG00000289504	44.5773	-0.784686	0.00949659	0.366792	0.43558	-0.279838	0.326892	0.999809	8.29e-05	0.0176521	0.949518	0.99995	2.19e-05	0.355575	0.232833	0.445065	0.351576	0.521457	0.0813527	0.999986	6.05e-06	0.227558	0.453539	0.999928	3.14e-05	-0.487488	0.111338	0.333722	0.476615	0.0766783	0.797369	0.999986	5.92e-06	-0.630076	0.0416291	0.999999	2.7e-07
RAD1	ENSG00000113456	4401.1	0.120902	0.00960643	0.36988	0.431939	0.00828661	0.858508	0.999809	8.29e-05	0.00996935	0.829562	0.99995	2.19e-05	-0.033801	0.466953	0.664369	0.177591	0.0411634	0.377523	0.999986	6.05e-06	0.10574	0.0232356	0.999928	3.14e-05	0.127813	0.00591922	0.082565	1.0832	0.032905	0.481525	0.999986	5.92e-06	0.0145082	0.754472	0.999999	2.7e-07
TAF7L	ENSG00000102387	33.2111	0.954586	0.00965616	0.370526	0.431181	0.693247	0.0599103	0.999809	8.29e-05	0.750223	0.0385372	0.99995	2.19e-05	0.842184	0.0103339	0.146073	0.835429	0.385742	0.263449	0.999986	6.05e-06	0.333709	0.334565	0.999928	3.14e-05	-0.634376	0.0107883	0.109027	0.962465	-0.526308	0.0364036	0.999986	5.92e-06	0.279342	0.233106	0.999999	2.7e-07
UAP1L1	ENSG00000197355	1142	-0.175354	0.00965402	0.370526	0.431181	-0.196674	0.0031594	0.877066	0.0569679	-0.0754037	0.250518	0.99995	2.19e-05	0.0740475	0.25894	0.47207	0.325993	-0.102994	0.124056	0.999986	6.05e-06	-0.0768535	0.250459	0.999928	3.14e-05	0.00283129	0.962755	0.981623	0.00805529	-0.116195	0.0583253	0.999986	5.92e-06	-0.143012	0.0184336	0.999999	2.7e-07
C1QL4	ENSG00000186897	176.918	-0.518847	0.00974461	0.373283	0.427961	-0.413425	0.035077	0.999809	8.29e-05	-0.262937	0.173741	0.99995	2.19e-05	0.242312	0.218983	0.430866	0.365658	0.141664	0.47843	0.999986	6.05e-06	-0.00459649	0.981774	0.999928	3.14e-05	-0.487789	0.00668894	0.0877097	1.05695	-0.0207323	0.907397	0.999986	5.92e-06	-0.134041	0.449974	0.999999	2.7e-07
AC084876.1	ENSG00000277299	57.6864	0.68168	0.00981054	0.37517	0.425772	0.455496	0.0833949	0.999809	8.29e-05	0.59037	0.0224174	0.99995	2.19e-05	0.251017	0.311188	0.522348	0.28204	-0.0906547	0.72422	0.999986	6.05e-06	0.0474861	0.851938	0.999928	3.14e-05	-0.0676145	0.768753	0.875915	0.0575379	-0.288511	0.223497	0.999986	5.92e-06	0.110055	0.62728	0.999999	2.7e-07
KLHL2P1	ENSG00000250412	14.4543	-1.30109	0.00984211	0.375738	0.425115	-0.463838	0.286571	0.999809	8.29e-05	-0.39178	0.358213	0.99995	2.19e-05	0.438686	0.347215	0.55556	0.255269	0.356351	0.455847	0.999986	6.05e-06	0.168826	0.727464	0.999928	3.14e-05	-0.23821	0.540871	0.731903	0.135547	-0.177358	0.65398	0.999986	5.92e-06	-0.183155	0.635845	0.999999	2.7e-07
RASGRP3	ENSG00000152689	23.5874	1.10525	0.00985917	0.375751	0.425099	0.748683	0.0821549	0.999809	8.29e-05	0.676222	0.114688	0.99995	2.19e-05	-0.312952	0.437409	0.639492	0.194165	-0.0785003	0.845789	0.999986	6.05e-06	0.128594	0.746033	0.999928	3.14e-05	0.0263505	0.937831	0.969254	0.0135623	0.314065	0.350327	0.999986	5.92e-06	0.385694	0.242723	0.999999	2.7e-07
PORCN	ENSG00000102312	291.107	-0.329385	0.00989963	0.376288	0.424479	0.0371824	0.76115	0.999809	8.29e-05	-0.188253	0.12554	0.99995	2.19e-05	0.0993609	0.429124	0.632201	0.199145	-0.017631	0.890596	0.999986	6.05e-06	0.112768	0.375386	0.999928	3.14e-05	-0.186106	0.105122	0.323206	0.490521	-0.0252936	0.825885	0.999986	5.92e-06	-0.175331	0.12477	0.999999	2.7e-07
LRRC59	ENSG00000108829	28635.2	0.0760906	0.0099553	0.376288	0.424479	0.065008	0.0271917	0.999809	8.29e-05	0.0174594	0.552612	0.99995	2.19e-05	0.0276556	0.347352	0.555714	0.255149	0.0119642	0.685092	0.999986	6.05e-06	0.0142553	0.629021	0.999928	3.14e-05	0.116868	6.08e-05	0.0059185	2.22779	0.0237897	0.415184	0.999986	5.92e-06	0.0562869	0.0532058	0.999999	2.7e-07
AKIRIN2	ENSG00000135334	5667.61	-0.189471	0.00992136	0.376288	0.424479	-0.027007	0.711046	0.999809	8.29e-05	-0.0595793	0.412956	0.99995	2.19e-05	0.129378	0.0772519	0.277052	0.557438	0.0551442	0.453487	0.999986	6.05e-06	-0.0819693	0.266364	0.999928	3.14e-05	-0.240546	0.000614461	0.0251672	1.59917	-0.0152251	0.828278	0.999986	5.92e-06	-0.151965	0.0302772	0.999999	2.7e-07
TLE1	ENSG00000196781	4118.13	-0.131768	0.00995571	0.376288	0.424479	0.0101395	0.841194	0.999809	8.29e-05	-0.00786662	0.876131	0.99995	2.19e-05	0.0483253	0.339802	0.548037	0.26119	0.0694263	0.172076	0.999986	6.05e-06	-0.0595883	0.242558	0.999928	3.14e-05	-0.0500101	0.327092	0.562814	0.249635	-0.103285	0.0441124	0.999986	5.92e-06	-0.003628	0.943039	0.999999	2.7e-07
AC104938.1	ENSG00000260037	47.3167	0.619759	0.00995693	0.376288	0.424479	0.338153	0.159863	0.999809	8.29e-05	0.205089	0.393687	0.99995	2.19e-05	-0.0962515	0.681824	0.821183	0.0855601	-0.0348575	0.883554	0.999986	6.05e-06	0.0224901	0.924345	0.999928	3.14e-05	0.169678	0.521553	0.717443	0.144213	0.0678642	0.806081	0.999986	5.92e-06	0.307204	0.240493	0.999999	2.7e-07
PRDM16-DT	ENSG00000177133	17.4559	-1.12065	0.00997668	0.376402	0.424348	-0.358311	0.342964	0.999809	8.29e-05	-0.457929	0.223666	0.99995	2.19e-05	0.0639242	0.852091	0.92257	0.0350005	-0.600166	0.104451	0.999986	6.05e-06	-0.767234	0.0409795	0.999928	3.14e-05	-0.535883	0.132736	0.364478	0.438329	-0.652608	0.0813008	0.999986	5.92e-06	-0.246886	0.476086	0.999999	2.7e-07
AL359220.1	ENSG00000247287	8.43779	1.76693	0.0100081	0.376955	0.423711	1.0885	0.120645	0.999809	8.29e-05	0.123462	0.868845	0.99995	2.19e-05	0.17515	0.785038	0.88492	0.0530962	-0.415585	0.54546	0.999986	6.05e-06	-0.133957	0.841245	0.999928	3.14e-05	0.53698	0.333388	0.568525	0.245251	0.47269	0.401854	0.999986	5.92e-06	0.637772	0.246152	0.999999	2.7e-07
AKAP9	ENSG00000127914	3256.65	0.234009	0.0100485	0.377392	0.423207	0.0252271	0.781248	0.999809	8.29e-05	0.13117	0.147841	0.99995	2.19e-05	-0.0883598	0.328465	0.538019	0.269202	0.00877979	0.922734	0.999986	6.05e-06	-0.102549	0.257767	0.999928	3.14e-05	0.129478	0.15417	0.390171	0.408745	0.193005	0.0337441	0.999986	5.92e-06	0.117586	0.194853	0.999999	2.7e-07
AC072054.1	ENSG00000286874	21.8985	1.30302	0.0100533	0.377392	0.423207	1.64907	0.000824541	0.441444	0.355125	1.04014	0.0384131	0.99995	2.19e-05	-0.152907	0.736388	0.853583	0.068754	-0.193315	0.675338	0.999986	6.05e-06	0.082961	0.855208	0.999928	3.14e-05	1.0481	0.0128521	0.118052	0.927926	-0.0703229	0.87489	0.999986	5.92e-06	0.159276	0.713507	0.999999	2.7e-07
WDR24	ENSG00000127580	1312.21	-0.202768	0.0100809	0.377797	0.422742	-0.00999833	0.897415	0.999809	8.29e-05	-0.000237844	0.997542	0.99995	2.19e-05	0.114621	0.137222	0.344735	0.462515	0.00798869	0.918207	0.999986	6.05e-06	-0.058802	0.450689	0.999928	3.14e-05	0.0377525	0.628075	0.792575	0.10096	-0.075919	0.334616	0.999986	5.92e-06	0.0172035	0.824629	0.999999	2.7e-07
AP002840.2	ENSG00000270179	13.029	1.23775	0.0101214	0.378685	0.421722	0.224669	0.661351	0.999809	8.29e-05	0.457226	0.355981	0.99995	2.19e-05	0.809439	0.102507	0.305717	0.51468	-0.155557	0.777133	0.999986	6.05e-06	0.941954	0.0590574	0.999928	3.14e-05	0.0368374	0.923611	0.962298	0.0166903	0.0350452	0.928844	0.999986	5.92e-06	-0.0312626	0.935344	0.999999	2.7e-07
SNORD36B	ENSG00000200831	12.5563	-1.33913	0.01014	0.378751	0.421646	-0.589527	0.19207	0.999809	8.29e-05	-0.0769681	0.856237	0.99995	2.19e-05	0.298966	0.486114	0.68007	0.167446	0.139913	0.751113	0.999986	6.05e-06	0.173104	0.693816	0.999928	3.14e-05	-0.0257855	0.956168	0.978804	0.00930449	-0.201505	0.684433	0.999986	5.92e-06	0.151054	0.74363	0.999999	2.7e-07
DLGAP5	ENSG00000126787	6628.36	0.178678	0.010168	0.379166	0.42117	0.0501506	0.470153	0.999809	8.29e-05	0.0504378	0.467112	0.99995	2.19e-05	-0.0446799	0.524863	0.710027	0.148725	0.0336088	0.633023	0.999986	6.05e-06	0.0533231	0.448706	0.999928	3.14e-05	0.0104165	0.879783	0.937811	0.0278845	0.0269645	0.695556	0.999986	5.92e-06	0.0543627	0.429311	0.999999	2.7e-07
SREBF1	ENSG00000072310	3469.22	-0.171972	0.0102713	0.381753	0.418217	0.0368633	0.579023	0.999809	8.29e-05	-0.0470175	0.478735	0.99995	2.19e-05	-0.00110819	0.986725	0.992907	0.00309162	0.0665649	0.31878	0.999986	6.05e-06	-0.0581107	0.385104	0.999928	3.14e-05	-0.104804	0.115026	0.338459	0.470494	-0.096812	0.146256	0.999986	5.92e-06	-0.0553146	0.403818	0.999999	2.7e-07
LRRC8E	ENSG00000171017	457.35	0.251091	0.0102586	0.381753	0.418217	0.274359	0.0042561	0.999809	8.29e-05	0.191101	0.0457082	0.99995	2.19e-05	0.0377038	0.67636	0.818416	0.087026	-0.0460249	0.615855	0.999986	6.05e-06	0.0410253	0.653353	0.999928	3.14e-05	0.128012	0.170512	0.408731	0.388562	-0.0902249	0.348669	0.999986	5.92e-06	-0.0983654	0.297235	0.999999	2.7e-07
MIDN	ENSG00000167470	10150.8	-0.199571	0.0103921	0.385604	0.413859	-0.0935992	0.228487	0.999809	8.29e-05	0.0514658	0.507331	0.99995	2.19e-05	0.231447	0.00287705	0.0978262	1.00954	0.0573903	0.46054	0.999986	6.05e-06	-0.0979869	0.208022	0.999928	3.14e-05	-0.176871	0.0222891	0.151886	0.818481	-0.189225	0.0145237	0.999986	5.92e-06	0.0143344	0.852874	0.999999	2.7e-07
C19orf81	ENSG00000235034	26.8317	-1.65906	0.0104162	0.385645	0.413813	-0.828482	0.177207	0.999809	8.29e-05	-0.263152	0.662031	0.99995	2.19e-05	0.798317	0.190986	0.401591	0.396216	0.0453631	0.941906	0.999986	6.05e-06	-1.03138	0.111571	0.999928	3.14e-05	-0.134347	0.822194	0.906463	0.0426501	-0.567145	0.349778	0.999986	5.92e-06	0.61805	0.294052	0.999999	2.7e-07
ABCA11P	ENSG00000251595	976.519	0.2153	0.0104275	0.385645	0.413813	-0.0207656	0.804537	0.999809	8.29e-05	0.139748	0.0917498	0.99995	2.19e-05	0.149539	0.0767706	0.27625	0.558698	0.0397207	0.642937	0.999986	6.05e-06	0.128707	0.131702	0.999928	3.14e-05	0.127792	0.102759	0.319592	0.495404	0.0669234	0.395655	0.999986	5.92e-06	0.148697	0.0565048	0.999999	2.7e-07
AL354920.1	ENSG00000254473	508.686	-0.455013	0.0104568	0.386094	0.413307	-0.0739159	0.672338	0.999809	8.29e-05	0.0763966	0.660229	0.99995	2.19e-05	0.0720174	0.682079	0.821293	0.0855017	0.163261	0.354472	0.999986	6.05e-06	-0.212088	0.232883	0.999928	3.14e-05	-0.36888	0.0289223	0.17246	0.763312	-0.2004	0.234999	0.999986	5.92e-06	-0.153094	0.362565	0.999999	2.7e-07
DHX29	ENSG00000067248	5410.29	0.180833	0.010558	0.387975	0.411196	0.036013	0.610109	0.999809	8.29e-05	0.0636943	0.366333	0.99995	2.19e-05	-0.0687163	0.330509	0.539371	0.268112	0.0297367	0.674087	0.999986	6.05e-06	0.0323677	0.647174	0.999928	3.14e-05	0.176707	0.0116895	0.112522	0.948764	0.00914077	0.896465	0.999986	5.92e-06	0.107357	0.125197	0.999999	2.7e-07
DENND3	ENSG00000105339	877.101	0.279982	0.0105871	0.387975	0.411196	-0.000239562	0.998255	0.999809	8.29e-05	0.279444	0.00986735	0.99995	2.19e-05	0.00703611	0.947966	0.973857	0.0115049	-0.205652	0.059335	0.999986	6.05e-06	-0.0558136	0.607456	0.999928	3.14e-05	-0.0993248	0.341473	0.575201	0.24018	-0.0385669	0.712216	0.999986	5.92e-06	-0.0485387	0.640674	0.999999	2.7e-07
FKBP10	ENSG00000141756	9327.08	-0.270854	0.0106061	0.387975	0.411196	0.0321368	0.761348	0.999809	8.29e-05	-0.180904	0.0873758	0.99995	2.19e-05	-0.0251827	0.812081	0.900519	0.0455069	0.0243597	0.8182	0.999986	6.05e-06	-0.185914	0.0795687	0.999928	3.14e-05	-0.0687602	0.514868	0.712915	0.146962	-0.0179191	0.865237	0.999986	5.92e-06	-0.189911	0.0720069	0.999999	2.7e-07
FBXO46	ENSG00000177051	1182.44	-0.188787	0.0105452	0.387975	0.411196	-0.029856	0.680911	0.999809	8.29e-05	0.0117748	0.870394	0.99995	2.19e-05	0.264132	0.000279875	0.0360679	1.44288	0.175901	0.0164987	0.999986	6.05e-06	0.0766608	0.297652	0.999928	3.14e-05	-0.13861	0.0753331	0.276201	0.558775	-0.109914	0.162762	0.999986	5.92e-06	0.053033	0.489891	0.999999	2.7e-07
SP9	ENSG00000217236	458.872	-0.252887	0.0105964	0.387975	0.411196	0.0095509	0.920974	0.999809	8.29e-05	-0.0345377	0.71861	0.99995	2.19e-05	0.308237	0.00148149	0.0729411	1.13703	0.191484	0.0513524	0.999986	6.05e-06	-0.0241471	0.807674	0.999928	3.14e-05	-0.131813	0.244736	0.486047	0.313322	-0.528709	1.27e-05	0.0317954	1.49764	-0.0231232	0.836574	0.999999	2.7e-07
AL049844.3	ENSG00000280148	3491.46	0.145044	0.0106113	0.387975	0.411196	0.0577058	0.307331	0.999809	8.29e-05	-0.0177935	0.752569	0.99995	2.19e-05	-0.0428809	0.450188	0.649932	0.187132	0.0374029	0.511538	0.999986	6.05e-06	0.0264264	0.642959	0.999928	3.14e-05	0.21473	0.000140736	0.0100711	1.99692	0.038806	0.494488	0.999986	5.92e-06	0.0556692	0.323579	0.999999	2.7e-07
WDR1	ENSG00000071127	23001.3	-0.0985477	0.0106313	0.388075	0.411084	-0.0135279	0.725112	0.999809	8.29e-05	-0.143048	0.000200111	0.157981	0.801394	-0.0482672	0.21078	0.422161	0.374522	0.0388315	0.314553	0.999986	6.05e-06	-0.0911893	0.0183121	0.999928	3.14e-05	0.07146	0.0632041	0.253556	0.595925	-0.0515125	0.181255	0.999986	5.92e-06	-0.0140356	0.714985	0.999999	2.7e-07
PPP1R2B	ENSG00000231989	33.3649	0.761274	0.0107224	0.390769	0.408079	0.208951	0.493627	0.999809	8.29e-05	0.489681	0.0971802	0.99995	2.19e-05	-0.665527	0.0246875	0.191224	0.718458	-0.335164	0.254554	0.999986	6.05e-06	-0.10848	0.706524	0.999928	3.14e-05	-0.314256	0.237143	0.479058	0.319612	-0.265829	0.326886	0.999986	5.92e-06	-0.157531	0.547447	0.999999	2.7e-07
POFUT2	ENSG00000186866	1839.16	-0.178627	0.0108131	0.393437	0.405125	-0.0374089	0.588037	0.999809	8.29e-05	-0.0640814	0.35169	0.99995	2.19e-05	-0.0225089	0.745985	0.860525	0.0652364	-0.0423707	0.545142	0.999986	6.05e-06	-0.011222	0.872601	0.999928	3.14e-05	-0.126066	0.0579505	0.242493	0.615301	-0.113076	0.0899129	0.999986	5.92e-06	-0.131628	0.046968	0.999999	2.7e-07
IL9RP3	ENSG00000226942	45.4945	0.72526	0.0108519	0.394209	0.404273	0.470475	0.0978265	0.999809	8.29e-05	0.375014	0.185318	0.99995	2.19e-05	0.471073	0.114533	0.318934	0.496299	0.0257815	0.935478	0.999986	6.05e-06	0.607892	0.0432159	0.999928	3.14e-05	0.233159	0.232465	0.474942	0.32336	0.0524568	0.793722	0.999986	5.92e-06	0.147926	0.449172	0.999999	2.7e-07
ULK1	ENSG00000177169	1731.41	-0.172836	0.0108844	0.394434	0.404026	-0.0803168	0.230637	0.999809	8.29e-05	-0.0075886	0.90924	0.99995	2.19e-05	0.00655774	0.921524	0.960217	0.0176307	-0.00169985	0.97976	0.999986	6.05e-06	-0.0408812	0.542322	0.999928	3.14e-05	-0.21692	0.00132883	0.0392223	1.40647	0.0354461	0.598737	0.999986	5.92e-06	-0.0648674	0.332378	0.999999	2.7e-07
C1orf53	ENSG00000203724	94.0888	-0.648889	0.0108932	0.394434	0.404026	-0.146022	0.549615	0.999809	8.29e-05	0.116503	0.627612	0.99995	2.19e-05	0.681618	0.00662675	0.129348	0.88824	0.388741	0.128497	0.999986	6.05e-06	-0.0633121	0.808414	0.999928	3.14e-05	0.0875005	0.709635	0.840501	0.0754618	-0.420678	0.081768	0.999986	5.92e-06	-0.0361621	0.87765	0.999999	2.7e-07
JAZF1-AS1	ENSG00000234336	16.9021	-1.19628	0.01095	0.395856	0.402463	-0.760718	0.0761962	0.999809	8.29e-05	-0.588053	0.157033	0.99995	2.19e-05	0.611572	0.165007	0.37374	0.42743	0.25703	0.574945	0.999986	6.05e-06	0.286007	0.531283	0.999928	3.14e-05	-0.177057	0.644508	0.803794	0.0948553	0.305713	0.417445	0.999986	5.92e-06	0.218974	0.556389	0.999999	2.7e-07
CORO2A	ENSG00000106789	602.036	0.21222	0.0109718	0.396008	0.402296	0.145296	0.0769431	0.999809	8.29e-05	0.15468	0.0571111	0.99995	2.19e-05	0.0650239	0.4198	0.623316	0.205292	-0.0350598	0.670405	0.999986	6.05e-06	0.177619	0.0287896	0.999928	3.14e-05	-0.065597	0.366003	0.595811	0.224891	0.122946	0.0903997	0.999986	5.92e-06	-0.0773196	0.284644	0.999999	2.7e-07
ATG13	ENSG00000175224	7120.29	0.0840757	0.0110098	0.396742	0.401491	0.103396	0.00155752	0.656953	0.182466	0.0761934	0.0192126	0.99995	2.19e-05	0.031717	0.328692	0.53819	0.269064	-0.0197019	0.547906	0.999986	6.05e-06	0.0148566	0.650164	0.999928	3.14e-05	0.0186902	0.547696	0.736599	0.132769	0.0998849	0.0013379	0.613959	0.211861	0.0209888	0.497849	0.999999	2.7e-07
GNL2	ENSG00000134697	18397.3	0.127137	0.0111104	0.399727	0.398236	0.0815884	0.102665	0.999809	8.29e-05	-0.00782853	0.875512	0.99995	2.19e-05	0.0830093	0.096517	0.299181	0.524066	0.0280358	0.575204	0.999986	6.05e-06	-0.00246522	0.96071	0.999928	3.14e-05	0.117949	0.0173407	0.135155	0.869168	0.124051	0.0123641	0.999986	5.92e-06	0.0847473	0.0871305	0.999999	2.7e-07
IWS1	ENSG00000163166	7292.61	0.137231	0.0111785	0.400892	0.396973	0.0329335	0.541508	0.999809	8.29e-05	0.0652984	0.224867	0.99995	2.19e-05	-0.0242808	0.651442	0.801155	0.0962832	-0.0152845	0.776778	0.999986	6.05e-06	-0.00363285	0.946277	0.999928	3.14e-05	-0.017752	0.735945	0.856521	0.0672622	0.0474745	0.367299	0.999986	5.92e-06	-0.0201337	0.701671	0.999999	2.7e-07
TSSC2	ENSG00000223756	69.2344	0.637106	0.0111678	0.400892	0.396973	0.515404	0.0384128	0.999809	8.29e-05	0.465393	0.0602696	0.99995	2.19e-05	0.699061	0.00548555	0.121525	0.915333	0.664321	0.00914692	0.999986	6.05e-06	0.512488	0.0459361	0.999928	3.14e-05	0.304355	0.194087	0.435373	0.361139	0.268253	0.258611	0.999986	5.92e-06	0.242473	0.300173	0.999999	2.7e-07
TYMP	ENSG00000025708	61.6922	-0.680599	0.0112199	0.401736	0.396059	-0.223958	0.375238	0.999809	8.29e-05	0.0193905	0.937337	0.99995	2.19e-05	-0.104732	0.680149	0.820572	0.0858832	0.120336	0.636245	0.999986	6.05e-06	-0.626962	0.0190928	0.999928	3.14e-05	0.0929424	0.693296	0.831926	0.0799152	-0.144509	0.549728	0.999986	5.92e-06	0.125457	0.592129	0.999999	2.7e-07
SUPT5H	ENSG00000196235	13647.6	0.117174	0.011254	0.402318	0.395431	0.00764216	0.868478	0.999809	8.29e-05	0.0105605	0.818755	0.99995	2.19e-05	0.123928	0.00718821	0.133248	0.875339	0.075234	0.103517	0.999986	6.05e-06	0.0442059	0.338973	0.999928	3.14e-05	0.168507	0.000229979	0.0142008	1.84769	0.0660634	0.14931	0.999986	5.92e-06	0.081417	0.0748898	0.999999	2.7e-07
CDK15	ENSG00000138395	14.1026	-1.50869	0.0113181	0.403115	0.394571	-0.190582	0.694258	0.999809	8.29e-05	-0.036432	0.938642	0.99995	2.19e-05	-0.185719	0.720394	0.844469	0.0734163	-0.19225	0.717134	0.999986	6.05e-06	-0.0120203	0.981615	0.999928	3.14e-05	0.163037	0.687439	0.82845	0.0817338	-0.298339	0.479051	0.999986	5.92e-06	-0.317736	0.442869	0.999999	2.7e-07
POLR3C	ENSG00000186141	5473.84	0.111585	0.0113301	0.403115	0.394571	0.033458	0.444874	0.999809	8.29e-05	0.0803674	0.0650301	0.99995	2.19e-05	0.0652864	0.132641	0.340641	0.467703	0.00466462	0.915064	0.999986	6.05e-06	0.0935666	0.0320719	0.999928	3.14e-05	0.117617	0.00498631	0.0769014	1.11407	0.00271963	0.94847	0.999986	5.92e-06	0.126617	0.00242776	0.443825	0.352788
GLDCP1	ENSG00000248590	15.0165	-1.97848	0.0113025	0.403115	0.394571	-1.50106	0.0461902	0.999809	8.29e-05	-0.41476	0.569045	0.99995	2.19e-05	-0.652505	0.400744	0.606402	0.217239	-0.51275	0.510783	0.999986	6.05e-06	-0.464408	0.550836	0.999928	3.14e-05	0.29142	0.697587	0.834137	0.0787627	-0.0688013	0.927924	0.999986	5.92e-06	0.0563479	0.940219	0.999999	2.7e-07
FBRSL1	ENSG00000112787	5405.5	-0.267912	0.0114106	0.4048	0.39276	0.0304544	0.773059	0.999809	8.29e-05	0.091237	0.387254	0.99995	2.19e-05	0.241263	0.0222773	0.186357	0.729655	0.092154	0.383259	0.999986	6.05e-06	-0.116864	0.269285	0.999928	3.14e-05	-0.0207204	0.844413	0.918378	0.0369784	-0.178874	0.0906105	0.999986	5.92e-06	0.0392881	0.709517	0.999999	2.7e-07
LOXL1-AS1	ENSG00000261801	75.2607	0.587479	0.011416	0.4048	0.39276	0.254386	0.275293	0.999809	8.29e-05	0.636237	0.00482698	0.803996	0.0947459	-0.240127	0.274354	0.487367	0.312143	0.212607	0.327636	0.999986	6.05e-06	0.0767363	0.725827	0.999928	3.14e-05	-0.716608	0.000796725	0.0292731	1.53353	-0.145497	0.484997	0.999986	5.92e-06	-0.330716	0.110088	0.999999	2.7e-07
AC008738.7	ENSG00000273420	436.123	-0.536049	0.0114315	0.4048	0.39276	0.0685141	0.742709	0.999809	8.29e-05	0.178798	0.390159	0.99995	2.19e-05	0.632349	0.00238484	0.0918246	1.03704	0.283378	0.175819	0.999986	6.05e-06	-0.145193	0.490435	0.999928	3.14e-05	0.188117	0.363725	0.594074	0.22616	-0.194617	0.35051	0.999986	5.92e-06	-0.0520991	0.801496	0.999999	2.7e-07
FYN	ENSG00000010810	4432.69	0.0995925	0.0114578	0.405096	0.392442	0.0422929	0.278522	0.999809	8.29e-05	0.0122031	0.753459	0.99995	2.19e-05	0.00317351	0.93455	0.966486	0.0148046	-0.0462889	0.235681	0.999986	6.05e-06	0.0303479	0.43576	0.999928	3.14e-05	-0.0981786	0.00913849	0.101427	0.993846	0.054814	0.145613	0.999986	5.92e-06	-0.0264048	0.480253	0.999999	2.7e-07
EZR	ENSG00000092820	16504	0.0964628	0.011584	0.405918	0.391561	-0.0146815	0.700259	0.999809	8.29e-05	0.0140658	0.711746	0.99995	2.19e-05	-0.0339634	0.372348	0.57918	0.237187	-0.000439202	0.990814	0.999986	6.05e-06	0.0127687	0.737846	0.999928	3.14e-05	0.0636345	0.0933319	0.304504	0.516407	0.0269518	0.477892	0.999986	5.92e-06	-0.0205489	0.587511	0.999999	2.7e-07
LSR	ENSG00000105699	1785.94	-0.287007	0.0116148	0.405918	0.391561	-0.0934183	0.408468	0.999809	8.29e-05	-0.179237	0.112484	0.99995	2.19e-05	0.123152	0.275999	0.488892	0.310787	0.0106043	0.925527	0.999986	6.05e-06	-0.0789333	0.487089	0.999928	3.14e-05	-0.0874082	0.435515	0.651408	0.186147	-0.0934873	0.404792	0.999986	5.92e-06	-0.14958	0.181531	0.999999	2.7e-07
UTP23	ENSG00000147679	3452.24	0.175145	0.0116436	0.405918	0.391561	0.0295952	0.669304	0.999809	8.29e-05	0.0315917	0.647779	0.99995	2.19e-05	0.00465978	0.946451	0.972938	0.011915	0.0381723	0.583208	0.999986	6.05e-06	-0.0052382	0.940028	0.999928	3.14e-05	0.26528	0.00013416	0.0098595	2.00615	0.0463035	0.507434	0.999986	5.92e-06	0.0155444	0.823121	0.999999	2.7e-07
TMEM134	ENSG00000172663	648.268	-0.516076	0.011515	0.405918	0.391561	0.0123796	0.951204	0.999809	8.29e-05	-0.11093	0.583349	0.99995	2.19e-05	0.4829	0.0173618	0.174611	0.757928	0.252453	0.215326	0.999986	6.05e-06	0.0658348	0.747087	0.999928	3.14e-05	0.297903	0.138283	0.371963	0.4295	-0.00626657	0.975207	0.999986	5.92e-06	-0.0264245	0.895492	0.999999	2.7e-07
ERICH5	ENSG00000177459	207.987	0.471546	0.0115384	0.405918	0.391561	0.21625	0.246262	0.999809	8.29e-05	0.222248	0.230377	0.99995	2.19e-05	0.351723	0.0484971	0.236957	0.62533	0.330946	0.0654321	0.999986	6.05e-06	0.464799	0.00940971	0.856536	0.0672543	0.0792672	0.649032	0.806573	0.0933561	0.251508	0.1485	0.999986	5.92e-06	0.0892414	0.606686	0.999999	2.7e-07
RTN4RL1	ENSG00000185924	50.3837	-0.780392	0.0115486	0.405918	0.391561	-0.582162	0.0508059	0.999809	8.29e-05	-0.37997	0.192936	0.99995	2.19e-05	0.031567	0.910886	0.955642	0.0197049	-0.21178	0.461589	0.999986	6.05e-06	0.0143847	0.959737	0.999928	3.14e-05	-0.425355	0.168551	0.406753	0.39067	-0.17939	0.561122	0.999986	5.92e-06	-0.333373	0.275582	0.999999	2.7e-07
DDX50P1	ENSG00000229816	10.0465	1.5773	0.0116386	0.405918	0.391561	0.936764	0.144569	0.999809	8.29e-05	1.60518	0.00843236	0.987488	0.00546808	0.503009	0.428972	0.632101	0.199214	0.522466	0.420163	0.999986	6.05e-06	0.666297	0.297273	0.999928	3.14e-05	0.0802418	0.851729	0.922853	0.0348674	0.021858	0.960283	0.999986	5.92e-06	0.11685	0.784219	0.999999	2.7e-07
AC093627.4	ENSG00000240859	24.4288	-1.00062	0.0115858	0.405918	0.391561	-0.239085	0.510359	0.999809	8.29e-05	-0.155757	0.663775	0.99995	2.19e-05	-0.323328	0.370187	0.577003	0.238822	-0.103034	0.775591	0.999986	6.05e-06	-0.0609707	0.865752	0.999928	3.14e-05	-0.128848	0.77059	0.876942	0.0570292	-0.107893	0.812608	0.999986	5.92e-06	-0.182993	0.681048	0.999999	2.7e-07
C2orf15	ENSG00000273045	150.049	0.38079	0.0116004	0.405918	0.391561	0.147998	0.325196	0.999809	8.29e-05	0.310066	0.0356714	0.99995	2.19e-05	0.136588	0.342875	0.550694	0.25909	0.0258449	0.860277	0.999986	6.05e-06	-0.0210228	0.886442	0.999928	3.14e-05	0.0731339	0.648858	0.806493	0.0933993	0.0561947	0.733276	0.999986	5.92e-06	0.163627	0.304076	0.999999	2.7e-07
RBBP8	ENSG00000101773	6593.57	0.152008	0.0117957	0.405936	0.391542	0.120128	0.0459559	0.999809	8.29e-05	0.0478648	0.426093	0.99995	2.19e-05	-0.117161	0.0503336	0.239332	0.621	-0.0764067	0.202668	0.999986	6.05e-06	-0.0797175	0.183871	0.999928	3.14e-05	-0.0298161	0.618534	0.786983	0.104034	0.06761	0.25892	0.999986	5.92e-06	0.0335402	0.574437	0.999999	2.7e-07
MFSD1	ENSG00000118855	1979.32	-0.149974	0.0117506	0.405936	0.391542	-0.0890704	0.129572	0.999809	8.29e-05	-0.0157347	0.787392	0.99995	2.19e-05	-0.0741056	0.208003	0.419176	0.377604	0.0234342	0.691857	0.999986	6.05e-06	0.0900812	0.126975	0.999928	3.14e-05	-0.0930079	0.117328	0.3411	0.467118	-0.117528	0.0496876	0.999986	5.92e-06	0.0240606	0.682662	0.999999	2.7e-07
TMEM254	ENSG00000133678	646.616	-0.217082	0.0117145	0.405936	0.391542	-0.0246833	0.768141	0.999809	8.29e-05	-0.134714	0.106964	0.99995	2.19e-05	-0.211362	0.0114026	0.151446	0.819743	-0.191856	0.0231719	0.999986	6.05e-06	-0.0824925	0.3263	0.999928	3.14e-05	-0.271715	0.000950427	0.0328482	1.48349	-0.0497498	0.544607	0.999986	5.92e-06	-0.094559	0.243475	0.999999	2.7e-07
MBIP	ENSG00000151332	1521.13	0.132464	0.0117921	0.405936	0.391542	0.0932907	0.0726661	0.999809	8.29e-05	-0.0485287	0.350348	0.99995	2.19e-05	-0.016842	0.745743	0.860378	0.0653107	0.0356506	0.496111	0.999986	6.05e-06	0.0548586	0.294624	0.999928	3.14e-05	-0.0177562	0.764471	0.873783	0.0585965	-0.0993829	0.103538	0.999986	5.92e-06	-0.0498981	0.400018	0.999999	2.7e-07
COMTD1	ENSG00000165644	571.426	-0.529834	0.0118427	0.405936	0.391542	0.0142928	0.945163	0.999809	8.29e-05	0.0915794	0.658609	0.99995	2.19e-05	0.734561	0.000436481	0.04352	1.36131	0.372584	0.0761581	0.999986	6.05e-06	0.0135076	0.94899	0.999928	3.14e-05	0.0391039	0.847702	0.920352	0.0360459	-0.392307	0.0549595	0.999986	5.92e-06	-0.110463	0.58734	0.999999	2.7e-07
NCLP1	ENSG00000213212	13.1287	1.10114	0.0118307	0.405936	0.391542	0.365453	0.419314	0.999809	8.29e-05	0.253525	0.574448	0.99995	2.19e-05	2.19757	0.00316064	0.0992579	1.00324	1.52636	0.0494351	0.999986	6.05e-06	2.3301	0.0018182	0.45327	0.343643	0.60019	0.120442	0.346444	0.460367	-0.574075	0.191808	0.999986	5.92e-06	0.278556	0.479071	0.999999	2.7e-07
USP51	ENSG00000247746	206.139	-0.408194	0.011711	0.405936	0.391542	-0.38004	0.0170169	0.999809	8.29e-05	-0.200422	0.201447	0.99995	2.19e-05	-0.164356	0.289552	0.501646	0.299602	-0.19185	0.220966	0.999986	6.05e-06	0.0547419	0.724642	0.999928	3.14e-05	-0.190629	0.255842	0.49873	0.302134	0.0333896	0.842151	0.999986	5.92e-06	-0.0604767	0.715176	0.999999	2.7e-07
SERBP1P5	ENSG00000249565	2137.06	0.178663	0.0118411	0.405936	0.391542	-0.00587237	0.933918	0.999809	8.29e-05	-0.00691933	0.921901	0.99995	2.19e-05	-0.108376	0.126519	0.33324	0.477243	0.0156413	0.825942	0.999986	6.05e-06	0.041352	0.560864	0.999928	3.14e-05	0.0588625	0.397492	0.620407	0.207323	0.0508296	0.466312	0.999986	5.92e-06	0.00826419	0.905218	0.999999	2.7e-07
AC110285.6	ENSG00000279692	65.634	-0.711885	0.0116879	0.405936	0.391542	-0.67367	0.0144623	0.999809	8.29e-05	0.0639019	0.807258	0.99995	2.19e-05	0.896987	0.00155069	0.0743509	1.12871	0.497726	0.087353	0.999986	6.05e-06	-0.193805	0.523179	0.999928	3.14e-05	-0.076175	0.764251	0.873707	0.0586341	-0.263041	0.309124	0.999986	5.92e-06	0.708863	0.00399521	0.542481	0.265615
AL035653.1	ENSG00000288548	3.37686	-3.74852	0.0117613	0.405936	0.391542	-0.252383	0.797679	0.999809	8.29e-05	-0.526382	0.595375	0.99995	2.19e-05	0.711669	0.549692	0.729528	0.136958	0.663026	0.583287	0.999986	6.05e-06	-0.703478	0.602923	0.999928	3.14e-05	0.0928528	0.93067	0.965786	0.0151193	1.33505	0.187679	0.999986	5.92e-06	0.780363	0.446135	0.999999	2.7e-07
NA	ENSG00000289311	12.2787	1.38058	0.0117441	0.405936	0.391542	0.411904	0.473063	0.999809	8.29e-05	0.549319	0.328547	0.99995	2.19e-05	1.04272	0.0594281	0.252731	0.597342	0.818145	0.148828	0.999986	6.05e-06	0.440964	0.447194	0.999928	3.14e-05	0.638582	0.167748	0.406027	0.391446	0.155677	0.747338	0.999986	5.92e-06	0.114837	0.808987	0.999999	2.7e-07
NDC80	ENSG00000080986	2696.39	0.170379	0.0120341	0.406303	0.39115	0.0331087	0.624362	0.999809	8.29e-05	0.0128815	0.848457	0.99995	2.19e-05	0.0180292	0.793557	0.89006	0.0505805	-0.00112097	0.987108	0.999986	6.05e-06	0.112547	0.10378	0.999928	3.14e-05	0.0794378	0.221156	0.464541	0.332976	0.0248866	0.702172	0.999986	5.92e-06	0.0260811	0.687415	0.999999	2.7e-07
FKBP1A	ENSG00000088832	8998.86	-0.137556	0.012027	0.406303	0.39115	0.000128462	0.99812	0.999809	8.29e-05	-0.00400669	0.941351	0.99995	2.19e-05	0.124634	0.0222579	0.186319	0.729744	0.0494403	0.365751	0.999986	6.05e-06	-0.0263349	0.630257	0.999928	3.14e-05	0.0348278	0.521211	0.717299	0.144299	-0.0967025	0.0755309	0.999986	5.92e-06	0.0431945	0.425514	0.999999	2.7e-07
NOMO1	ENSG00000103512	5573.84	0.151922	0.0119305	0.406303	0.39115	0.0305966	0.611903	0.999809	8.29e-05	0.128173	0.0330616	0.99995	2.19e-05	-0.101822	0.0918999	0.294202	0.531354	-0.0771792	0.202598	0.999986	6.05e-06	-0.0224301	0.711023	0.999928	3.14e-05	0.147038	0.0142468	0.123023	0.910013	-0.000322022	0.99573	0.999986	5.92e-06	0.077168	0.197753	0.999999	2.7e-07
TMEM214	ENSG00000119777	3917.24	-0.115179	0.0119921	0.406303	0.39115	-0.0823292	0.0693462	0.999809	8.29e-05	-0.0304628	0.498898	0.99995	2.19e-05	-0.139198	0.00214479	0.0871306	1.05983	-0.0512202	0.260985	0.999986	6.05e-06	-0.131926	0.00388899	0.645856	0.189864	-0.116442	0.00828677	0.0964474	1.01571	-0.0670176	0.129669	0.999986	5.92e-06	0.0182978	0.675985	0.999999	2.7e-07
WDR33	ENSG00000136709	10787.6	0.132721	0.0120262	0.406303	0.39115	0.0274081	0.603447	0.999809	8.29e-05	0.0331254	0.529589	0.99995	2.19e-05	-0.0366489	0.486733	0.680496	0.167175	0.00790249	0.880968	0.999986	6.05e-06	-0.0173565	0.742328	0.999928	3.14e-05	-0.0330738	0.528477	0.72285	0.140952	0.0245849	0.639513	0.999986	5.92e-06	-0.0365056	0.48597	0.999999	2.7e-07
TPGS1	ENSG00000141933	195.576	-0.889955	0.0119999	0.406303	0.39115	-0.0516296	0.881764	0.999809	8.29e-05	0.430471	0.21201	0.99995	2.19e-05	1.18204	0.000713255	0.0536303	1.27059	0.644246	0.0668792	0.999986	6.05e-06	-0.34515	0.333645	0.999928	3.14e-05	-0.697368	0.0411759	0.205276	0.687661	-1.06166	0.00198887	0.677985	0.16878	-0.00794125	0.981332	0.999999	2.7e-07
PROSER2	ENSG00000148426	1476.26	-0.150188	0.0120231	0.406303	0.39115	-0.0389094	0.504413	0.999809	8.29e-05	0.0226264	0.694515	0.99995	2.19e-05	0.109363	0.0586716	0.251439	0.599568	0.0393345	0.503211	0.999986	6.05e-06	-0.069458	0.239929	0.999928	3.14e-05	0.0651751	0.217732	0.4614	0.335923	-0.0293681	0.582796	0.999986	5.92e-06	0.0762172	0.147388	0.999999	2.7e-07
IFNGR2	ENSG00000159128	2447.55	-0.1768	0.0119664	0.406303	0.39115	-0.1046	0.134363	0.999809	8.29e-05	-0.188872	0.00680129	0.917477	0.037405	-0.106191	0.127122	0.334019	0.476229	-0.0997489	0.153319	0.999986	6.05e-06	-0.138095	0.0482518	0.999928	3.14e-05	-0.0511629	0.485857	0.691846	0.159991	-0.134701	0.0689368	0.999986	5.92e-06	-0.139028	0.0578372	0.999999	2.7e-07
PLCG1-AS1	ENSG00000226648	2555.26	0.148305	0.0119512	0.406303	0.39115	-0.0445744	0.448762	0.999809	8.29e-05	0.0415924	0.47672	0.99995	2.19e-05	0.0568007	0.334162	0.543109	0.265113	0.0275908	0.641426	0.999986	6.05e-06	0.0476901	0.420719	0.999928	3.14e-05	0.140945	0.0138583	0.122069	0.913393	0.0772723	0.179473	0.999986	5.92e-06	0.106938	0.0611228	0.999999	2.7e-07
MIR6084	ENSG00000284005	10.397	-1.95094	0.0119759	0.406303	0.39115	-0.375413	0.547523	0.999809	8.29e-05	0.43739	0.459335	0.99995	2.19e-05	0.356668	0.574722	0.748217	0.125973	0.753733	0.232697	0.999986	6.05e-06	-0.749844	0.282861	0.999928	3.14e-05	-0.724225	0.211575	0.454813	0.342167	-1.44681	0.0211008	0.999986	5.92e-06	0.111904	0.839723	0.999999	2.7e-07
CLCNKB	ENSG00000184908	42.6181	-0.79534	0.0120648	0.406729	0.390695	-0.329608	0.262126	0.999809	8.29e-05	-0.706938	0.0185427	0.99995	2.19e-05	0.0231391	0.93705	0.968091	0.0140838	0.440947	0.128728	0.999986	6.05e-06	-0.307477	0.313315	0.999928	3.14e-05	-0.468654	0.075594	0.276717	0.557964	0.240757	0.347375	0.999986	5.92e-06	-0.330618	0.204063	0.999999	2.7e-07
NA	ENSG00000289037	10.9067	-1.52246	0.0121682	0.409603	0.387637	-0.629778	0.219512	0.999809	8.29e-05	-0.0767312	0.873033	0.99995	2.19e-05	0.423485	0.411184	0.615571	0.210722	-0.168028	0.7601	0.999986	6.05e-06	0.338656	0.520214	0.999928	3.14e-05	0.224018	0.602326	0.777001	0.109579	-0.445204	0.334589	0.999986	5.92e-06	-0.892394	0.0574676	0.999999	2.7e-07
TAP1	ENSG00000168394	759.879	-0.239136	0.0122047	0.410217	0.386986	-0.00592968	0.949287	0.999809	8.29e-05	-0.0750264	0.419565	0.99995	2.19e-05	-0.0300127	0.74486	0.859635	0.0656857	-0.167638	0.0727987	0.999986	6.05e-06	-0.0546135	0.557389	0.999928	3.14e-05	-0.149968	0.0960509	0.308719	0.510436	-0.172325	0.0574357	0.999986	5.92e-06	-0.175478	0.0506188	0.999999	2.7e-07
STIP1P3	ENSG00000225536	10.9276	-1.62444	0.012269	0.411734	0.385384	-0.307699	0.535008	0.999809	8.29e-05	-0.14542	0.76159	0.99995	2.19e-05	0.475632	0.405728	0.610492	0.21432	0.0243908	0.968218	0.999986	6.05e-06	0.710222	0.214188	0.999928	3.14e-05	-0.454444	0.238556	0.480522	0.318287	-0.0397854	0.916692	0.999986	5.92e-06	0.272722	0.453079	0.999999	2.7e-07
AL512428.1	ENSG00000282804	1.0889	-4.06539	0.0122865	0.411734	0.385384	-1.44209	0.276321	0.999809	8.29e-05	-2.67958	0.0791273	0.99995	2.19e-05	-1.59626	0.391978	0.597884	0.223383	-1.34225	0.471638	0.999986	6.05e-06	-0.518318	0.77047	0.999928	3.14e-05	-0.471802	0.764217	0.873707	0.0586341	1.18573	0.402117	0.999986	5.92e-06	0.309408	0.834009	0.999999	2.7e-07
AC010336.1	ENSG00000214248	435.307	0.250301	0.0123659	0.413051	0.383996	0.307456	0.00170057	0.670859	0.173369	0.232004	0.0174419	0.99995	2.19e-05	0.0913919	0.322508	0.53276	0.273468	-0.0158615	0.865875	0.999986	6.05e-06	0.0386827	0.679612	0.999928	3.14e-05	0.164579	0.0853691	0.293861	0.531858	-0.0689614	0.484879	0.999986	5.92e-06	-0.0656553	0.497095	0.999999	2.7e-07
SEBOX	ENSG00000274529	19.1166	-0.953979	0.0123809	0.413051	0.383996	-0.730584	0.0412659	0.999809	8.29e-05	-0.547756	0.113395	0.99995	2.19e-05	0.14417	0.680568	0.820818	0.085753	-0.175897	0.630866	0.999986	6.05e-06	-0.320737	0.386475	0.999928	3.14e-05	1.11347	0.00149592	0.0413366	1.38366	-0.0012256	0.997534	0.999986	5.92e-06	0.355223	0.337852	0.999999	2.7e-07
TBCE	ENSG00000285053	6864.03	0.0940442	0.0123574	0.413051	0.383996	-0.0169386	0.650625	0.999809	8.29e-05	-0.028427	0.44546	0.99995	2.19e-05	0.0634217	0.0913041	0.293784	0.531972	0.0784692	0.037837	0.999986	6.05e-06	0.0621755	0.100138	0.999928	3.14e-05	0.0657744	0.0684764	0.263838	0.578662	0.0203726	0.573994	0.999986	5.92e-06	0.07729	0.0316886	0.999999	2.7e-07
RAI2	ENSG00000131831	78.053	0.579646	0.0124131	0.413512	0.383512	0.1085	0.644697	0.999809	8.29e-05	0.604702	0.00731067	0.941484	0.026187	0.0747187	0.717514	0.842816	0.0742674	-0.513065	0.0181109	0.999986	6.05e-06	-0.172346	0.416452	0.999928	3.14e-05	-0.283276	0.163949	0.401716	0.396081	-0.250274	0.224733	0.999986	5.92e-06	-0.449937	0.0281235	0.999999	2.7e-07
ACADL	ENSG00000115361	203.596	-0.37277	0.012496	0.413684	0.383331	-0.242443	0.0950601	0.999809	8.29e-05	-0.247646	0.0856333	0.99995	2.19e-05	-0.105192	0.478692	0.674234	0.171189	0.169093	0.254308	0.999986	6.05e-06	0.0201707	0.89266	0.999928	3.14e-05	-0.22077	0.116531	0.340168	0.468307	-0.00368373	0.979085	0.999986	5.92e-06	-0.134936	0.332906	0.999999	2.7e-07
TIPARP	ENSG00000163659	2922.09	0.414416	0.0124656	0.413684	0.383331	0.152203	0.358744	0.999809	8.29e-05	0.299712	0.0703841	0.99995	2.19e-05	-0.0483263	0.770602	0.875759	0.0576155	0.0183018	0.912135	0.999986	6.05e-06	0.146762	0.376015	0.999928	3.14e-05	-0.1031	0.530368	0.724008	0.140257	0.0362756	0.825258	0.999986	5.92e-06	0.0498195	0.761593	0.999999	2.7e-07
ZNF672	ENSG00000171161	1175.44	-0.32906	0.0125102	0.413684	0.383331	-0.0910752	0.486087	0.999809	8.29e-05	-0.0664077	0.610785	0.99995	2.19e-05	0.119355	0.358405	0.565932	0.247236	0.0578327	0.657191	0.999986	6.05e-06	-0.152438	0.243212	0.999928	3.14e-05	-0.0104524	0.936421	0.968431	0.0139313	-0.139681	0.288218	0.999986	5.92e-06	-0.00274002	0.983274	0.999999	2.7e-07
F8	ENSG00000185010	182.665	-0.356024	0.0124927	0.413684	0.383331	-0.149766	0.273459	0.999809	8.29e-05	-0.0432335	0.747626	0.99995	2.19e-05	0.000465195	0.997292	0.999159	0.000365576	-0.12538	0.37218	0.999986	6.05e-06	-0.151667	0.280984	0.999928	3.14e-05	0.151147	0.239635	0.481369	0.317522	0.184141	0.15689	0.999986	5.92e-06	0.0836077	0.515377	0.999999	2.7e-07
TM4SF19-TCTEX1D2	ENSG00000273331	40.0021	-0.873961	0.0124924	0.413684	0.383331	-0.1009	0.752685	0.999809	8.29e-05	-0.462965	0.154256	0.99995	2.19e-05	0.351965	0.278982	0.491707	0.308293	-0.00918888	0.978175	0.999986	6.05e-06	0.200161	0.546215	0.999928	3.14e-05	0.216709	0.460617	0.671426	0.173002	-0.103961	0.729816	0.999986	5.92e-06	-0.0691941	0.815164	0.999999	2.7e-07
AC005775.1	ENSG00000266933	122.901	-0.793999	0.0125657	0.414909	0.382047	0.111654	0.714695	0.999809	8.29e-05	0.357133	0.238464	0.99995	2.19e-05	1.09012	0.000415182	0.0428523	1.36803	0.61799	0.0480025	0.999986	6.05e-06	-0.464947	0.149939	0.999928	3.14e-05	-0.535814	0.069606	0.266274	0.574671	-0.838665	0.00489182	0.927448	0.0327103	-0.0621758	0.831607	0.999999	2.7e-07
KIAA0895L	ENSG00000196123	629.22	-0.248624	0.0125871	0.415005	0.381947	-0.242225	0.0133568	0.999809	8.29e-05	-0.201757	0.0373576	0.99995	2.19e-05	0.16702	0.0867245	0.288816	0.539379	-0.00847234	0.932062	0.999986	6.05e-06	0.0212028	0.830824	0.999928	3.14e-05	-0.325946	0.00023029	0.0142008	1.84769	-0.0697435	0.429085	0.999986	5.92e-06	-0.180928	0.0391227	0.999999	2.7e-07
DUSP15	ENSG00000149599	93.3116	-0.729282	0.012635	0.415434	0.381498	-0.342492	0.227017	0.999809	8.29e-05	-0.252123	0.36977	0.99995	2.19e-05	0.525973	0.0654129	0.261856	0.581937	0.367637	0.202604	0.999986	6.05e-06	0.100437	0.730066	0.999928	3.14e-05	-0.235215	0.390506	0.614781	0.211279	-0.447181	0.106602	0.999986	5.92e-06	-0.0555403	0.83794	0.999999	2.7e-07
AC103691.1	ENSG00000274383	12.229	-1.51768	0.0126371	0.415434	0.381498	-0.494654	0.33799	0.999809	8.29e-05	-0.80005	0.127293	0.99995	2.19e-05	-0.102431	0.848169	0.920015	0.0362049	-0.148401	0.786367	0.999986	6.05e-06	-0.426863	0.446272	0.999928	3.14e-05	-0.408303	0.365548	0.595454	0.225152	-0.199154	0.659072	0.999986	5.92e-06	-0.0238436	0.956732	0.999999	2.7e-07
SLC44A3	ENSG00000143036	296.934	-0.282736	0.0126734	0.416019	0.380886	-0.00830618	0.938818	0.999809	8.29e-05	-0.193266	0.0750514	0.99995	2.19e-05	0.0806758	0.474807	0.670803	0.173405	0.149421	0.191025	0.999986	6.05e-06	0.117458	0.304785	0.999928	3.14e-05	-0.104193	0.28593	0.525967	0.279042	-0.016172	0.869426	0.999986	5.92e-06	-0.0926461	0.340174	0.999999	2.7e-07
TANGO6	ENSG00000103047	1615.35	0.179399	0.0127488	0.416809	0.380063	0.117287	0.101082	0.999809	8.29e-05	0.0858608	0.228421	0.99995	2.19e-05	-0.109799	0.124715	0.33101	0.480158	-0.00434013	0.951805	0.999986	6.05e-06	-0.0366945	0.6098	0.999928	3.14e-05	0.0109759	0.875051	0.935038	0.0291707	-0.0723388	0.303181	0.999986	5.92e-06	0.0207328	0.765487	0.999999	2.7e-07
GTPBP10	ENSG00000105793	1835.18	0.21365	0.0127321	0.416809	0.380063	0.0598507	0.484177	0.999809	8.29e-05	0.125689	0.140225	0.99995	2.19e-05	-0.12156	0.155354	0.363878	0.439044	0.0333456	0.697196	0.999986	6.05e-06	0.0514273	0.548412	0.999928	3.14e-05	0.133311	0.11385	0.337024	0.472339	0.0719898	0.394675	0.999986	5.92e-06	0.0586113	0.486243	0.999999	2.7e-07
GGT7	ENSG00000131067	2034.59	-0.20937	0.0128065	0.416809	0.380063	-0.102967	0.216991	0.999809	8.29e-05	-0.144808	0.0818863	0.99995	2.19e-05	0.068336	0.413458	0.617578	0.209308	-0.0403248	0.631494	0.999986	6.05e-06	-0.105853	0.208732	0.999928	3.14e-05	-0.151559	0.0631668	0.25352	0.595988	-0.162399	0.0468973	0.999986	5.92e-06	-0.18786	0.0210192	0.999999	2.7e-07
NKX2-1	ENSG00000136352	71.1541	-0.551688	0.0127822	0.416809	0.380063	-0.0180281	0.930018	0.999809	8.29e-05	0.10338	0.607829	0.99995	2.19e-05	-0.219288	0.285443	0.497942	0.302821	-0.118535	0.567832	0.999986	6.05e-06	0.0294209	0.886029	0.999928	3.14e-05	-0.298741	0.14695	0.381518	0.418486	0.160389	0.428302	0.999986	5.92e-06	0.00188928	0.992484	0.999999	2.7e-07
SLC37A4	ENSG00000137700	3049.01	-0.179229	0.0127688	0.416809	0.380063	0.0639373	0.369541	0.999809	8.29e-05	-0.043296	0.543133	0.99995	2.19e-05	0.00806136	0.910379	0.955329	0.0198472	0.114243	0.111473	0.999986	6.05e-06	0.00928351	0.897297	0.999928	3.14e-05	-0.0372766	0.595169	0.771797	0.112497	0.0996914	0.155177	0.999986	5.92e-06	-0.0460442	0.510661	0.999999	2.7e-07
CIP2A	ENSG00000163507	6676.21	0.150124	0.0128086	0.416809	0.380063	0.0305946	0.61135	0.999809	8.29e-05	0.0603421	0.31536	0.99995	2.19e-05	-0.105968	0.0777469	0.277971	0.556001	-0.0443446	0.461191	0.999986	6.05e-06	-0.0445484	0.45921	0.999928	3.14e-05	0.185556	0.00196379	0.0478415	1.3202	-0.00210618	0.972057	0.999986	5.92e-06	0.115973	0.0527445	0.999999	2.7e-07
MUC5B	ENSG00000117983	21.2048	2.52242	0.0128927	0.416879	0.37999	1.87274	0.0659403	0.999809	8.29e-05	1.03927	0.312605	0.99995	2.19e-05	-2.29697	0.0160084	0.169511	0.770802	-3.52658	0.000385819	0.27111	0.566854	-1.3062	0.16672	0.999928	3.14e-05	0.734796	0.4457	0.659387	0.18086	0.938244	0.329688	0.999986	5.92e-06	0.155309	0.872586	0.999999	2.7e-07
ZNF566	ENSG00000186017	931.221	0.245144	0.0128688	0.416879	0.37999	0.159793	0.102848	0.999809	8.29e-05	0.123095	0.207424	0.99995	2.19e-05	-0.0907154	0.352601	0.560403	0.2515	0.021843	0.823547	0.999986	6.05e-06	-0.0475657	0.628056	0.999928	3.14e-05	-0.041262	0.662375	0.814601	0.0890553	0.0133934	0.887519	0.999986	5.92e-06	0.0704873	0.45299	0.999999	2.7e-07
MAGEB1	ENSG00000214107	2.05726	-4.06881	0.0128896	0.416879	0.37999	-1.4831	0.270149	0.999809	8.29e-05	-0.402844	0.743273	0.99995	2.19e-05	0.16414	0.905125	0.952749	0.0210213	-0.935126	0.541001	0.999986	6.05e-06	1.41633	0.284844	0.999928	3.14e-05	-0.190202	0.890321	0.944023	0.0250176	-0.112493	0.935911	0.999986	5.92e-06	1.16696	0.360037	0.999999	2.7e-07
AL450326.1	ENSG00000230555	77.2074	0.536465	0.0129035	0.416879	0.37999	-0.246552	0.269556	0.999809	8.29e-05	0.182995	0.394542	0.99995	2.19e-05	0.265346	0.225926	0.438754	0.357779	0.270265	0.223431	0.999986	6.05e-06	0.370852	0.0929812	0.999928	3.14e-05	0.283862	0.194777	0.436087	0.360427	0.328088	0.139041	0.999986	5.92e-06	0.375027	0.0837768	0.999999	2.7e-07
AF129075.3	ENSG00000273254	169.075	0.336584	0.0128364	0.416879	0.37999	-0.0762005	0.577878	0.999809	8.29e-05	-0.0966041	0.475853	0.99995	2.19e-05	-0.156776	0.248817	0.461702	0.335638	-0.0456436	0.739891	0.999986	6.05e-06	-0.104003	0.450991	0.999928	3.14e-05	0.0324156	0.785192	0.885981	0.0525756	-0.0918429	0.452504	0.999986	5.92e-06	0.0351945	0.766436	0.999999	2.7e-07
CPE	ENSG00000109472	2543.38	-0.139907	0.0130541	0.417066	0.379796	0.0384335	0.488333	0.999809	8.29e-05	-0.0304673	0.581864	0.99995	2.19e-05	-0.183195	0.00102275	0.063738	1.1956	0.041478	0.457486	0.999986	6.05e-06	-0.0976265	0.0816947	0.999928	3.14e-05	-0.18453	0.000733257	0.0279971	1.55289	0.00301964	0.955881	0.999986	5.92e-06	-0.00334841	0.950686	0.999999	2.7e-07
CCDC77	ENSG00000120647	2035.98	0.141347	0.0130721	0.417066	0.379796	0.0186411	0.741721	0.999809	8.29e-05	0.0137789	0.806414	0.99995	2.19e-05	0.0452592	0.421921	0.625483	0.203785	-0.0205449	0.718648	0.999986	6.05e-06	0.0934095	0.0999781	0.999928	3.14e-05	0.0171778	0.748611	0.865063	0.0629521	0.0981727	0.0676749	0.999986	5.92e-06	0.0811237	0.127763	0.999999	2.7e-07
CCDC102A	ENSG00000135736	812.532	-0.313615	0.0130096	0.417066	0.379796	0.0328904	0.791467	0.999809	8.29e-05	-0.0122464	0.921417	0.99995	2.19e-05	0.403939	0.00117528	0.0663843	1.17793	0.306124	0.0144442	0.999986	6.05e-06	0.111138	0.376345	0.999928	3.14e-05	0.0157766	0.897835	0.947347	0.0234907	-0.156991	0.203983	0.999986	5.92e-06	-0.0152071	0.901263	0.999999	2.7e-07
AFG3L2	ENSG00000141385	7815.46	0.1372	0.0130598	0.417066	0.379796	0.0315135	0.567846	0.999809	8.29e-05	0.024063	0.662243	0.99995	2.19e-05	0.110938	0.0440817	0.23	0.638272	-0.0213439	0.699496	0.999986	6.05e-06	0.0535994	0.332097	0.999928	3.14e-05	0.207477	0.000156581	0.0107672	1.9679	0.0375668	0.49488	0.999986	5.92e-06	0.0797118	0.146138	0.999999	2.7e-07
ACOXL	ENSG00000153093	64.0864	-0.660204	0.0130609	0.417066	0.379796	-0.447901	0.0799034	0.999809	8.29e-05	-0.133029	0.592488	0.99995	2.19e-05	0.320049	0.204047	0.415184	0.38176	0.112215	0.662911	0.999986	6.05e-06	-0.128962	0.621156	0.999928	3.14e-05	0.230809	0.343083	0.576557	0.239157	0.366747	0.133064	0.999986	5.92e-06	-0.103021	0.676183	0.999999	2.7e-07
AL050404.1	ENSG00000232358	127.286	-0.48504	0.0129519	0.417066	0.379796	-0.14855	0.428495	0.999809	8.29e-05	-0.0589293	0.750586	0.99995	2.19e-05	0.183609	0.346573	0.554941	0.255754	0.185742	0.346791	0.999986	6.05e-06	-0.265856	0.189595	0.999928	3.14e-05	-0.287935	0.111882	0.334324	0.475833	-0.113239	0.532122	0.999986	5.92e-06	0.0567133	0.749325	0.999999	2.7e-07
AC009065.3	ENSG00000259933	52.9989	0.75825	0.0130669	0.417066	0.379796	0.51944	0.0883931	0.999809	8.29e-05	0.831458	0.00522925	0.828063	0.0819365	-0.274861	0.319053	0.529908	0.275799	-0.0386302	0.888718	0.999986	6.05e-06	-0.444269	0.115342	0.999928	3.14e-05	0.0353951	0.896518	0.946926	0.0236842	-0.0941199	0.734334	0.999986	5.92e-06	-0.0131588	0.961347	0.999999	2.7e-07
AL109930.1	ENSG00000271774	14.5426	-1.37362	0.0129439	0.417066	0.379796	0.00985476	0.982519	0.999809	8.29e-05	-0.460746	0.320074	0.99995	2.19e-05	-0.956674	0.0315222	0.206723	0.684611	-0.806214	0.0727637	0.999986	6.05e-06	-0.464516	0.285866	0.999928	3.14e-05	0.0638549	0.872541	0.933829	0.0297328	-0.108002	0.791983	0.999986	5.92e-06	-0.221373	0.583965	0.999999	2.7e-07
AC022211.5	ENSG00000279035	332.235	-0.458153	0.0130762	0.417066	0.379796	-0.0089211	0.960524	0.999809	8.29e-05	0.0421762	0.814083	0.99995	2.19e-05	0.63487	0.00046052	0.0442532	1.35406	0.328295	0.0732688	0.999986	6.05e-06	0.00171577	0.992598	0.999928	3.14e-05	-0.00383303	0.982391	0.990985	0.00393295	-0.13663	0.433589	0.999986	5.92e-06	0.0187131	0.913918	0.999999	2.7e-07
DDX18	ENSG00000088205	15551.1	0.116993	0.0131605	0.419159	0.377622	0.00793534	0.866292	0.999809	8.29e-05	-0.00131399	0.977738	0.99995	2.19e-05	-0.00385941	0.934775	0.966629	0.0147402	0.00948466	0.840826	0.999986	6.05e-06	0.00362589	0.93881	0.999928	3.14e-05	0.315216	2.56e-11	5.75e-08	7.24063	-0.00620701	0.895875	0.999986	5.92e-06	0.0888146	0.060244	0.999999	2.7e-07
C1orf43	ENSG00000143612	20635.8	-0.171518	0.0132155	0.419724	0.377037	-0.0275246	0.690533	0.999809	8.29e-05	-0.168473	0.0148107	0.99995	2.19e-05	-0.00817009	0.905976	0.953196	0.0208177	-0.0356646	0.606367	0.999986	6.05e-06	-0.0586126	0.397154	0.999928	3.14e-05	-0.0496335	0.472212	0.680826	0.166964	-0.0161733	0.814814	0.999986	5.92e-06	-0.0804175	0.243936	0.999999	2.7e-07
NFASC	ENSG00000163531	104.936	-0.552269	0.0132126	0.419724	0.377037	-0.322628	0.134758	0.999809	8.29e-05	-0.902819	4.68e-05	0.070176	1.15381	-0.170968	0.441982	0.643471	0.191471	-0.108458	0.629138	0.999986	6.05e-06	-0.0724562	0.746498	0.999928	3.14e-05	-0.495304	0.0144224	0.123922	0.906853	-0.116132	0.562899	0.999986	5.92e-06	-0.635563	0.0017119	0.377471	0.423117
C8orf88	ENSG00000253250	1488.67	-0.153032	0.013243	0.420002	0.376749	-0.0291597	0.630004	0.999809	8.29e-05	-0.0508075	0.398691	0.99995	2.19e-05	-0.00473626	0.9376	0.968348	0.0139686	-0.116948	0.0568069	0.999986	6.05e-06	-0.0567071	0.354503	0.999928	3.14e-05	0.143721	0.0144745	0.12424	0.905737	-0.0166309	0.780262	0.999986	5.92e-06	0.0575531	0.326761	0.999999	2.7e-07
DCST1-AS1	ENSG00000232093	58.9164	-0.679174	0.013319	0.421819	0.374874	-0.0905051	0.712745	0.999809	8.29e-05	-0.277278	0.261884	0.99995	2.19e-05	0.304542	0.196641	0.407227	0.390163	-0.522121	0.0447789	0.999986	6.05e-06	0.0362869	0.882378	0.999928	3.14e-05	0.27389	0.138409	0.372178	0.42925	0.216602	0.248462	0.999986	5.92e-06	-0.0200463	0.914688	0.999999	2.7e-07
SMOC1	ENSG00000198732	1271	-0.171147	0.0133846	0.423301	0.373351	0.0370827	0.584586	0.999809	8.29e-05	-0.143028	0.0351814	0.99995	2.19e-05	-0.182763	0.00752275	0.134231	0.872149	0.0387358	0.571466	0.999986	6.05e-06	-0.127393	0.0643607	0.999928	3.14e-05	-0.0760701	0.275458	0.516505	0.286926	-0.0377898	0.590659	0.999986	5.92e-06	-0.0227153	0.742882	0.999999	2.7e-07
ZNF628	ENSG00000197483	538.864	-0.414076	0.0134404	0.424283	0.372344	0.0944356	0.566681	0.999809	8.29e-05	0.208464	0.204206	0.99995	2.19e-05	0.542618	0.00102211	0.063738	1.1956	0.361385	0.0295815	0.999986	6.05e-06	-0.0910132	0.586672	0.999928	3.14e-05	-0.233499	0.15509	0.391706	0.40704	-0.118605	0.470246	0.999986	5.92e-06	-0.0438995	0.788026	0.999999	2.7e-07
SOX18	ENSG00000203883	47.0494	-0.818835	0.0134534	0.424283	0.372344	0.28924	0.316857	0.999809	8.29e-05	0.527031	0.0618891	0.99995	2.19e-05	0.551556	0.0395796	0.220708	0.656183	0.27698	0.313085	0.999986	6.05e-06	0.0461995	0.868086	0.999928	3.14e-05	-0.0131462	0.960395	0.98063	0.00849464	-0.178569	0.511895	0.999986	5.92e-06	0.120516	0.644887	0.999999	2.7e-07
LRSAM1	ENSG00000148356	1299.99	-0.199172	0.0135143	0.425037	0.371573	-0.0701489	0.375368	0.999809	8.29e-05	-0.153963	0.0510953	0.99995	2.19e-05	0.199108	0.0124446	0.155721	0.807654	0.093658	0.245575	0.999986	6.05e-06	0.0858828	0.287245	0.999928	3.14e-05	-0.105881	0.147635	0.3825	0.417369	0.0114933	0.875146	0.999986	5.92e-06	-0.0319567	0.660559	0.999999	2.7e-07
PRR35	ENSG00000161992	36.8866	-0.944878	0.0135151	0.425037	0.371573	-0.236942	0.497636	0.999809	8.29e-05	0.0738465	0.827815	0.99995	2.19e-05	0.494078	0.13769	0.345296	0.461808	0.21645	0.524846	0.999986	6.05e-06	-0.306884	0.38154	0.999928	3.14e-05	-0.442803	0.162839	0.400132	0.397796	-0.548188	0.0898178	0.999986	5.92e-06	-0.0774554	0.802842	0.999999	2.7e-07
LAMB2	ENSG00000172037	1337.12	-0.157402	0.0136233	0.427243	0.369325	-0.105069	0.0939826	0.999809	8.29e-05	-0.119337	0.055676	0.99995	2.19e-05	-0.177062	0.0052929	0.119132	0.923972	-0.182204	0.00455804	0.872453	0.0592577	-0.226495	0.000434479	0.190469	0.720175	-0.336489	3.99e-08	1.95e-05	4.70953	0.00784548	0.897375	0.999986	5.92e-06	-0.16843	0.00539953	0.644428	0.190826
NA	ENSG00000288891	11.6084	1.20259	0.0136219	0.427243	0.369325	0.838168	0.0880858	0.999809	8.29e-05	1.1968	0.011274	0.99995	2.19e-05	0.219416	0.666368	0.812183	0.0903462	0.259645	0.617651	0.999986	6.05e-06	0.327779	0.524096	0.999928	3.14e-05	0.183835	0.592097	0.769545	0.113766	0.233376	0.507064	0.999986	5.92e-06	-0.0331282	0.924944	0.999999	2.7e-07
CHD2	ENSG00000173575	4325.76	0.215563	0.013747	0.430522	0.366004	-0.0115492	0.894927	0.999809	8.29e-05	0.0837787	0.336906	0.99995	2.19e-05	-0.110691	0.202684	0.413477	0.383549	-0.0319454	0.713473	0.999986	6.05e-06	-0.115787	0.183575	0.999928	3.14e-05	-0.0882354	0.305723	0.543153	0.265078	0.139118	0.106073	0.999986	5.92e-06	0.103887	0.226858	0.999999	2.7e-07
ST3GAL2	ENSG00000157350	2205.83	-0.140022	0.013775	0.430799	0.365725	0.0268856	0.630873	0.999809	8.29e-05	0.0139304	0.8026	0.99995	2.19e-05	0.0574731	0.302159	0.514101	0.288952	0.0299975	0.592904	0.999986	6.05e-06	0.00351407	0.950114	0.999928	3.14e-05	0.0746047	0.198992	0.441402	0.355166	-0.0488298	0.407211	0.999986	5.92e-06	0.0606155	0.294621	0.999999	2.7e-07
PSMD2	ENSG00000175166	21276.1	0.0785156	0.013837	0.432138	0.364377	-0.0192621	0.545003	0.999809	8.29e-05	0.0117692	0.71094	0.99995	2.19e-05	0.0968522	0.00238481	0.0918246	1.03704	0.0325515	0.308952	0.999986	6.05e-06	0.0332428	0.298884	0.999928	3.14e-05	0.0843407	0.00744416	0.0918511	1.03692	-0.0382111	0.22642	0.999986	5.92e-06	0.0211405	0.501812	0.999999	2.7e-07
AL353586.1	ENSG00000285520	193.08	-0.457645	0.0138758	0.432747	0.363766	-0.0966159	0.592543	0.999809	8.29e-05	0.0672842	0.706329	0.99995	2.19e-05	-0.0220691	0.903714	0.951888	0.021414	0.235203	0.197243	0.999986	6.05e-06	-0.200724	0.279002	0.999928	3.14e-05	-0.419913	0.0191078	0.141335	0.849751	-0.21186	0.236363	0.999986	5.92e-06	0.0514629	0.769145	0.999999	2.7e-07
MIR924HG	ENSG00000267374	420.865	-0.279567	0.013917	0.433431	0.36308	-0.133714	0.223974	0.999809	8.29e-05	-0.302635	0.00601232	0.873062	0.0589547	-0.194597	0.0751164	0.274594	0.561309	-0.0822056	0.455979	0.999986	6.05e-06	-0.0529536	0.630381	0.999928	3.14e-05	-0.115072	0.223399	0.466337	0.3313	0.0644514	0.495023	0.999986	5.92e-06	-0.054773	0.559547	0.999999	2.7e-07
SH3BP2	ENSG00000087266	1328.84	-0.16628	0.0139441	0.433675	0.362835	-0.190388	0.0043266	0.999809	8.29e-05	-0.135274	0.0406935	0.99995	2.19e-05	-0.0531069	0.422802	0.626376	0.203165	-0.0947077	0.157797	0.999986	6.05e-06	-0.0906148	0.176549	0.999928	3.14e-05	-0.11041	0.078962	0.282684	0.548698	-0.0780168	0.216661	0.999986	5.92e-06	-0.0967706	0.121729	0.999999	2.7e-07
CCT5P1	ENSG00000250444	38.4972	0.694047	0.0139912	0.43454	0.36197	0.631755	0.0226681	0.999809	8.29e-05	0.456207	0.100923	0.99995	2.19e-05	0.0169816	0.950154	0.974919	0.0110316	0.0579856	0.834107	0.999986	6.05e-06	0.206552	0.44875	0.999928	3.14e-05	0.17256	0.441408	0.655927	0.183144	0.272891	0.229554	0.999986	5.92e-06	0.165545	0.459653	0.999999	2.7e-07
AC012629.2	ENSG00000272324	63.1653	-0.603458	0.0140509	0.435792	0.36072	0.223244	0.31395	0.999809	8.29e-05	-0.161236	0.475069	0.99995	2.19e-05	-0.00192953	0.993177	0.996901	0.00134803	0.119344	0.600034	0.999986	6.05e-06	0.102128	0.653839	0.999928	3.14e-05	-0.305835	0.151997	0.387649	0.411562	0.116742	0.579282	0.999986	5.92e-06	0.126828	0.538776	0.999999	2.7e-07
RRAS	ENSG00000126458	174.694	-0.555006	0.0140858	0.436272	0.360242	-0.0665866	0.761746	0.999809	8.29e-05	-0.381586	0.083893	0.99995	2.19e-05	0.251704	0.257737	0.470838	0.327128	0.20349	0.363909	0.999986	6.05e-06	0.178114	0.427249	0.999928	3.14e-05	-0.070315	0.742976	0.861522	0.0647338	0.126309	0.55526	0.999986	5.92e-06	-0.0258694	0.903516	0.999999	2.7e-07
ARVCF	ENSG00000099889	644.137	-0.316969	0.0141418	0.437132	0.359388	-0.0524424	0.679453	0.999809	8.29e-05	-0.143228	0.258326	0.99995	2.19e-05	0.0775929	0.540607	0.72203	0.141445	4.64e-05	0.99971	0.999986	6.05e-06	-0.153604	0.231429	0.999928	3.14e-05	-0.134251	0.272013	0.513172	0.289737	0.0368662	0.762733	0.999986	5.92e-06	-0.251298	0.0395655	0.999999	2.7e-07
HES4	ENSG00000188290	558.549	-0.561134	0.0141525	0.437132	0.359388	0.027121	0.904715	0.999809	8.29e-05	0.183506	0.416906	0.99995	2.19e-05	0.668876	0.00317381	0.0992579	1.00324	0.178602	0.433007	0.999986	6.05e-06	-0.275726	0.228224	0.999928	3.14e-05	-0.157142	0.487072	0.692833	0.159372	-0.364984	0.10755	0.999986	5.92e-06	-0.0114118	0.959641	0.999999	2.7e-07
FCGRT	ENSG00000104870	612.526	-0.390502	0.0141811	0.437416	0.359105	0.0836226	0.593463	0.999809	8.29e-05	-0.106029	0.498768	0.99995	2.19e-05	0.15982	0.310411	0.521588	0.282672	0.116871	0.46032	0.999986	6.05e-06	0.0441845	0.780477	0.999928	3.14e-05	-0.074897	0.625492	0.790736	0.101968	-0.119057	0.438782	0.999986	5.92e-06	-0.17325	0.258369	0.999999	2.7e-07
ZNF668	ENSG00000167394	1045.09	-0.312478	0.0142328	0.437991	0.358535	-0.00646903	0.959155	0.999809	8.29e-05	0.0914253	0.467866	0.99995	2.19e-05	0.389138	0.00208646	0.086243	1.06428	0.112814	0.374961	0.999986	6.05e-06	0.0127521	0.920237	0.999928	3.14e-05	0.289413	0.0236251	0.155407	0.80853	-0.198128	0.125869	0.999986	5.92e-06	0.101157	0.428994	0.999999	2.7e-07
PMS2P7	ENSG00000229018	104.034	0.406375	0.0142582	0.437991	0.358535	0.103955	0.53185	0.999809	8.29e-05	0.270367	0.0946057	0.99995	2.19e-05	-0.102963	0.531051	0.714947	0.145726	-0.295811	0.0845501	0.999986	6.05e-06	0.0279285	0.866279	0.999928	3.14e-05	0.231681	0.0979584	0.312306	0.50542	0.279345	0.0497201	0.999986	5.92e-06	0.187365	0.181354	0.999999	2.7e-07
RPL29P30	ENSG00000235420	2.60154	-3.61214	0.0142507	0.437991	0.358535	-2.02779	0.0771331	0.999809	8.29e-05	-1.39933	0.181711	0.99995	2.19e-05	0.363993	0.758812	0.868207	0.0613766	1.01348	0.382424	0.999986	6.05e-06	-0.041435	0.973389	0.999928	3.14e-05	-0.568659	0.56096	0.746949	0.126709	-1.74355	0.121433	0.999986	5.92e-06	-0.264314	0.782079	0.999999	2.7e-07
IRF2BP1	ENSG00000170604	1405.03	-0.301941	0.0142864	0.43826	0.358268	0.0501425	0.681799	0.999809	8.29e-05	0.0728774	0.550582	0.99995	2.19e-05	0.395821	0.00120242	0.0664316	1.17763	0.243359	0.0471651	0.999986	6.05e-06	-0.0396557	0.747082	0.999928	3.14e-05	-0.198642	0.111459	0.333767	0.476557	-0.172638	0.167384	0.999986	5.92e-06	0.0214067	0.862926	0.999999	2.7e-07
IST1	ENSG00000182149	8463.16	0.0866904	0.0143235	0.438798	0.357735	0.0856617	0.0147211	0.999809	8.29e-05	-0.0034858	0.92081	0.99995	2.19e-05	0.011282	0.747091	0.861095	0.064949	-0.0216345	0.538979	0.999986	6.05e-06	-0.0267225	0.448142	0.999928	3.14e-05	-0.00873005	0.797221	0.892744	0.0492729	0.0778698	0.0220166	0.999986	5.92e-06	-0.0487525	0.150309	0.999999	2.7e-07
CDKN1A	ENSG00000124762	739.434	-0.333641	0.0143611	0.439353	0.357187	-0.101382	0.449038	0.999809	8.29e-05	-0.274642	0.0404284	0.99995	2.19e-05	-0.338129	0.00827544	0.13787	0.860532	-0.239455	0.0620875	0.999986	6.05e-06	-0.523653	4.94e-05	0.0528658	1.27683	-0.304952	0.0170843	0.134445	0.871456	0.040885	0.74825	0.999986	5.92e-06	-0.240413	0.0590547	0.999999	2.7e-07
ABCG5	ENSG00000138075	36.1112	-0.798624	0.0144324	0.440334	0.356218	-0.656902	0.0364001	0.999809	8.29e-05	-0.34338	0.257674	0.99995	2.19e-05	0.543599	0.102192	0.305525	0.514953	0.179546	0.602764	0.999986	6.05e-06	0.592654	0.0778557	0.999928	3.14e-05	0.605367	0.036426	0.192226	0.716187	-0.0930346	0.7603	0.999986	5.92e-06	0.128551	0.662975	0.999999	2.7e-07
ZNF823	ENSG00000197933	388.313	0.334121	0.0144273	0.440334	0.356218	0.187878	0.167267	0.999809	8.29e-05	0.189461	0.161964	0.99995	2.19e-05	0.0456017	0.734105	0.852198	0.0694593	0.0798159	0.554176	0.999986	6.05e-06	0.126138	0.349485	0.999928	3.14e-05	0.25388	0.0895369	0.299335	0.523842	-0.231662	0.138423	0.999986	5.92e-06	0.267239	0.0723867	0.999999	2.7e-07
TUBBP5	ENSG00000159247	1554.41	-0.132646	0.014508	0.441995	0.354583	-0.13363	0.0120607	0.999809	8.29e-05	-0.069378	0.186786	0.99995	2.19e-05	-0.0532943	0.314514	0.525421	0.279493	-0.0665157	0.216009	0.999986	6.05e-06	-0.0246363	0.645945	0.999928	3.14e-05	-0.0889395	0.0703775	0.267949	0.571948	0.0354394	0.472346	0.999986	5.92e-06	-0.0162747	0.738479	0.999999	2.7e-07
NA	ENSG00000288752	126.996	0.544557	0.0145261	0.441995	0.354583	0.0201215	0.928769	0.999809	8.29e-05	0.0423503	0.849703	0.99995	2.19e-05	0.38659	0.0957135	0.298245	0.525426	-0.0896913	0.708124	0.999986	6.05e-06	-0.0028968	0.990309	0.999928	3.14e-05	0.553306	0.00825305	0.0964042	1.0159	0.152707	0.472663	0.999986	5.92e-06	0.159914	0.4479	0.999999	2.7e-07
NA	ENSG00000289291	788.423	-0.425413	0.0146025	0.443717	0.352893	-0.0637198	0.712135	0.999809	8.29e-05	0.0529962	0.758293	0.99995	2.19e-05	0.0931141	0.591299	0.759638	0.119393	0.20172	0.24539	0.999986	6.05e-06	-0.192441	0.270089	0.999928	3.14e-05	-0.424458	0.0132308	0.11975	0.921725	-0.218702	0.20133	0.999986	5.92e-06	-0.00796134	0.962745	0.999999	2.7e-07
AC016588.1	ENSG00000267124	35.3007	-0.812422	0.0146385	0.444212	0.35241	-0.065188	0.830093	0.999809	8.29e-05	-0.156469	0.605262	0.99995	2.19e-05	0.71029	0.0201622	0.181783	0.740446	0.280861	0.374003	0.999986	6.05e-06	-0.272615	0.405658	0.999928	3.14e-05	-0.0869377	0.770983	0.877078	0.056962	-0.501354	0.11158	0.999986	5.92e-06	-0.134262	0.65288	0.999999	2.7e-07
GGCX	ENSG00000115486	5895.99	-0.171301	0.0146636	0.444374	0.352252	-0.0101451	0.884656	0.999809	8.29e-05	-0.215137	0.00210365	0.497923	0.302838	-0.0944291	0.178268	0.388045	0.411118	0.0957733	0.172353	0.999986	6.05e-06	-0.118999	0.0905312	0.999928	3.14e-05	-0.0553404	0.43208	0.648902	0.187821	-0.115775	0.100895	0.999986	5.92e-06	-0.0582302	0.407554	0.999999	2.7e-07
APOE	ENSG00000130203	342.895	-0.513639	0.0147172	0.445005	0.351635	0.126787	0.538671	0.999809	8.29e-05	-0.0658828	0.749526	0.99995	2.19e-05	0.141838	0.493169	0.685208	0.164178	0.206456	0.319895	0.999986	6.05e-06	-0.179557	0.390444	0.999928	3.14e-05	0.0526752	0.795012	0.891411	0.0499221	0.102534	0.613365	0.999986	5.92e-06	0.0405383	0.841179	0.999999	2.7e-07
SSR4P1	ENSG00000235374	70.5986	-0.509355	0.014724	0.445005	0.351635	0.189246	0.324633	0.999809	8.29e-05	0.0724584	0.705596	0.99995	2.19e-05	0.451239	0.028057	0.199433	0.700204	0.0678675	0.751231	0.999986	6.05e-06	0.220579	0.297063	0.999928	3.14e-05	-0.220213	0.279796	0.520245	0.283792	-0.713859	0.0013032	0.610493	0.21432	-0.320852	0.118641	0.999999	2.7e-07
AKNA	ENSG00000106948	328.714	0.323805	0.0147974	0.446622	0.35006	0.283524	0.0309515	0.999809	8.29e-05	0.27552	0.0349408	0.99995	2.19e-05	-0.066187	0.613561	0.774737	0.110845	0.108698	0.408395	0.999986	6.05e-06	0.21711	0.0972956	0.999928	3.14e-05	-0.272235	0.0313616	0.178576	0.748177	0.141394	0.258729	0.999986	5.92e-06	0.0353155	0.776325	0.999999	2.7e-07
C1orf122	ENSG00000197982	1294.98	-0.418238	0.0148179	0.446643	0.350039	0.0219484	0.897615	0.999809	8.29e-05	0.0114533	0.946416	0.99995	2.19e-05	0.462583	0.00660611	0.12917	0.88884	0.180912	0.289404	0.999986	6.05e-06	-0.171335	0.316898	0.999928	3.14e-05	0.178506	0.293031	0.532661	0.273549	-0.191601	0.260479	0.999986	5.92e-06	0.0459412	0.786605	0.999999	2.7e-07
HOXB-AS1	ENSG00000230148	107.518	-0.468477	0.0148973	0.448433	0.348302	-0.190792	0.298517	0.999809	8.29e-05	-0.163025	0.368607	0.99995	2.19e-05	0.0752086	0.687757	0.824331	0.0838985	0.213807	0.256422	0.999986	6.05e-06	0.0948194	0.617245	0.999928	3.14e-05	-0.143126	0.402702	0.624882	0.204202	-0.105251	0.542959	0.999986	5.92e-06	0.00522796	0.975294	0.999999	2.7e-07
MTMR11	ENSG00000014914	45.0817	-0.859043	0.0150492	0.448732	0.348013	0.0353151	0.909649	0.999809	8.29e-05	-0.0416115	0.893091	0.99995	2.19e-05	-0.286934	0.363648	0.570866	0.243466	-0.322715	0.31847	0.999986	6.05e-06	-0.552671	0.0939541	0.999928	3.14e-05	-0.607005	0.0159433	0.130033	0.885946	-0.149523	0.547564	0.999986	5.92e-06	-0.338014	0.172087	0.999999	2.7e-07
ADAMTS2	ENSG00000087116	801.785	-0.260228	0.015018	0.448732	0.348013	-0.0712041	0.499311	0.999809	8.29e-05	-0.02884	0.783297	0.99995	2.19e-05	-0.0750053	0.480734	0.675699	0.170247	0.125293	0.239464	0.999986	6.05e-06	-0.0173868	0.87086	0.999928	3.14e-05	-0.0849559	0.412895	0.633102	0.198526	0.0337575	0.745041	0.999986	5.92e-06	0.00153353	0.988138	0.999999	2.7e-07
TAX1BP1	ENSG00000106052	10048.8	0.149313	0.0149489	0.448732	0.348013	0.0445989	0.466712	0.999809	8.29e-05	0.0452261	0.46001	0.99995	2.19e-05	-0.0745827	0.223935	0.436532	0.359984	0.0166933	0.785688	0.999986	6.05e-06	0.0153889	0.802097	0.999928	3.14e-05	-0.00815714	0.893473	0.945436	0.0243678	0.0729125	0.23137	0.999986	5.92e-06	0.0623357	0.305458	0.999999	2.7e-07
VHL	ENSG00000134086	7752.32	-0.195045	0.0149942	0.448732	0.348013	-0.0403896	0.613691	0.999809	8.29e-05	-0.0601759	0.451734	0.99995	2.19e-05	0.0369451	0.64399	0.796353	0.0988942	0.0358345	0.654265	0.999986	6.05e-06	-0.0591632	0.459866	0.999928	3.14e-05	0.0331142	0.681905	0.825212	0.0834343	-0.179218	0.026962	0.999986	5.92e-06	-0.0654519	0.417514	0.999999	2.7e-07
PHETA2	ENSG00000177096	7.48114	-1.8222	0.0150194	0.448732	0.348013	-1.45103	0.0381672	0.999809	8.29e-05	-1.02795	0.124824	0.99995	2.19e-05	-0.244184	0.734181	0.852243	0.0694366	0.0783235	0.912925	0.999986	6.05e-06	-0.829109	0.277937	0.999928	3.14e-05	-0.113164	0.865332	0.930197	0.0314251	-0.706055	0.31693	0.999986	5.92e-06	-0.511531	0.452074	0.999999	2.7e-07
AC092903.2	ENSG00000248787	6.08746	-2.29678	0.0149839	0.448732	0.348013	-1.95052	0.0201626	0.999809	8.29e-05	-1.36465	0.0701	0.99995	2.19e-05	0.954768	0.256942	0.470188	0.327729	1.20801	0.151487	0.999986	6.05e-06	0.529452	0.546872	0.999928	3.14e-05	-0.582312	0.338532	0.572865	0.241948	0.0144131	0.980661	0.999986	5.92e-06	-0.571706	0.344881	0.999999	2.7e-07
AC018809.3	ENSG00000288550	883.663	-0.256712	0.0150309	0.448732	0.348013	-0.0701058	0.498988	0.999809	8.29e-05	-0.0619651	0.548108	0.99995	2.19e-05	0.206756	0.0492235	0.237825	0.623742	0.0325459	0.759943	0.999986	6.05e-06	0.161481	0.127963	0.999928	3.14e-05	-0.152838	0.117386	0.34117	0.467029	-0.0318381	0.7443	0.999986	5.92e-06	-0.147295	0.130083	0.999999	2.7e-07
NA	ENSG00000288971	9.57608	-1.59476	0.0150668	0.448732	0.348013	-1.01217	0.0910054	0.999809	8.29e-05	-0.744633	0.199331	0.99995	2.19e-05	-0.563984	0.323881	0.533935	0.272512	-0.258596	0.650126	0.999986	6.05e-06	-0.949286	0.11096	0.999928	3.14e-05	-3.05074	0.000412175	0.0199315	1.70046	-0.691303	0.272648	0.999986	5.92e-06	-0.925479	0.140279	0.999999	2.7e-07
AP000523.1	ENSG00000215270	106.45	-0.377532	0.0151104	0.449433	0.347335	-0.0487004	0.74096	0.999809	8.29e-05	-0.467886	0.00190259	0.480694	0.318132	0.0555781	0.738157	0.855003	0.0680324	0.0715243	0.672797	0.999986	6.05e-06	0.00437019	0.979501	0.999928	3.14e-05	0.164648	0.29157	0.531472	0.274519	0.00743206	0.963531	0.999986	5.92e-06	-0.200345	0.214636	0.999999	2.7e-07
DCAF13P3	ENSG00000259378	4.01902	-3.51922	0.0153144	0.454902	0.342083	0.0224102	0.980686	0.999809	8.29e-05	-0.160999	0.862221	0.99995	2.19e-05	0.379752	0.712644	0.840289	0.0755715	-0.439657	0.6928	0.999986	6.05e-06	0.996243	0.32575	0.999928	3.14e-05	0.135347	0.881973	0.938681	0.0274821	-0.851088	0.394277	0.999986	5.92e-06	0.825018	0.348924	0.999999	2.7e-07
AC114730.1	ENSG00000215692	27.2028	-0.909325	0.0153753	0.456107	0.340933	-0.454984	0.183432	0.999809	8.29e-05	0.053537	0.868018	0.99995	2.19e-05	0.176581	0.601876	0.7667	0.115374	-0.188438	0.59632	0.999986	6.05e-06	-0.332626	0.355528	0.999928	3.14e-05	-0.436553	0.132094	0.363726	0.439226	-0.164099	0.570398	0.999986	5.92e-06	0.26877	0.329827	0.999999	2.7e-07
AARS1	ENSG00000090861	8708.79	0.104413	0.0154725	0.456407	0.340648	0.0779076	0.0694987	0.999809	8.29e-05	0.0524786	0.220459	0.99995	2.19e-05	0.029415	0.488764	0.681822	0.166329	0.0515752	0.226206	0.999986	6.05e-06	0.00332571	0.937856	0.999928	3.14e-05	-0.131001	0.0019134	0.0469701	1.32818	0.0316153	0.453585	0.999986	5.92e-06	-0.0115481	0.78355	0.999999	2.7e-07
GPI	ENSG00000105220	40578.2	0.13489	0.0155579	0.456407	0.340648	0.0697741	0.210599	0.999809	8.29e-05	0.110153	0.0480242	0.99995	2.19e-05	0.202427	0.00028017	0.0360679	1.44288	0.0755637	0.175332	0.999986	6.05e-06	0.0695628	0.212186	0.999928	3.14e-05	0.172567	0.00193213	0.0472753	1.32537	0.10337	0.0633577	0.999986	5.92e-06	0.0977048	0.0791159	0.999999	2.7e-07
CEBPZ	ENSG00000115816	13560.7	0.148546	0.0156449	0.456407	0.340648	0.0800053	0.192457	0.999809	8.29e-05	-0.00383056	0.950224	0.99995	2.19e-05	0.00366811	0.952283	0.976136	0.0104897	0.00707229	0.908246	0.999986	6.05e-06	0.00554666	0.927985	0.999928	3.14e-05	0.22176	0.000285348	0.0162851	1.78821	0.100186	0.101504	0.999986	5.92e-06	0.100055	0.101513	0.999999	2.7e-07
KCNJ8	ENSG00000121361	1001.15	-0.264351	0.015583	0.456407	0.340648	-0.0464806	0.667877	0.999809	8.29e-05	-0.269446	0.0129727	0.99995	2.19e-05	0.0457738	0.672656	0.816134	0.0882383	0.0538379	0.620335	0.999986	6.05e-06	-0.0123473	0.909652	0.999928	3.14e-05	0.0485304	0.700517	0.835907	0.0778422	-0.190113	0.143256	0.999986	5.92e-06	-0.0438505	0.728363	0.999999	2.7e-07
NAAA	ENSG00000138744	1083.01	-0.177671	0.0156899	0.456407	0.340648	-0.05316	0.460914	0.999809	8.29e-05	-0.135181	0.0600666	0.99995	2.19e-05	0.0639986	0.376892	0.583985	0.233598	0.0263068	0.71941	0.999986	6.05e-06	0.0467232	0.523184	0.999928	3.14e-05	0.00249114	0.971655	0.98546	0.006361	-0.11484	0.105633	0.999986	5.92e-06	-0.0214622	0.758604	0.999999	2.7e-07
HDGF	ENSG00000143321	64631.5	0.153213	0.0156622	0.456407	0.340648	0.0560546	0.37651	0.999809	8.29e-05	0.0741035	0.24229	0.99995	2.19e-05	0.144287	0.0228222	0.187674	0.726596	0.0219781	0.728868	0.999986	6.05e-06	0.0407433	0.520489	0.999928	3.14e-05	0.218648	0.000556353	0.0238743	1.62207	0.0744393	0.239985	0.999986	5.92e-06	0.109023	0.085175	0.999999	2.7e-07
PARP1	ENSG00000143799	58458.2	0.108987	0.0155377	0.456407	0.340648	-0.0193693	0.667083	0.999809	8.29e-05	0.0274429	0.542069	0.99995	2.19e-05	-0.0457114	0.310212	0.5214	0.282829	0.0149527	0.740023	0.999986	6.05e-06	0.014336	0.750391	0.999928	3.14e-05	0.0941193	0.0365326	0.192608	0.715327	0.0166432	0.711674	0.999986	5.92e-06	0.0531296	0.237716	0.999999	2.7e-07
NFIL3	ENSG00000165030	976.436	0.206671	0.0154987	0.456407	0.340648	0.0978495	0.248931	0.999809	8.29e-05	0.0703878	0.405008	0.99995	2.19e-05	-0.0644115	0.444993	0.646223	0.189617	-0.0731906	0.389237	0.999986	6.05e-06	-0.0807598	0.342353	0.999928	3.14e-05	-0.0883492	0.293116	0.532735	0.273489	0.122505	0.144188	0.999986	5.92e-06	-0.0409148	0.624183	0.999999	2.7e-07
DIPK1B	ENSG00000165716	5104.5	-0.287396	0.0156741	0.456407	0.340648	0.020679	0.86164	0.999809	8.29e-05	-0.0269816	0.820047	0.99995	2.19e-05	0.346883	0.00348272	0.10406	0.982715	0.16945	0.154041	0.999986	6.05e-06	-6.01e-05	0.999597	0.999928	3.14e-05	0.0284749	0.810026	0.89934	0.0460761	-0.161061	0.174331	0.999986	5.92e-06	-0.000431381	0.997093	0.999999	2.7e-07
TIGD5	ENSG00000179886	744.136	-0.411571	0.0155951	0.456407	0.340648	-0.0306545	0.855892	0.999809	8.29e-05	0.0582498	0.729449	0.99995	2.19e-05	0.375719	0.0254952	0.192938	0.714582	0.0630716	0.70881	0.999986	6.05e-06	-0.0759432	0.653416	0.999928	3.14e-05	-0.0124836	0.942506	0.972254	0.0122201	-0.426388	0.0149654	0.999986	5.92e-06	-0.172907	0.317721	0.999999	2.7e-07
NPM1	ENSG00000181163	252859	0.176148	0.0155154	0.456407	0.340648	0.0165123	0.820525	0.999809	8.29e-05	0.0137849	0.849777	0.99995	2.19e-05	0.150719	0.0383769	0.218418	0.660713	0.00574448	0.937096	0.999986	6.05e-06	0.0477494	0.511817	0.999928	3.14e-05	0.258768	0.000376759	0.0189499	1.72239	0.0126623	0.861875	0.999986	5.92e-06	0.0706715	0.331482	0.999999	2.7e-07
RIPK4	ENSG00000183421	753.509	-0.22258	0.015486	0.456407	0.340648	-0.0633344	0.483568	0.999809	8.29e-05	-0.0598936	0.505539	0.99995	2.19e-05	-0.255945	0.00405165	0.109763	0.959545	-0.163034	0.0683411	0.999986	6.05e-06	-0.279345	0.00186264	0.455125	0.34187	-0.204045	0.043043	0.209994	0.677792	-0.229458	0.0254087	0.999986	5.92e-06	-0.197048	0.0496523	0.999999	2.7e-07
NKX1-2	ENSG00000229544	262.812	0.409892	0.0156734	0.456407	0.340648	0.407502	0.0150973	0.999809	8.29e-05	0.465634	0.00514925	0.821178	0.0855628	0.269345	0.0944201	0.297099	0.527098	0.41743	0.00973753	0.999986	6.05e-06	0.143577	0.377923	0.999928	3.14e-05	-0.0320484	0.839672	0.91584	0.0381803	0.0921865	0.561034	0.999986	5.92e-06	0.159705	0.308426	0.999999	2.7e-07
AC046176.1	ENSG00000236814	221.507	0.270954	0.0154282	0.456407	0.340648	0.206266	0.0597894	0.999809	8.29e-05	0.113474	0.298415	0.99995	2.19e-05	-0.246626	0.0268362	0.196471	0.706703	-0.0765332	0.495501	0.999986	6.05e-06	0.0177188	0.873274	0.999928	3.14e-05	0.230148	0.0156469	0.128595	0.890777	0.334049	0.000536782	0.402336	0.395411	0.157506	0.0996732	0.999999	2.7e-07
ST20-AS1	ENSG00000259642	279.823	-0.404771	0.0155859	0.456407	0.340648	-0.0827938	0.612242	0.999809	8.29e-05	0.0742414	0.646362	0.99995	2.19e-05	0.335409	0.0377085	0.217358	0.662824	-0.0555782	0.73481	0.999986	6.05e-06	-0.145418	0.376976	0.999928	3.14e-05	0.137842	0.391145	0.615442	0.210813	-0.217881	0.182905	0.999986	5.92e-06	-0.125795	0.43553	0.999999	2.7e-07
GOLM1	ENSG00000135052	17091	0.147931	0.0157311	0.4566	0.340464	-0.00408374	0.946816	0.999809	8.29e-05	0.0408582	0.504208	0.99995	2.19e-05	-0.11192	0.0675596	0.264813	0.577061	0.000219051	0.997147	0.999986	6.05e-06	0.00452983	0.941056	0.999928	3.14e-05	0.0345842	0.571565	0.754281	0.122467	0.029873	0.625203	0.999986	5.92e-06	0.0262467	0.667442	0.999999	2.7e-07
SLC29A4	ENSG00000164638	535.216	-0.275025	0.0157371	0.4566	0.340464	0.015288	0.890481	0.999809	8.29e-05	-0.0520475	0.638222	0.99995	2.19e-05	0.33173	0.00310273	0.0985425	1.00638	0.234491	0.0386764	0.999986	6.05e-06	0.142978	0.209033	0.999928	3.14e-05	-0.183424	0.08893	0.298371	0.525244	0.0135979	0.899511	0.999986	5.92e-06	-0.0580595	0.587101	0.999999	2.7e-07
ZFP37	ENSG00000136866	331.004	0.309956	0.0157816	0.4573	0.339799	0.144481	0.257784	0.999809	8.29e-05	0.288972	0.0217958	0.99995	2.19e-05	0.0341694	0.787413	0.886396	0.0523721	0.117367	0.357795	0.999986	6.05e-06	0.117213	0.358506	0.999928	3.14e-05	-0.169973	0.158566	0.395508	0.402844	0.019169	0.873602	0.999986	5.92e-06	0.103307	0.384028	0.999999	2.7e-07
TRAPPC6A	ENSG00000007255	434.886	-0.520976	0.0158274	0.458037	0.339099	-0.00832595	0.968828	0.999809	8.29e-05	-0.307196	0.150154	0.99995	2.19e-05	0.240344	0.260382	0.473471	0.324706	0.174239	0.416159	0.999986	6.05e-06	-0.14848	0.490367	0.999928	3.14e-05	0.0645202	0.758876	0.870705	0.0601288	-0.011511	0.956405	0.999986	5.92e-06	-0.192655	0.359653	0.999999	2.7e-07
NPM1P27	ENSG00000249353	8811.87	0.247163	0.0158852	0.459118	0.338075	0.0570609	0.577609	0.999809	8.29e-05	0.0344836	0.736374	0.99995	2.19e-05	0.210949	0.0395217	0.220599	0.656396	0.00373142	0.970984	0.999986	6.05e-06	0.0991931	0.333467	0.999928	3.14e-05	0.359271	0.000439566	0.0208942	1.67997	0.024804	0.808437	0.999986	5.92e-06	0.0483846	0.636	0.999999	2.7e-07
AC022762.2	ENSG00000267940	15.6761	1.26111	0.0159453	0.460264	0.336993	0.998021	0.0563442	0.999809	8.29e-05	0.600454	0.256005	0.99995	2.19e-05	0.100831	0.844255	0.917985	0.0371645	0.540669	0.288439	0.999986	6.05e-06	0.10551	0.838997	0.999928	3.14e-05	-0.242581	0.675552	0.821753	0.0852586	0.390099	0.48755	0.999986	5.92e-06	0.230735	0.678655	0.999999	2.7e-07
TAF1A	ENSG00000143498	1094.42	0.243687	0.0160066	0.461288	0.336028	0.0961194	0.340511	0.999809	8.29e-05	0.0265204	0.792179	0.99995	2.19e-05	-0.045902	0.649498	0.80017	0.096818	0.136022	0.178719	0.999986	6.05e-06	0.169601	0.093465	0.999928	3.14e-05	0.0651149	0.508757	0.708664	0.14956	0.0664258	0.501339	0.999986	5.92e-06	0.123093	0.209732	0.999999	2.7e-07
AC069281.2	ENSG00000274272	775.543	-0.243371	0.0160218	0.461288	0.336028	-0.0195466	0.843964	0.999809	8.29e-05	-0.061669	0.533345	0.99995	2.19e-05	0.0634244	0.530334	0.714419	0.146047	0.050982	0.616706	0.999986	6.05e-06	-0.19736	0.0547662	0.999928	3.14e-05	-0.0530171	0.588549	0.76675	0.115346	-0.158277	0.109069	0.999986	5.92e-06	-0.0020158	0.983501	0.999999	2.7e-07
RN7SL3	ENSG00000278771	221.101	0.762846	0.0160536	0.461613	0.335722	0.328367	0.300669	0.999809	8.29e-05	-0.302741	0.342432	0.99995	2.19e-05	0.11471	0.719066	0.843975	0.0736705	0.153987	0.629899	0.999986	6.05e-06	0.265605	0.405437	0.999928	3.14e-05	0.0610052	0.847944	0.920494	0.0359789	-0.356271	0.266421	0.999986	5.92e-06	0.0845446	0.789962	0.999999	2.7e-07
TRADD	ENSG00000102871	196.07	-0.460925	0.0161964	0.462998	0.334421	0.0912723	0.620444	0.999809	8.29e-05	-0.0136365	0.940926	0.99995	2.19e-05	0.714551	0.000171014	0.0283135	1.54801	0.348324	0.072485	0.999986	6.05e-06	0.293399	0.131232	0.999928	3.14e-05	0.0691619	0.693739	0.832184	0.0797807	-0.260695	0.143631	0.999986	5.92e-06	0.0272054	0.876542	0.999999	2.7e-07
CHPF	ENSG00000123989	1193.91	-0.274328	0.0161987	0.462998	0.334421	0.0583104	0.605136	0.999809	8.29e-05	0.0663529	0.555372	0.99995	2.19e-05	0.146443	0.190155	0.400728	0.39715	0.0231204	0.836817	0.999986	6.05e-06	-0.113272	0.31393	0.999928	3.14e-05	-0.194328	0.0868374	0.296223	0.528381	-0.296114	0.00943167	0.999986	5.92e-06	-0.216748	0.0554418	0.999999	2.7e-07
JPH3	ENSG00000154118	90.7305	-0.6746	0.0162047	0.462998	0.334421	-0.164269	0.539209	0.999809	8.29e-05	0.10501	0.6895	0.99995	2.19e-05	0.392072	0.13601	0.343911	0.463554	0.186136	0.485585	0.999986	6.05e-06	0.35106	0.185985	0.999928	3.14e-05	-0.135448	0.590827	0.768437	0.114392	0.0796339	0.751454	0.999986	5.92e-06	-0.142174	0.570854	0.999999	2.7e-07
CDH12	ENSG00000154162	151.301	0.578769	0.0162025	0.462998	0.334421	0.603187	0.0113003	0.999809	8.29e-05	0.0594021	0.805831	0.99995	2.19e-05	-0.337108	0.151998	0.360454	0.443151	0.10379	0.657119	0.999986	6.05e-06	-0.136892	0.561628	0.999928	3.14e-05	-0.0395353	0.857272	0.926449	0.0331785	0.457742	0.0358911	0.999986	5.92e-06	0.174465	0.423753	0.999999	2.7e-07
ALMS1-IT1	ENSG00000230002	21.3037	1.02201	0.0161796	0.462998	0.334421	0.511137	0.235655	0.999809	8.29e-05	0.34727	0.421041	0.99995	2.19e-05	-0.111665	0.772529	0.876885	0.0570574	0.238733	0.534685	0.999986	6.05e-06	0.0262685	0.946101	0.999928	3.14e-05	-0.19654	0.680622	0.824175	0.0839806	0.385103	0.406396	0.999986	5.92e-06	0.916092	0.0355776	0.999999	2.7e-07
AL136295.4	ENSG00000259522	9848.21	0.0871818	0.0162456	0.463578	0.333877	0.0314706	0.383578	0.999809	8.29e-05	0.0452933	0.208528	0.99995	2.19e-05	0.138768	0.000138316	0.0268118	1.57167	0.020383	0.578126	0.999986	6.05e-06	0.0514987	0.159855	0.999928	3.14e-05	0.135569	0.000156372	0.0107672	1.9679	-0.0557224	0.12239	0.999986	5.92e-06	0.0730678	0.0411962	0.999999	2.7e-07
CRABP2	ENSG00000143320	3293.74	-0.339753	0.016279	0.46394	0.333538	0.134684	0.339002	0.999809	8.29e-05	-0.251127	0.0749093	0.99995	2.19e-05	-0.0767281	0.586058	0.756093	0.121425	0.135871	0.334961	0.999986	6.05e-06	-0.178711	0.205349	0.999928	3.14e-05	-0.0211059	0.880326	0.937974	0.0278092	0.174933	0.21195	0.999986	5.92e-06	-0.179385	0.200611	0.999999	2.7e-07
EEF1A2	ENSG00000101210	6204.02	-0.328276	0.0163668	0.46409	0.333398	-0.0442719	0.745725	0.999809	8.29e-05	-0.198676	0.145599	0.99995	2.19e-05	-0.0610787	0.654497	0.803507	0.0950105	-0.106498	0.435488	0.999986	6.05e-06	-0.292463	0.0323152	0.999928	3.14e-05	-0.0925472	0.496708	0.700161	0.154802	-0.0151913	0.911169	0.999986	5.92e-06	-0.194443	0.153213	0.999999	2.7e-07
PAN2	ENSG00000135473	795.209	-0.321257	0.0163647	0.46409	0.333398	-0.180364	0.173528	0.999809	8.29e-05	-0.195285	0.139555	0.99995	2.19e-05	-0.528914	7.5e-05	0.0196202	1.7073	-0.283734	0.0336835	0.999986	6.05e-06	-0.28634	0.0321436	0.999928	3.14e-05	-0.408696	0.00161825	0.0431136	1.36539	-0.0747929	0.562771	0.999986	5.92e-06	-0.203339	0.114835	0.999999	2.7e-07
AC010186.1	ENSG00000256442	5.624	-2.93598	0.0163397	0.46409	0.333398	-0.836612	0.297256	0.999809	8.29e-05	-0.017283	0.981313	0.99995	2.19e-05	1.05772	0.248261	0.46105	0.336252	1.92419	0.0312119	0.999986	6.05e-06	1.18276	0.199414	0.999928	3.14e-05	-0.0201813	0.97678	0.987861	0.00530429	0.52183	0.443043	0.999986	5.92e-06	-0.129432	0.852321	0.999999	2.7e-07
AC092115.3	ENSG00000261602	27.9011	-0.761475	0.0163445	0.46409	0.333398	-0.541491	0.0709717	0.999809	8.29e-05	-0.390842	0.180475	0.99995	2.19e-05	0.279082	0.36354	0.570809	0.243509	0.0103983	0.973994	0.999986	6.05e-06	-0.058343	0.855502	0.999928	3.14e-05	-0.0750725	0.796382	0.892161	0.049557	-0.81348	0.0125191	0.999986	5.92e-06	-0.233929	0.427564	0.999999	2.7e-07
NSL1	ENSG00000117697	4347	-0.11706	0.0165077	0.467288	0.330416	-0.0614264	0.204375	0.999809	8.29e-05	-0.0813041	0.0920022	0.99995	2.19e-05	-0.121583	0.0126819	0.156512	0.805451	-0.0471626	0.335566	0.999986	6.05e-06	-0.060854	0.214336	0.999928	3.14e-05	-0.0245792	0.608235	0.780638	0.10755	0.0765105	0.110837	0.999986	5.92e-06	0.00126366	0.97889	0.999999	2.7e-07
CANT1	ENSG00000171302	3835.47	-0.13319	0.0165419	0.467288	0.330416	-0.0134849	0.806713	0.999809	8.29e-05	-0.0257413	0.639651	0.99995	2.19e-05	-0.0184807	0.737073	0.853969	0.068558	-0.00946132	0.864045	0.999986	6.05e-06	-0.0126555	0.818898	0.999928	3.14e-05	0.0477523	0.400963	0.623562	0.20512	-0.00586643	0.918318	0.999986	5.92e-06	-0.0141598	0.802844	0.999999	2.7e-07
BAZ1A	ENSG00000198604	12054.4	0.190736	0.0165211	0.467288	0.330416	0.0540903	0.496388	0.999809	8.29e-05	0.0609906	0.442852	0.99995	2.19e-05	0.131844	0.0971064	0.299959	0.522939	0.0630814	0.427767	0.999986	6.05e-06	0.0339431	0.669641	0.999928	3.14e-05	0.202301	0.0106472	0.108136	0.96603	0.084856	0.284302	0.999986	5.92e-06	0.0843713	0.286678	0.999999	2.7e-07
STRAP	ENSG00000023734	28077.9	0.0921022	0.016581	0.467805	0.329935	0.0166344	0.664804	0.999809	8.29e-05	-0.0292441	0.445919	0.99995	2.19e-05	0.0709908	0.0646534	0.260584	0.584053	0.0404014	0.293782	0.999986	6.05e-06	0.0720554	0.061129	0.999928	3.14e-05	0.167748	1.14e-05	0.00177437	2.75095	0.019523	0.610052	0.999986	5.92e-06	0.0617741	0.105949	0.999999	2.7e-07
RTCA	ENSG00000137996	3625.71	0.115129	0.0166076	0.467968	0.329784	-0.0219545	0.646232	0.999809	8.29e-05	-0.0123962	0.794488	0.99995	2.19e-05	0.0449592	0.347559	0.555775	0.255101	0.0385882	0.423565	0.999986	6.05e-06	0.00869455	0.857084	0.999928	3.14e-05	0.14455	0.00165152	0.0434393	1.36212	-0.0125694	0.785942	0.999986	5.92e-06	0.0539034	0.239864	0.999999	2.7e-07
FOXC2	ENSG00000176692	53.9873	-0.812826	0.0166526	0.468108	0.329654	-0.464376	0.158031	0.999809	8.29e-05	-0.506757	0.121817	0.99995	2.19e-05	0.0044101	0.989101	0.994497	0.00239662	-0.0516334	0.873998	0.999986	6.05e-06	-0.325763	0.321583	0.999928	3.14e-05	0.334947	0.33513	0.570069	0.244073	-0.0928796	0.796368	0.999986	5.92e-06	-0.0087114	0.980249	0.999999	2.7e-07
AC083906.5	ENSG00000284731	13.4478	-1.4499	0.0166542	0.468108	0.329654	-1.08423	0.0419421	0.999809	8.29e-05	0.105862	0.810483	0.99995	2.19e-05	0.832989	0.0820041	0.283496	0.547453	0.152867	0.76841	0.999986	6.05e-06	0.681051	0.166767	0.999928	3.14e-05	0.0347807	0.917115	0.958283	0.0185064	0.435751	0.187164	0.999986	5.92e-06	0.553383	0.0844802	0.999999	2.7e-07
OR2AG2	ENSG00000188124	30.0969	-0.868552	0.0166862	0.468423	0.329362	-0.784062	0.0252621	0.999809	8.29e-05	0.171478	0.59835	0.99995	2.19e-05	0.0984691	0.771772	0.8764	0.0572975	0.000628169	0.998551	0.999986	6.05e-06	0.290335	0.393872	0.999928	3.14e-05	-0.162623	0.643393	0.803085	0.0952385	-0.203106	0.572569	0.999986	5.92e-06	-0.0518591	0.881312	0.999999	2.7e-07
GORASP1	ENSG00000114745	4393.8	-0.0951005	0.0167608	0.469929	0.327968	-0.0205053	0.600629	0.999809	8.29e-05	-0.0456554	0.241643	0.99995	2.19e-05	0.0150269	0.700291	0.832237	0.0797532	0.00403235	0.918427	0.999986	6.05e-06	-0.035214	0.371916	0.999928	3.14e-05	0.0146953	0.699186	0.835205	0.0782067	-0.0336232	0.380012	0.999986	5.92e-06	0.0525707	0.164499	0.999999	2.7e-07
RBM7	ENSG00000076053	2359.96	0.169184	0.0169106	0.472683	0.32543	0.126555	0.0725444	0.999809	8.29e-05	0.0760093	0.279885	0.99995	2.19e-05	-0.110525	0.115838	0.320583	0.49406	-0.0193637	0.783537	0.999986	6.05e-06	-0.00928923	0.895161	0.999928	3.14e-05	0.0543613	0.441745	0.65622	0.182951	0.117028	0.0982745	0.999986	5.92e-06	0.0181888	0.796324	0.999999	2.7e-07
SLC6A11	ENSG00000132164	772.968	-0.257664	0.0168964	0.472683	0.32543	-0.0685298	0.518985	0.999809	8.29e-05	-0.0829011	0.433647	0.99995	2.19e-05	-0.0958194	0.367815	0.575232	0.240157	0.0783748	0.462177	0.999986	6.05e-06	-0.0608146	0.569789	0.999928	3.14e-05	-0.166	0.117154	0.341036	0.4672	-0.0644265	0.543678	0.999986	5.92e-06	-0.0910832	0.386984	0.999999	2.7e-07
AC109322.1	ENSG00000255224	941.182	-0.494948	0.0169431	0.472683	0.32543	-0.0383585	0.852335	0.999809	8.29e-05	0.0366191	0.858779	0.99995	2.19e-05	0.748846	0.000282307	0.0360679	1.44288	0.29284	0.156967	0.999986	6.05e-06	-0.0832431	0.68821	0.999928	3.14e-05	0.293479	0.153058	0.388667	0.410423	-0.358636	0.0822683	0.999986	5.92e-06	0.0221782	0.914044	0.999999	2.7e-07
HYMAI	ENSG00000283122	47.2332	-0.81563	0.0169334	0.472683	0.32543	-0.703746	0.0337472	0.999809	8.29e-05	-0.164981	0.604599	0.99995	2.19e-05	-0.146479	0.664561	0.810595	0.0911963	0.211346	0.529418	0.999986	6.05e-06	-0.0794381	0.81589	0.999928	3.14e-05	-0.558723	0.0687613	0.264293	0.577914	-0.235444	0.44011	0.999986	5.92e-06	0.145231	0.625471	0.999999	2.7e-07
IRF8	ENSG00000140968	66.0793	-0.688085	0.0170005	0.473697	0.3245	-1.39487	3.07e-06	0.00941785	2.02605	-1.1741	5.09e-05	0.0715249	1.14554	-1.27669	5.46e-06	0.004232	2.37345	-1.4643	4.36e-07	0.00149089	2.82656	-1.19797	2.47e-05	0.0277309	1.55704	-1.1284	1.41e-05	0.00207099	2.68382	-0.85468	0.000954394	0.536512	0.27042	-0.88796	0.000524721	0.187284	0.7275
UTS2B	ENSG00000188958	22.1961	-0.910257	0.0171073	0.47551	0.32284	-0.10989	0.740462	0.999809	8.29e-05	0.460977	0.139742	0.99995	2.19e-05	0.881649	0.0179047	0.176698	0.752768	0.4343	0.267472	0.999986	6.05e-06	-0.0380894	0.925755	0.999928	3.14e-05	-0.774589	0.0125848	0.11679	0.932594	-0.625866	0.0477756	0.999986	5.92e-06	0.580021	0.0354908	0.999999	2.7e-07
RPL7L1P8	ENSG00000228766	8.34912	1.62455	0.0171079	0.47551	0.32284	1.79779	0.00730529	0.999809	8.29e-05	0.603971	0.389839	0.99995	2.19e-05	-0.253074	0.708983	0.837696	0.0769135	0.354178	0.593507	0.999986	6.05e-06	-0.366662	0.598471	0.999928	3.14e-05	0.0662925	0.92295	0.961832	0.0169006	0.586948	0.382114	0.999986	5.92e-06	0.151664	0.823365	0.999999	2.7e-07
GVQW3	ENSG00000179240	156.61	0.358041	0.017155	0.475644	0.322718	-0.0266667	0.860107	0.999809	8.29e-05	0.177841	0.229787	0.99995	2.19e-05	-0.175523	0.270546	0.483701	0.315423	0.0881233	0.579892	0.999986	6.05e-06	0.0477925	0.764526	0.999928	3.14e-05	-0.0327229	0.823113	0.907146	0.042323	0.169552	0.24737	0.999986	5.92e-06	0.257864	0.0718876	0.999999	2.7e-07
AC012615.6	ENSG00000267244	187.172	-0.366987	0.0171387	0.475644	0.322718	-0.12805	0.389502	0.999809	8.29e-05	0.148345	0.308434	0.99995	2.19e-05	0.0989489	0.505411	0.694152	0.158545	-0.0423801	0.779493	0.999986	6.05e-06	-0.117948	0.437722	0.999928	3.14e-05	-0.399629	0.00763922	0.0928873	1.03204	-0.244704	0.103946	0.999986	5.92e-06	-0.188339	0.200718	0.999999	2.7e-07
RBM3	ENSG00000102317	17209.1	0.127737	0.0174042	0.4806	0.318216	-0.0240384	0.654282	0.999809	8.29e-05	-0.0283749	0.59681	0.99995	2.19e-05	0.185417	0.000554837	0.0474029	1.3242	-0.00482502	0.928549	0.999986	6.05e-06	0.0767531	0.153614	0.999928	3.14e-05	0.178607	0.00084684	0.0303504	1.51784	-0.0690922	0.197486	0.999986	5.92e-06	0.0170568	0.749922	0.999999	2.7e-07
ISCA2	ENSG00000165898	997.491	-0.293665	0.0173832	0.4806	0.318216	-0.0849329	0.487958	0.999809	8.29e-05	-0.107608	0.378699	0.99995	2.19e-05	0.345164	0.00509087	0.117974	0.928215	0.112005	0.366335	0.999986	6.05e-06	0.0967398	0.435465	0.999928	3.14e-05	0.0790232	0.522313	0.717806	0.143993	-0.290901	0.0197319	0.999986	5.92e-06	-0.121062	0.327222	0.999999	2.7e-07
RAD51B	ENSG00000182185	368.484	-0.268742	0.0174192	0.4806	0.318216	-0.0927406	0.396317	0.999809	8.29e-05	-0.0570377	0.597837	0.99995	2.19e-05	-0.333772	0.00211988	0.0866682	1.06214	-0.267816	0.0147646	0.999986	6.05e-06	-0.354784	0.00131537	0.379199	0.421133	-0.16978	0.0873097	0.296521	0.527945	-0.0142249	0.886244	0.999986	5.92e-06	-0.227096	0.0218925	0.999999	2.7e-07
NOL8	ENSG00000198000	6713.63	0.157864	0.0174051	0.4806	0.318216	0.0738944	0.264735	0.999809	8.29e-05	0.0440473	0.505716	0.99995	2.19e-05	-0.118915	0.0723786	0.270997	0.567036	-0.002657	0.968012	0.999986	6.05e-06	-0.0488806	0.460921	0.999928	3.14e-05	0.154069	0.0188306	0.140114	0.853518	0.0495593	0.450573	0.999986	5.92e-06	0.073434	0.262542	0.999999	2.7e-07
SMIM1	ENSG00000235169	38.6054	-0.937263	0.0174539	0.480965	0.317886	-0.191535	0.599434	0.999809	8.29e-05	-0.0543809	0.879686	0.99995	2.19e-05	0.620208	0.0787992	0.279124	0.554203	0.312623	0.384562	0.999986	6.05e-06	-0.289971	0.433221	0.999928	3.14e-05	0.185118	0.590207	0.768065	0.114602	-0.184092	0.601835	0.999986	5.92e-06	0.29593	0.385087	0.999999	2.7e-07
GPR37	ENSG00000170775	197.466	-0.381513	0.0174967	0.480965	0.317886	-0.25223	0.108827	0.999809	8.29e-05	-0.00961027	0.950517	0.99995	2.19e-05	-0.297617	0.0575353	0.250206	0.601703	-0.11085	0.480415	0.999986	6.05e-06	-0.12127	0.440436	0.999928	3.14e-05	-0.702235	8.78e-05	0.00761038	2.11859	-0.0884794	0.610665	0.999986	5.92e-06	-0.390765	0.0247796	0.999999	2.7e-07
C9orf147	ENSG00000230185	28.6359	-0.923252	0.0174934	0.480965	0.317886	0.093254	0.786901	0.999809	8.29e-05	-0.391569	0.267972	0.99995	2.19e-05	0.474919	0.18784	0.39813	0.399975	0.222804	0.548231	0.999986	6.05e-06	-0.447867	0.251524	0.999928	3.14e-05	0.107428	0.735394	0.856243	0.0674028	0.0913076	0.776522	0.999986	5.92e-06	-0.0780001	0.807136	0.999999	2.7e-07
COX11	ENSG00000166260	8013.57	0.115677	0.0175204	0.48103	0.317827	0.0356037	0.463467	0.999809	8.29e-05	0.0429492	0.375548	0.99995	2.19e-05	0.0681658	0.162037	0.370356	0.43138	0.0351538	0.472389	0.999986	6.05e-06	0.118919	0.0149734	0.962621	0.0165446	0.103594	0.0318213	0.180063	0.744575	-0.0720447	0.136908	0.999986	5.92e-06	0.0108152	0.82248	0.999999	2.7e-07
TAF5	ENSG00000148835	1700.3	0.141369	0.0176895	0.485079	0.314187	0.0658342	0.265686	0.999809	8.29e-05	0.0929374	0.113962	0.99995	2.19e-05	-0.0718628	0.225779	0.43861	0.357921	0.0236971	0.69107	0.999986	6.05e-06	0.0279706	0.639067	0.999928	3.14e-05	0.139409	0.0240678	0.156665	0.805027	-0.0199882	0.750892	0.999986	5.92e-06	0.168716	0.00601105	0.667148	0.175778
AMOTL2	ENSG00000114019	2813.86	0.337654	0.0177711	0.48646	0.312953	-0.151124	0.289679	0.999809	8.29e-05	0.208664	0.142018	0.99995	2.19e-05	0.125326	0.377276	0.584338	0.233336	-0.229372	0.107663	0.999986	6.05e-06	-0.0261856	0.854055	0.999928	3.14e-05	0.0318929	0.819013	0.904396	0.0436416	-0.164055	0.239509	0.999986	5.92e-06	0.128381	0.356733	0.999999	2.7e-07
MTCO2P12	ENSG00000229344	12.5608	1.19328	0.0177831	0.48646	0.312953	1.35671	0.00575491	0.999809	8.29e-05	0.560677	0.272429	0.99995	2.19e-05	-0.0438208	0.924435	0.961517	0.017043	-0.667077	0.179686	0.999986	6.05e-06	-0.134113	0.776852	0.999928	3.14e-05	0.217438	0.651498	0.808298	0.0924285	0.371043	0.445564	0.999986	5.92e-06	0.200345	0.677569	0.999999	2.7e-07
CYP2J2	ENSG00000134716	601.078	-0.233927	0.0178054	0.48648	0.312935	-0.164721	0.089227	0.999809	8.29e-05	-0.146475	0.127825	0.99995	2.19e-05	-0.150388	0.123919	0.330188	0.481239	0.0410397	0.675372	0.999986	6.05e-06	-0.0875371	0.374491	0.999928	3.14e-05	-0.130846	0.15687	0.393406	0.405159	-0.0747285	0.420778	0.999986	5.92e-06	-0.1359	0.139654	0.999999	2.7e-07
ZBTB8OSP2	ENSG00000172799	10.717	1.34463	0.0179082	0.488695	0.310962	0.427255	0.472248	0.999809	8.29e-05	0.982483	0.0826735	0.99995	2.19e-05	-0.303487	0.544466	0.725411	0.139416	-0.730441	0.167479	0.999986	6.05e-06	-0.551375	0.288931	0.999928	3.14e-05	-0.0556544	0.907877	0.95297	0.0209206	-0.542308	0.290252	0.999986	5.92e-06	-0.487052	0.326519	0.999999	2.7e-07
CTXN1	ENSG00000178531	520.671	-0.520357	0.0179336	0.488794	0.310874	-0.00641935	0.976446	0.999809	8.29e-05	0.096152	0.657517	0.99995	2.19e-05	0.482092	0.0264004	0.195405	0.709064	0.217224	0.319081	0.999986	6.05e-06	-0.348317	0.112502	0.999928	3.14e-05	-0.0797524	0.711137	0.841213	0.0750938	-0.214613	0.320062	0.999986	5.92e-06	0.012524	0.95352	0.999999	2.7e-07
HOXA5	ENSG00000106004	1786.49	-0.193156	0.018008	0.489581	0.310176	-0.0550153	0.496633	0.999809	8.29e-05	-0.0495955	0.538849	0.99995	2.19e-05	0.0217651	0.787517	0.88647	0.0523361	-0.0015525	0.984727	0.999986	6.05e-06	-0.0603799	0.457133	0.999928	3.14e-05	0.0118235	0.886369	0.941437	0.0262086	-0.125377	0.132843	0.999986	5.92e-06	-0.0317706	0.700168	0.999999	2.7e-07
SPATA5L1	ENSG00000171763	1031.44	-0.211132	0.0180278	0.489581	0.310176	-0.0931579	0.289286	0.999809	8.29e-05	-0.10768	0.218561	0.99995	2.19e-05	0.100855	0.25074	0.464045	0.33344	0.0333557	0.706593	0.999986	6.05e-06	-0.0985239	0.268378	0.999928	3.14e-05	0.16379	0.0528392	0.232921	0.632792	-0.127664	0.13579	0.999986	5.92e-06	0.118975	0.158475	0.999999	2.7e-07
AC004967.1	ENSG00000243554	156.886	-0.514853	0.0179988	0.489581	0.310176	-0.117201	0.57668	0.999809	8.29e-05	-0.054283	0.794245	0.99995	2.19e-05	0.484024	0.0214655	0.184869	0.733136	0.146764	0.494123	0.999986	6.05e-06	0.126359	0.556474	0.999928	3.14e-05	0.197398	0.312141	0.549123	0.26033	-0.250216	0.207658	0.999986	5.92e-06	-0.114149	0.560366	0.999999	2.7e-07
SPA17	ENSG00000064199	1222.27	0.16619	0.0181648	0.490631	0.309245	0.0214531	0.759007	0.999809	8.29e-05	0.0415084	0.549976	0.99995	2.19e-05	0.0408592	0.561176	0.738967	0.131375	0.0623533	0.379508	0.999986	6.05e-06	0.111823	0.114361	0.999928	3.14e-05	0.136656	0.0405585	0.203662	0.69109	0.118222	0.0783389	0.999986	5.92e-06	0.0342162	0.607696	0.999999	2.7e-07
CTTN	ENSG00000085733	11971.4	0.0994033	0.0183054	0.490631	0.309245	0.0532946	0.204504	0.999809	8.29e-05	0.0682061	0.103743	0.99995	2.19e-05	0.0269364	0.520914	0.706906	0.150638	0.00556364	0.89482	0.999986	6.05e-06	0.0623341	0.138366	0.999928	3.14e-05	0.0408473	0.327111	0.562814	0.249635	0.0793227	0.0572373	0.999986	5.92e-06	0.0602263	0.147627	0.999999	2.7e-07
MPP2	ENSG00000108852	3212.61	-0.134035	0.0182688	0.490631	0.309245	-0.126462	0.0247695	0.999809	8.29e-05	-0.147291	0.00870847	0.995558	0.00193355	-0.115215	0.0404047	0.222518	0.652635	-0.11347	0.0447263	0.999986	6.05e-06	0.0102531	0.855705	0.999928	3.14e-05	-0.0964186	0.0813895	0.28697	0.542164	-0.0521907	0.34651	0.999986	5.92e-06	-0.122076	0.0268946	0.999999	2.7e-07
CAT	ENSG00000121691	2806.16	0.157444	0.0182458	0.490631	0.309245	0.151061	0.0227631	0.999809	8.29e-05	0.0983719	0.13736	0.99995	2.19e-05	0.00807713	0.904005	0.952106	0.0213148	0.0244822	0.715945	0.999986	6.05e-06	0.1025	0.127138	0.999928	3.14e-05	0.0364528	0.578975	0.759298	0.119588	0.0693694	0.291821	0.999986	5.92e-06	0.0407276	0.534029	0.999999	2.7e-07
CABLES1	ENSG00000134508	4093.02	0.111331	0.0183065	0.490631	0.309245	0.0649771	0.165965	0.999809	8.29e-05	0.0543854	0.244731	0.99995	2.19e-05	0.0573781	0.224946	0.437631	0.358892	0.034307	0.470947	0.999986	6.05e-06	0.088053	0.0639832	0.999928	3.14e-05	0.0913853	0.0534179	0.233792	0.63117	-0.0271879	0.568722	0.999986	5.92e-06	0.0224188	0.634844	0.999999	2.7e-07
SSH3	ENSG00000172830	587.797	-0.218315	0.0182809	0.490631	0.309245	-0.0852496	0.343441	0.999809	8.29e-05	-0.0245624	0.782399	0.99995	2.19e-05	0.242795	0.00829418	0.137887	0.860477	-0.0618046	0.51438	0.999986	6.05e-06	-0.0315894	0.738397	0.999928	3.14e-05	-0.289234	0.000417013	0.0200792	1.69725	-0.06011	0.462247	0.999986	5.92e-06	-0.0932427	0.249213	0.999999	2.7e-07
TRIM27	ENSG00000204713	7350.03	-0.123157	0.0181147	0.490631	0.309245	-0.0120956	0.815463	0.999809	8.29e-05	-0.00185057	0.971461	0.99995	2.19e-05	0.126705	0.0145291	0.164327	0.784292	0.0723218	0.164395	0.999986	6.05e-06	0.000571157	0.991248	0.999928	3.14e-05	0.00852993	0.868671	0.932008	0.0305804	-0.0976968	0.0589597	0.999986	5.92e-06	0.0142295	0.782214	0.999999	2.7e-07
PSG4	ENSG00000243137	4.08408	-3.3862	0.0181884	0.490631	0.309245	-2.21535	0.0588021	0.999809	8.29e-05	-1.23985	0.248735	0.99995	2.19e-05	0.645762	0.590855	0.759154	0.11967	1.2434	0.29481	0.999986	6.05e-06	0.933586	0.436499	0.999928	3.14e-05	0.0912661	0.930195	0.965424	0.0152817	-1.15712	0.303107	0.999986	5.92e-06	0.0673193	0.948288	0.999999	2.7e-07
AC015813.1	ENSG00000264112	421.932	0.3449	0.0182685	0.490631	0.309245	-0.0380375	0.795403	0.999809	8.29e-05	0.16872	0.244487	0.99995	2.19e-05	0.209193	0.173575	0.382722	0.417116	0.0608348	0.69693	0.999986	6.05e-06	0.211253	0.173543	0.999928	3.14e-05	0.0012557	0.992617	0.996473	0.00153463	-0.252859	0.0642931	0.999986	5.92e-06	-0.0705452	0.602553	0.999999	2.7e-07
AC134407.1	ENSG00000266717	4.86613	-2.59375	0.0182222	0.490631	0.309245	-0.731965	0.378743	0.999809	8.29e-05	0.19639	0.801611	0.99995	2.19e-05	-1.3921	0.170956	0.380003	0.420213	-1.35785	0.194275	0.999986	6.05e-06	-1.62857	0.132467	0.999928	3.14e-05	0.739811	0.334806	0.569926	0.244182	-0.0176554	0.982429	0.999986	5.92e-06	-0.296383	0.711501	0.999999	2.7e-07
AC061961.1	ENSG00000287900	3.34576	-2.84154	0.0181803	0.490631	0.309245	-0.0482816	0.946633	0.999809	8.29e-05	-1.64134	0.0565542	0.99995	2.19e-05	0.850543	0.433882	0.636376	0.196286	0.723856	0.517599	0.999986	6.05e-06	0.72288	0.517154	0.999928	3.14e-05	-0.72437	0.303779	0.541726	0.266221	-0.446799	0.525838	0.999986	5.92e-06	-0.90639	0.20743	0.999999	2.7e-07
NOTUM	ENSG00000185269	41.8477	-1.02374	0.0183493	0.491194	0.308747	0.362484	0.334242	0.999809	8.29e-05	-0.107562	0.778718	0.99995	2.19e-05	0.0947161	0.798233	0.892139	0.0495673	-0.509634	0.191403	0.999986	6.05e-06	0.0246877	0.947741	0.999928	3.14e-05	-0.242209	0.450885	0.662958	0.178514	-0.00301013	0.992504	0.999986	5.92e-06	-0.138835	0.663366	0.999999	2.7e-07
IDH1	ENSG00000138413	5104.59	0.150716	0.0185585	0.495613	0.304858	0.0139909	0.82673	0.999809	8.29e-05	0.00301609	0.962307	0.99995	2.19e-05	-0.0234914	0.713972	0.840983	0.0752125	0.0383177	0.55071	0.999986	6.05e-06	0.065098	0.310661	0.999928	3.14e-05	0.0194546	0.76168	0.872454	0.0592575	-0.107387	0.0952451	0.999986	5.92e-06	-0.0364032	0.569752	0.999999	2.7e-07
SHISA3	ENSG00000178343	270.521	-0.286731	0.0185486	0.495613	0.304858	0.0253838	0.829175	0.999809	8.29e-05	0.0202046	0.862735	0.99995	2.19e-05	-0.136947	0.248418	0.461228	0.336084	0.219641	0.0629725	0.999986	6.05e-06	-0.0733725	0.539965	0.999928	3.14e-05	0.0790941	0.578648	0.759041	0.119735	0.0472945	0.747118	0.999986	5.92e-06	-0.251401	0.0874191	0.999999	2.7e-07
AL033527.4	ENSG00000284719	10.6646	-1.58775	0.0186937	0.498632	0.30222	-1.36086	0.0320689	0.999809	8.29e-05	-0.602653	0.303953	0.99995	2.19e-05	0.259116	0.671993	0.81589	0.0883685	0.114137	0.855205	0.999986	6.05e-06	0.289177	0.640399	0.999928	3.14e-05	0.66621	0.232412	0.474921	0.323378	0.271454	0.636289	0.999986	5.92e-06	0.465578	0.405784	0.999999	2.7e-07
GALK1	ENSG00000108479	1636.53	-0.429598	0.0187838	0.500441	0.300647	0.0910094	0.616948	0.999809	8.29e-05	-0.125543	0.490335	0.99995	2.19e-05	0.449303	0.0136378	0.160471	0.794603	0.154047	0.398742	0.999986	6.05e-06	-0.0463964	0.799594	0.999928	3.14e-05	0.0855336	0.636778	0.798628	0.0976555	-0.049176	0.786193	0.999986	5.92e-06	-0.131735	0.467072	0.999999	2.7e-07
UCKL1-AS1	ENSG00000280213	176.95	-0.381421	0.018835	0.501211	0.299979	-0.226776	0.149786	0.999809	8.29e-05	0.11448	0.455008	0.99995	2.19e-05	0.34015	0.0382003	0.218336	0.660875	0.223828	0.180903	0.999986	6.05e-06	0.0506217	0.764529	0.999928	3.14e-05	0.142388	0.329596	0.564609	0.248252	-0.0708938	0.633989	0.999986	5.92e-06	0.241103	0.0958354	0.999999	2.7e-07
RBM28	ENSG00000106344	8896.79	0.125008	0.0188927	0.501315	0.29989	0.0428491	0.42005	0.999809	8.29e-05	0.0130199	0.806231	0.99995	2.19e-05	-0.0312703	0.556482	0.735068	0.133672	0.03803	0.475192	0.999986	6.05e-06	0.0054481	0.918562	0.999928	3.14e-05	0.109384	0.0389805	0.199299	0.700495	0.0857739	0.105937	0.999986	5.92e-06	0.0981841	0.0634447	0.999999	2.7e-07
CCDC74A	ENSG00000163040	379.22	-0.413169	0.0188707	0.501315	0.29989	0.0269029	0.875986	0.999809	8.29e-05	-0.0705939	0.68181	0.99995	2.19e-05	-0.0219025	0.899174	0.94933	0.0225826	0.0326825	0.850641	0.999986	6.05e-06	-0.23946	0.17059	0.999928	3.14e-05	-0.064445	0.701566	0.836537	0.077515	-0.0472324	0.779232	0.999986	5.92e-06	-0.158564	0.345071	0.999999	2.7e-07
PRRT3-AS1	ENSG00000230082	7.17042	-2.09065	0.018917	0.501315	0.29989	-0.0322908	0.958045	0.999809	8.29e-05	0.202773	0.732885	0.99995	2.19e-05	-0.624338	0.269424	0.482818	0.316216	-0.283398	0.613602	0.999986	6.05e-06	-1.17306	0.0555954	0.999928	3.14e-05	0.11601	0.829847	0.910414	0.0407613	-0.0548137	0.922022	0.999986	5.92e-06	-0.436255	0.440853	0.999999	2.7e-07
SRSF8	ENSG00000263465	3805.51	-0.111978	0.0189503	0.501315	0.29989	-0.0302304	0.522128	0.999809	8.29e-05	0.0253332	0.589848	0.99995	2.19e-05	-0.0182961	0.699356	0.832032	0.0798598	0.0358781	0.450914	0.999986	6.05e-06	-0.00836812	0.860614	0.999928	3.14e-05	0.0373154	0.440369	0.655233	0.183604	-0.0383073	0.432257	0.999986	5.92e-06	0.0671665	0.162599	0.999999	2.7e-07
NA	ENSG00000288999	21.2329	-1.13359	0.0189451	0.501315	0.29989	-0.474005	0.271016	0.999809	8.29e-05	0.594318	0.13155	0.99995	2.19e-05	0.943644	0.0291899	0.202066	0.694507	1.29765	0.00259633	0.799741	0.0970506	-0.290375	0.543657	0.999928	3.14e-05	-0.136891	0.706831	0.839267	0.0761	-0.107721	0.769817	0.999986	5.92e-06	-0.117115	0.746218	0.999999	2.7e-07
FLYWCH1	ENSG00000059122	2701.11	-0.213346	0.0189935	0.501797	0.299472	-0.00511346	0.954829	0.999809	8.29e-05	-0.00113901	0.989914	0.99995	2.19e-05	0.194783	0.0307372	0.205156	0.687916	-0.006024	0.946991	0.999986	6.05e-06	-0.102994	0.256364	0.999928	3.14e-05	-0.207713	0.0191226	0.141398	0.849556	-0.203808	0.0216204	0.999986	5.92e-06	-0.202618	0.0220536	0.999999	2.7e-07
PLXDC1	ENSG00000161381	31.399	-0.981453	0.0190132	0.501797	0.299472	-0.692849	0.0781096	0.999809	8.29e-05	-0.922989	0.0200179	0.99995	2.19e-05	-0.404461	0.305081	0.516453	0.286969	-0.00691019	0.985877	0.999986	6.05e-06	-0.0269747	0.944958	0.999928	3.14e-05	-0.198383	0.537091	0.729421	0.137022	-0.00609443	0.984857	0.999986	5.92e-06	-0.141608	0.657294	0.999999	2.7e-07
PNPO	ENSG00000108439	3598.94	-0.108798	0.0191499	0.503043	0.298395	-0.123478	0.00730511	0.999809	8.29e-05	-0.0489526	0.284369	0.99995	2.19e-05	-0.0229818	0.614031	0.775067	0.110661	-0.0641008	0.16255	0.999986	6.05e-06	0.00585727	0.898301	0.999928	3.14e-05	-0.0143331	0.76054	0.871681	0.0596426	-0.108747	0.0221976	0.999986	5.92e-06	-0.0232974	0.618781	0.999999	2.7e-07
FBXO36	ENSG00000153832	172.955	0.30546	0.0191046	0.503043	0.298395	0.0712868	0.583137	0.999809	8.29e-05	0.196248	0.1228	0.99995	2.19e-05	-0.181418	0.165728	0.374528	0.426515	0.0121891	0.926152	0.999986	6.05e-06	-0.199032	0.136509	0.999928	3.14e-05	-0.274696	0.0224009	0.152269	0.817387	0.0437622	0.714597	0.999986	5.92e-06	-0.179172	0.132525	0.999999	2.7e-07
ONECUT1	ENSG00000169856	35.7881	-0.782725	0.0191289	0.503043	0.298395	-0.159361	0.606543	0.999809	8.29e-05	0.263429	0.37918	0.99995	2.19e-05	-0.437643	0.157396	0.365828	0.436723	0.0838953	0.783192	0.999986	6.05e-06	-0.0714615	0.816209	0.999928	3.14e-05	-0.470104	0.168995	0.407029	0.390374	0.366914	0.259382	0.999986	5.92e-06	-0.0426156	0.89684	0.999999	2.7e-07
PDE2A	ENSG00000186642	27.0546	-0.941517	0.0191398	0.503043	0.298395	-0.712905	0.0629132	0.999809	8.29e-05	-0.943931	0.0145294	0.99995	2.19e-05	0.053259	0.898034	0.94868	0.0228801	0.99045	0.0135338	0.999986	6.05e-06	0.724013	0.074528	0.999928	3.14e-05	-0.42563	0.236103	0.47829	0.320309	0.27019	0.439566	0.999986	5.92e-06	0.103871	0.765039	0.999999	2.7e-07
PBK	ENSG00000168078	1334.1	0.156616	0.0191726	0.503052	0.298387	0.115706	0.0805745	0.999809	8.29e-05	-0.00183284	0.977892	0.99995	2.19e-05	-0.176542	0.00814735	0.137476	0.861772	-0.0684774	0.307436	0.999986	6.05e-06	-0.00560664	0.933256	0.999928	3.14e-05	0.0603949	0.356617	0.588254	0.230435	0.0751775	0.254292	0.999986	5.92e-06	0.00786731	0.904156	0.999999	2.7e-07
NKX3-2	ENSG00000109705	288.533	-0.354625	0.0193028	0.504334	0.297282	-0.0836386	0.574007	0.999809	8.29e-05	-0.211126	0.15562	0.99995	2.19e-05	0.164717	0.271417	0.484612	0.314605	0.174418	0.246932	0.999986	6.05e-06	0.0510411	0.735663	0.999928	3.14e-05	0.315292	0.0782088	0.281392	0.550688	0.128383	0.487175	0.999986	5.92e-06	0.413408	0.0197034	0.999999	2.7e-07
TONSL	ENSG00000160949	5023.57	-0.14061	0.0193112	0.504334	0.297282	-0.138137	0.0208577	0.999809	8.29e-05	-0.028937	0.626943	0.99995	2.19e-05	0.0666549	0.264566	0.477834	0.320723	-0.03952	0.510487	0.999986	6.05e-06	-0.0940422	0.117776	0.999928	3.14e-05	-0.174866	0.00272974	0.0564163	1.2486	-0.14448	0.0133687	0.999986	5.92e-06	-0.0769668	0.185945	0.999999	2.7e-07
ZNF34	ENSG00000196378	962.954	0.557536	0.0193102	0.504334	0.297282	-0.0479488	0.842022	0.999809	8.29e-05	0.0934623	0.695202	0.99995	2.19e-05	0.18393	0.439963	0.641695	0.192671	0.131359	0.58398	0.999986	6.05e-06	0.620328	0.00896251	0.856536	0.0672543	0.162609	0.454474	0.665883	0.176602	0.168873	0.437354	0.999986	5.92e-06	0.0277956	0.898249	0.999999	2.7e-07
AC007068.1	ENSG00000213443	135.789	0.452762	0.0192859	0.504334	0.297282	0.444628	0.0198677	0.999809	8.29e-05	0.294011	0.123645	0.99995	2.19e-05	-0.0367121	0.84723	0.919441	0.036476	-0.294383	0.132504	0.999986	6.05e-06	-0.0681411	0.724342	0.999928	3.14e-05	0.202524	0.255222	0.498017	0.302756	-0.0192251	0.91547	0.999986	5.92e-06	-0.0197257	0.912121	0.999999	2.7e-07
CYCS	ENSG00000172115	31137.9	0.132135	0.0193479	0.504707	0.29696	0.0474207	0.401031	0.999809	8.29e-05	-0.0209896	0.71005	0.99995	2.19e-05	0.0378395	0.502816	0.692069	0.159851	-0.0145779	0.796433	0.999986	6.05e-06	0.0585879	0.299787	0.999928	3.14e-05	0.281796	5.75e-07	0.000179561	3.74579	0.0625877	0.267163	0.999986	5.92e-06	0.045041	0.424262	0.999999	2.7e-07
FAM216A	ENSG00000204856	2348.58	-0.174323	0.0194287	0.506228	0.295654	-0.0473112	0.52178	0.999809	8.29e-05	-0.092192	0.210913	0.99995	2.19e-05	0.104437	0.156857	0.365376	0.43726	-0.0793996	0.285662	0.999986	6.05e-06	-0.0631821	0.395514	0.999928	3.14e-05	-0.00300694	0.966752	0.983637	0.00716495	-0.0877796	0.225248	0.999986	5.92e-06	0.0610826	0.395482	0.999999	2.7e-07
GPC1	ENSG00000063660	1071.6	-0.253776	0.0194961	0.507394	0.294655	-0.0971973	0.365567	0.999809	8.29e-05	-0.226036	0.0352715	0.99995	2.19e-05	0.0301573	0.776636	0.879537	0.055746	-0.0236549	0.824776	0.999986	6.05e-06	-0.102678	0.337376	0.999928	3.14e-05	-0.18017	0.0874084	0.296674	0.52772	-0.114193	0.279219	0.999986	5.92e-06	-0.149595	0.154352	0.999999	2.7e-07
NTN1	ENSG00000065320	1777.05	-0.187508	0.0195952	0.508796	0.293457	-0.0840428	0.290562	0.999809	8.29e-05	-0.111177	0.160888	0.99995	2.19e-05	-0.100343	0.204129	0.415207	0.381735	-0.0301632	0.703645	0.999986	6.05e-06	0.0199748	0.800967	0.999928	3.14e-05	-0.180545	0.0213774	0.148829	0.827312	0.0207792	0.790812	0.999986	5.92e-06	-0.131039	0.0933934	0.999999	2.7e-07
AP001062.3	ENSG00000241728	167.694	-0.482094	0.0195804	0.508796	0.293457	-0.183182	0.363199	0.999809	8.29e-05	-0.23981	0.23238	0.99995	2.19e-05	0.0976222	0.62643	0.783639	0.105884	-0.122186	0.54797	0.999986	6.05e-06	-0.395564	0.054241	0.999928	3.14e-05	0.00618252	0.975135	0.987178	0.00560439	-0.146758	0.46429	0.999986	5.92e-06	-0.168509	0.396127	0.999999	2.7e-07
NRXN3	ENSG00000021645	468.475	-0.260486	0.0196478	0.508986	0.293294	-0.182389	0.0953712	0.999809	8.29e-05	-0.20587	0.0581891	0.99995	2.19e-05	-0.228076	0.038846	0.21914	0.659278	-0.0326786	0.767845	0.999986	6.05e-06	-0.034445	0.755738	0.999928	3.14e-05	-0.237015	0.0203687	0.145124	0.838261	0.12248	0.227347	0.999986	5.92e-06	-0.0776007	0.442914	0.999999	2.7e-07
ATF6B	ENSG00000213676	2395.44	-0.154445	0.0196367	0.508986	0.293294	-0.0225332	0.730518	0.999809	8.29e-05	-0.0985338	0.131315	0.99995	2.19e-05	-0.0149444	0.822179	0.90621	0.042771	-0.0837259	0.211864	0.999986	6.05e-06	0.0187315	0.779449	0.999928	3.14e-05	-0.149885	0.0186565	0.139465	0.855536	0.0860052	0.176177	0.999986	5.92e-06	0.0366177	0.563002	0.999999	2.7e-07
CAV1	ENSG00000105974	717.316	0.180945	0.0197884	0.509377	0.292961	-0.0844503	0.276456	0.999809	8.29e-05	-0.00853256	0.911261	0.99995	2.19e-05	0.0404999	0.60381	0.768032	0.114621	0.0227878	0.773601	0.999986	6.05e-06	0.12125	0.123683	0.999928	3.14e-05	0.0315749	0.659575	0.813025	0.0898961	-0.0316894	0.662681	0.999986	5.92e-06	0.00986688	0.890098	0.999999	2.7e-07
CD274	ENSG00000120217	18.4339	-1.00747	0.0198995	0.509377	0.292961	-0.241765	0.530274	0.999809	8.29e-05	-0.439723	0.25609	0.99995	2.19e-05	-0.913032	0.0154397	0.167009	0.77726	-0.19492	0.592197	0.999986	6.05e-06	-0.32691	0.373131	0.999928	3.14e-05	0.52552	0.186689	0.427821	0.368738	0.465938	0.254098	0.999986	5.92e-06	-0.481992	0.272519	0.999999	2.7e-07
HAT1	ENSG00000128708	8715.89	0.121181	0.0197205	0.509377	0.292961	0.146017	0.00479693	0.999809	8.29e-05	0.101014	0.0507639	0.99995	2.19e-05	-0.0567213	0.272306	0.485419	0.313884	0.00721201	0.889204	0.999986	6.05e-06	0.0276656	0.593047	0.999928	3.14e-05	0.105859	0.0382036	0.197029	0.70547	0.0814845	0.111024	0.999986	5.92e-06	0.0701724	0.168905	0.999999	2.7e-07
GNL3L	ENSG00000130119	7746.32	0.184067	0.019926	0.509377	0.292961	-0.0240736	0.760715	0.999809	8.29e-05	0.0856135	0.278233	0.99995	2.19e-05	-0.107066	0.175135	0.384464	0.415144	-0.0198128	0.80201	0.999986	6.05e-06	0.0553974	0.483141	0.999928	3.14e-05	0.276996	0.000501898	0.0226166	1.64557	-0.0397971	0.618283	0.999986	5.92e-06	0.0914851	0.250392	0.999999	2.7e-07
THEM6	ENSG00000130193	1275.54	-0.273688	0.0198023	0.509377	0.292961	-0.00316439	0.978276	0.999809	8.29e-05	-0.100894	0.384856	0.99995	2.19e-05	0.187755	0.10423	0.307009	0.512849	0.0156895	0.892577	0.999986	6.05e-06	-0.0962992	0.408071	0.999928	3.14e-05	-0.208331	0.0678471	0.263127	0.579835	-0.0671121	0.556232	0.999986	5.92e-06	-0.146963	0.196404	0.999999	2.7e-07
VPS51	ENSG00000149823	4319.81	-0.295466	0.0197056	0.509377	0.292961	0.0503602	0.690225	0.999809	8.29e-05	0.02027	0.872499	0.99995	2.19e-05	0.418333	0.000948777	0.0614819	1.21125	0.188744	0.1365	0.999986	6.05e-06	0.0131987	0.917139	0.999928	3.14e-05	-0.0313951	0.803228	0.895799	0.0477892	-0.0890967	0.479694	0.999986	5.92e-06	-0.0362513	0.773441	0.999999	2.7e-07
CHST14	ENSG00000169105	1047.24	-0.166205	0.0198555	0.509377	0.292961	-0.0848944	0.225994	0.999809	8.29e-05	-0.00142569	0.983622	0.99995	2.19e-05	0.0203464	0.767174	0.873683	0.0586459	-0.0475327	0.493813	0.999986	6.05e-06	-0.11628	0.0950925	0.999928	3.14e-05	-0.0707235	0.344067	0.577559	0.238404	-0.130574	0.0864883	0.999986	5.92e-06	0.0488139	0.508886	0.999999	2.7e-07
PDE7B	ENSG00000171408	35.1499	-0.98019	0.0198092	0.509377	0.292961	-0.424138	0.255168	0.999809	8.29e-05	0.0138931	0.968373	0.99995	2.19e-05	0.736454	0.097796	0.300142	0.522673	1.15407	0.00871906	0.999986	6.05e-06	0.786138	0.0811068	0.999928	3.14e-05	-1.05723	4.19e-05	0.00459723	2.3375	-0.304376	0.223871	0.999986	5.92e-06	-0.296134	0.230479	0.999999	2.7e-07
OSTN	ENSG00000188729	221.875	0.420927	0.0199347	0.509377	0.292961	0.295865	0.0999178	0.999809	8.29e-05	0.335241	0.0606519	0.99995	2.19e-05	-0.0742376	0.675102	0.81751	0.0875068	0.173574	0.327147	0.999986	6.05e-06	0.145513	0.411917	0.999928	3.14e-05	0.179186	0.304006	0.541971	0.266024	0.189585	0.279169	0.999986	5.92e-06	0.114439	0.510508	0.999999	2.7e-07
FAM149B1P1	ENSG00000214424	14.2576	1.04745	0.0199033	0.509377	0.292961	0.133445	0.778641	0.999809	8.29e-05	0.411529	0.368361	0.99995	2.19e-05	0.309783	0.524062	0.709219	0.14922	0.585527	0.227771	0.999986	6.05e-06	0.413374	0.400028	0.999928	3.14e-05	-0.190872	0.608461	0.780716	0.107507	-0.108073	0.774615	0.999986	5.92e-06	-1.05696	0.00890058	0.786928	0.104065
AL021396.1	ENSG00000229766	23.7976	-0.918243	0.0198588	0.509377	0.292961	-0.446976	0.225833	0.999809	8.29e-05	0.077667	0.826514	0.99995	2.19e-05	-0.482845	0.205301	0.416342	0.38055	-0.153592	0.685542	0.999986	6.05e-06	-0.49182	0.205244	0.999928	3.14e-05	-0.589263	0.125965	0.354792	0.450026	-0.53457	0.173272	0.999986	5.92e-06	-0.0275619	0.940262	0.999999	2.7e-07
AL136295.17	ENSG00000287765	775.66	-0.240301	0.0197883	0.509377	0.292961	-0.0299145	0.768126	0.999809	8.29e-05	-0.180983	0.0744792	0.99995	2.19e-05	0.00207839	0.983669	0.99129	0.00379907	0.00975954	0.923889	0.999986	6.05e-06	-0.0301573	0.768146	0.999928	3.14e-05	0.0956387	0.348259	0.581408	0.235519	0.00718527	0.944268	0.999986	5.92e-06	0.0378111	0.71004	0.999999	2.7e-07
CRNKL1	ENSG00000101343	3288.85	0.114858	0.0199887	0.509599	0.292771	0.00373461	0.939348	0.999809	8.29e-05	0.0275418	0.572602	0.99995	2.19e-05	0.0634423	0.194665	0.405147	0.392388	0.0537099	0.275722	0.999986	6.05e-06	0.0630561	0.200677	0.999928	3.14e-05	0.0929615	0.0515516	0.23041	0.6375	0.0398277	0.406939	0.999986	5.92e-06	0.0714512	0.133203	0.999999	2.7e-07
METTL8P1	ENSG00000256283	26.7686	0.731023	0.0199755	0.509599	0.292771	0.323025	0.309577	0.999809	8.29e-05	0.372377	0.233808	0.99995	2.19e-05	0.593494	0.0753694	0.274844	0.560915	0.474348	0.166804	0.999986	6.05e-06	0.741895	0.0271396	0.999928	3.14e-05	0.0863924	0.752661	0.867241	0.0618604	-0.0510614	0.857898	0.999986	5.92e-06	-0.0632792	0.819766	0.999999	2.7e-07
MRPL41	ENSG00000182154	3536.06	-0.502238	0.0201703	0.513468	0.289487	-0.128989	0.550222	0.999809	8.29e-05	0.0374821	0.862116	0.99995	2.19e-05	0.728688	0.000741128	0.0544705	1.26384	0.310104	0.151377	0.999986	6.05e-06	-0.0479195	0.824659	0.999928	3.14e-05	0.324473	0.132454	0.363969	0.438936	-0.303757	0.159433	0.999986	5.92e-06	0.0774708	0.719446	0.999999	2.7e-07
OXLD1	ENSG00000204237	436.913	-0.484793	0.0201861	0.513468	0.289487	-0.153443	0.456916	0.999809	8.29e-05	0.0206544	0.919865	0.99995	2.19e-05	0.644281	0.00181325	0.0796211	1.09897	0.204712	0.325551	0.999986	6.05e-06	0.374248	0.0716836	0.999928	3.14e-05	0.0968323	0.632127	0.79514	0.0995564	-0.201799	0.320586	0.999986	5.92e-06	-0.20697	0.306712	0.999999	2.7e-07
LRCH4	ENSG00000077454	1038.76	-0.186492	0.0202548	0.513676	0.289311	-0.00819039	0.917289	0.999809	8.29e-05	-0.0571878	0.466867	0.99995	2.19e-05	0.0871196	0.28005	0.492776	0.30735	0.10493	0.1968	0.999986	6.05e-06	-0.149084	0.0694953	0.999928	3.14e-05	-0.107219	0.16772	0.406001	0.391473	-0.107143	0.170505	0.999986	5.92e-06	0.0196953	0.798264	0.999999	2.7e-07
RNF34	ENSG00000170633	3986.02	0.0994488	0.0202629	0.513676	0.289311	0.00883493	0.835535	0.999809	8.29e-05	-0.0185158	0.662239	0.99995	2.19e-05	0.026091	0.537147	0.719674	0.142864	-0.0114221	0.78872	0.999986	6.05e-06	0.0474734	0.264671	0.999928	3.14e-05	0.12921	0.0022545	0.0512406	1.29039	-0.0259241	0.544652	0.999986	5.92e-06	0.0194829	0.644801	0.999999	2.7e-07
AL137003.1	ENSG00000272341	21.2654	-1.16996	0.0202599	0.513676	0.289311	-0.350553	0.439217	0.999809	8.29e-05	-0.147367	0.739339	0.99995	2.19e-05	-0.216565	0.614677	0.775581	0.110373	-0.131822	0.761234	0.999986	6.05e-06	-0.217751	0.617342	0.999928	3.14e-05	-0.763928	0.0737064	0.273582	0.562912	-0.213729	0.609278	0.999986	5.92e-06	-0.315964	0.445237	0.999999	2.7e-07
NGEF	ENSG00000066248	635.93	-0.242982	0.020302	0.513737	0.289259	0.0494026	0.627908	0.999809	8.29e-05	-0.207014	0.0431839	0.99995	2.19e-05	-0.232246	0.0252444	0.192292	0.716039	0.0911196	0.378684	0.999986	6.05e-06	-0.20626	0.0490907	0.999928	3.14e-05	-0.259577	0.00724245	0.0908782	1.04154	0.168168	0.0794517	0.999986	5.92e-06	-0.264674	0.00596291	0.667074	0.175826
BCKDK	ENSG00000103507	4005.3	-0.224436	0.0203526	0.513737	0.289259	0.0168712	0.860957	0.999809	8.29e-05	0.0177133	0.853942	0.99995	2.19e-05	0.133896	0.164319	0.372693	0.428649	-0.000914528	0.992439	0.999986	6.05e-06	-0.0657668	0.495835	0.999928	3.14e-05	-0.0483281	0.613349	0.783994	0.105687	-0.0882763	0.356401	0.999986	5.92e-06	-0.0695998	0.466371	0.999999	2.7e-07
AC138969.1	ENSG00000183889	322.037	-0.555203	0.0203567	0.513737	0.289259	-0.0559164	0.811896	0.999809	8.29e-05	-0.0338715	0.885032	0.99995	2.19e-05	-0.422384	0.0791548	0.279733	0.553256	0.14445	0.545554	0.999986	6.05e-06	-0.108311	0.65221	0.999928	3.14e-05	-0.187212	0.409273	0.630562	0.200272	-0.14112	0.534145	0.999986	5.92e-06	-0.0294009	0.896611	0.999999	2.7e-07
RDM1P2	ENSG00000266497	8.47973	-1.47734	0.0203525	0.513737	0.289259	-0.444087	0.404459	0.999809	8.29e-05	-1.32096	0.0233713	0.99995	2.19e-05	-0.827285	0.153884	0.362444	0.440759	-0.877698	0.144367	0.999986	6.05e-06	-0.334014	0.554396	0.999928	3.14e-05	0.532138	0.266507	0.508153	0.294006	0.15259	0.760681	0.999986	5.92e-06	0.275929	0.569683	0.999999	2.7e-07
TAF1C	ENSG00000103168	2066.45	-0.166879	0.0207146	0.514167	0.288896	-0.16986	0.0174307	0.999809	8.29e-05	-0.0557034	0.431929	0.99995	2.19e-05	0.104154	0.150125	0.358545	0.445456	-0.0355268	0.627565	0.999986	6.05e-06	0.0451961	0.536142	0.999928	3.14e-05	-0.0209669	0.755177	0.868648	0.0611564	-0.0859112	0.202688	0.999986	5.92e-06	-0.0338951	0.613338	0.999999	2.7e-07
GRM4	ENSG00000124493	6.97136	-1.75041	0.0205774	0.514167	0.288896	-0.413523	0.497705	0.999809	8.29e-05	-0.793588	0.20361	0.99995	2.19e-05	0.0489834	0.927607	0.962897	0.0164202	-1.41892	0.0205836	0.999986	6.05e-06	-0.651529	0.253089	0.999928	3.14e-05	-0.821934	0.306706	0.543851	0.26452	-0.00622286	0.993396	0.999986	5.92e-06	0.0194395	0.978626	0.999999	2.7e-07
ANO4	ENSG00000151572	99.8267	-0.470386	0.0204866	0.514167	0.288896	-0.641272	0.00142798	0.64219	0.192336	-0.567427	0.00406715	0.739004	0.131353	-0.92144	3.34e-06	0.00309035	2.50999	-0.711441	0.00034782	0.260703	0.583855	-0.682023	0.000583419	0.230154	0.637982	-1.1722	9.44e-11	1.63e-07	6.7871	-0.381409	0.028908	0.999986	5.92e-06	-0.734729	2.75e-05	0.027111	1.56686
C8orf34	ENSG00000165084	116.855	0.474073	0.0207167	0.514167	0.288896	0.173965	0.396926	0.999809	8.29e-05	0.0814021	0.690721	0.99995	2.19e-05	0.098725	0.615377	0.776091	0.110088	0.397892	0.0423223	0.999986	6.05e-06	0.126042	0.526999	0.999928	3.14e-05	-0.211917	0.191687	0.432541	0.363972	-0.152271	0.350736	0.999986	5.92e-06	-0.385643	0.0178098	0.999999	2.7e-07
CDYL2	ENSG00000166446	28.4313	1.22745	0.020434	0.514167	0.288896	0.773034	0.146636	0.999809	8.29e-05	0.492146	0.357749	0.99995	2.19e-05	0.445079	0.387259	0.593707	0.226428	0.230335	0.659121	0.999986	6.05e-06	0.797967	0.120276	0.999928	3.14e-05	-1.16262	0.0204811	0.145486	0.837179	-0.0134562	0.97782	0.999986	5.92e-06	-0.0503346	0.916637	0.999999	2.7e-07
SRP68	ENSG00000167881	15235.8	0.0729528	0.0206744	0.514167	0.288896	0.0408635	0.192884	0.999809	8.29e-05	-0.0125616	0.688468	0.99995	2.19e-05	-0.0459214	0.142663	0.350171	0.45572	-0.0231458	0.461542	0.999986	6.05e-06	-0.0468665	0.136237	0.999928	3.14e-05	0.107198	0.000528106	0.0232877	1.63287	0.0426048	0.169489	0.999986	5.92e-06	0.0721392	0.0194298	0.999999	2.7e-07
SLC19A1	ENSG00000173638	5088.04	-0.241576	0.020599	0.514167	0.288896	-0.0105645	0.919154	0.999809	8.29e-05	-0.0645724	0.534843	0.99995	2.19e-05	0.165033	0.112995	0.316927	0.499041	0.0612836	0.556676	0.999986	6.05e-06	-0.141349	0.175602	0.999928	3.14e-05	0.0905381	0.38466	0.610191	0.214534	-0.270302	0.00962033	0.999986	5.92e-06	-0.129062	0.215282	0.999999	2.7e-07
ARL17A	ENSG00000185829	181.436	-0.771987	0.0206656	0.514167	0.288896	-1.18101	0.000411984	0.298834	0.52457	-1.10975	0.000864443	0.336408	0.473134	-0.303653	0.36742	0.574883	0.24042	-0.0701024	0.835207	0.999986	6.05e-06	-0.15039	0.655829	0.999928	3.14e-05	0.0173727	0.958175	0.979609	0.00894704	-0.0413636	0.900811	0.999986	5.92e-06	0.400899	0.22389	0.999999	2.7e-07
CCDC69	ENSG00000198624	857.754	-0.185821	0.0207055	0.514167	0.288896	-0.119274	0.130402	0.999809	8.29e-05	-0.129709	0.0978426	0.99995	2.19e-05	0.00716518	0.927567	0.962897	0.0164202	0.0484576	0.542119	0.999986	6.05e-06	0.0618048	0.436685	0.999928	3.14e-05	-0.103229	0.177587	0.417077	0.379784	-0.0216407	0.778404	0.999986	5.92e-06	0.0243882	0.747642	0.999999	2.7e-07
ZNF358	ENSG00000198816	1679.5	-0.381383	0.0205545	0.514167	0.288896	0.0116547	0.943307	0.999809	8.29e-05	0.0622728	0.703663	0.99995	2.19e-05	0.347634	0.033721	0.210391	0.676972	0.0943675	0.565196	0.999986	6.05e-06	-0.212913	0.195251	0.999928	3.14e-05	-0.035864	0.826185	0.908707	0.0415763	-0.205095	0.209854	0.999986	5.92e-06	0.0654997	0.687968	0.999999	2.7e-07
DENND4B	ENSG00000198837	2150.81	-0.189637	0.0206935	0.514167	0.288896	-0.0477949	0.556656	0.999809	8.29e-05	-0.025557	0.752618	0.99995	2.19e-05	-0.0892755	0.27203	0.485043	0.31422	0.00061108	0.994015	0.999986	6.05e-06	0.0469337	0.564371	0.999928	3.14e-05	-0.199363	0.0145836	0.124573	0.904575	-0.0257538	0.752141	0.999986	5.92e-06	-0.038609	0.634127	0.999999	2.7e-07
TP73-AS1	ENSG00000227372	2521.44	-0.12595	0.0206729	0.514167	0.288896	-0.049724	0.354773	0.999809	8.29e-05	-0.0711553	0.183659	0.99995	2.19e-05	-0.0165918	0.757146	0.86757	0.0616956	-0.0293651	0.586975	0.999986	6.05e-06	-0.044345	0.41238	0.999928	3.14e-05	-0.0307401	0.566191	0.751139	0.12428	-0.0377919	0.483265	0.999986	5.92e-06	-0.0214808	0.687081	0.999999	2.7e-07
AC125807.2	ENSG00000250899	1768.4	0.231754	0.0205601	0.514167	0.288896	-0.00244493	0.980496	0.999809	8.29e-05	0.0634796	0.524518	0.99995	2.19e-05	0.0849091	0.398158	0.604007	0.218958	0.148605	0.140095	0.999986	6.05e-06	0.113074	0.261897	0.999928	3.14e-05	0.0926772	0.357409	0.588841	0.230002	0.117757	0.242984	0.999986	5.92e-06	0.137213	0.171597	0.999999	2.7e-07
RBM15B	ENSG00000259956	5034	-0.100566	0.0204658	0.514167	0.288896	0.0168752	0.694455	0.999809	8.29e-05	0.0219776	0.60775	0.99995	2.19e-05	0.113113	0.0086605	0.139642	0.854983	0.117897	0.0064668	0.950408	0.02209	0.0804074	0.0635669	0.999928	3.14e-05	-0.13282	0.00302557	0.0595736	1.22495	0.0262092	0.558551	0.999986	5.92e-06	-0.0393344	0.376081	0.999999	2.7e-07
WRB-SH3BGR	ENSG00000285815	1453.57	-0.170851	0.0205791	0.514167	0.288896	-0.163348	0.0254368	0.999809	8.29e-05	-0.270465	0.000211511	0.157981	0.801394	-0.189799	0.0105604	0.148135	0.829342	-0.210763	0.00487081	0.872453	0.0592577	-0.0398532	0.592567	0.999928	3.14e-05	-0.164036	0.023862	0.15596	0.806986	-0.0957558	0.18831	0.999986	5.92e-06	-0.26886	0.00020909	0.116287	0.93447
LINC01315	ENSG00000229891	61.1862	-0.740033	0.0207791	0.515148	0.288068	-0.419553	0.173891	0.999809	8.29e-05	-0.178527	0.555772	0.99995	2.19e-05	0.42453	0.174354	0.383539	0.416191	-0.165896	0.608347	0.999986	6.05e-06	-0.0648329	0.840471	0.999928	3.14e-05	0.328046	0.256529	0.499539	0.301431	-0.0460908	0.87548	0.999986	5.92e-06	0.0278532	0.923591	0.999999	2.7e-07
MCM3	ENSG00000112118	26155.6	0.0956	0.0208523	0.515258	0.287975	-0.00202527	0.960917	0.999809	8.29e-05	-0.0165685	0.688286	0.99995	2.19e-05	0.0362763	0.379198	0.586266	0.231905	-0.0112537	0.78528	0.999986	6.05e-06	-0.0134958	0.743901	0.999928	3.14e-05	0.110004	0.00781416	0.0936772	1.02837	-0.0169746	0.681914	0.999986	5.92e-06	0.060778	0.141301	0.999999	2.7e-07
LINC01137	ENSG00000233621	20.9824	1.21319	0.0208329	0.515258	0.287975	0.142383	0.794239	0.999809	8.29e-05	0.416689	0.434799	0.99995	2.19e-05	0.911947	0.0761811	0.275624	0.559683	0.802374	0.122871	0.999986	6.05e-06	0.214228	0.687718	0.999928	3.14e-05	0.159741	0.737471	0.857472	0.0667801	-0.0514674	0.915269	0.999986	5.92e-06	-0.17835	0.71042	0.999999	2.7e-07
NA	ENSG00000289041	10.6554	-1.27586	0.0208072	0.515258	0.287975	-0.26384	0.56471	0.999809	8.29e-05	0.573659	0.173074	0.99995	2.19e-05	0.252869	0.646724	0.798016	0.0979884	-0.483856	0.431596	0.999986	6.05e-06	0.190178	0.737115	0.999928	3.14e-05	-0.473785	0.24109	0.482782	0.316249	-0.427238	0.302515	0.999986	5.92e-06	-0.227825	0.56383	0.999999	2.7e-07
CDHR1	ENSG00000148600	115.853	-0.497235	0.020924	0.516463	0.286961	-0.210273	0.311457	0.999809	8.29e-05	-0.329667	0.112028	0.99995	2.19e-05	-0.67433	0.000888438	0.0591126	1.22832	-0.611129	0.00284644	0.820577	0.0858808	-0.528604	0.00955597	0.856536	0.0672543	-0.583385	0.00356856	0.0656408	1.18283	-0.244357	0.218743	0.999986	5.92e-06	-0.417294	0.0346872	0.999999	2.7e-07
B4GALNT1	ENSG00000135454	1221.05	-0.239907	0.0209698	0.51697	0.286534	-0.0401626	0.695688	0.999809	8.29e-05	-0.112693	0.271614	0.99995	2.19e-05	-0.322788	0.00162455	0.0760808	1.11872	-0.0942136	0.35788	0.999986	6.05e-06	-0.114866	0.262629	0.999928	3.14e-05	-0.496805	7.65e-07	0.000215028	3.6675	-0.14493	0.147587	0.999986	5.92e-06	-0.19991	0.044974	0.999999	2.7e-07
YDJC	ENSG00000161179	5167.58	-0.372594	0.0209906	0.51697	0.286534	0.0265777	0.869015	0.999809	8.29e-05	0.121362	0.451236	0.99995	2.19e-05	0.576897	0.000345556	0.0396438	1.40183	0.159291	0.323614	0.999986	6.05e-06	-0.074935	0.642584	0.999928	3.14e-05	0.0556714	0.729376	0.851847	0.0696385	-0.263852	0.101322	0.999986	5.92e-06	0.120919	0.452228	0.999999	2.7e-07
SORD2P	ENSG00000259479	203.726	-1.06174	0.0210279	0.517324	0.286237	-0.500523	0.273794	0.999809	8.29e-05	-0.832961	0.068853	0.99995	2.19e-05	0.660441	0.152219	0.360673	0.442886	0.181627	0.694949	0.999986	6.05e-06	0.624552	0.176388	0.999928	3.14e-05	0.657784	0.150597	0.386171	0.413221	0.0868887	0.849913	0.999986	5.92e-06	0.0789758	0.863211	0.999999	2.7e-07
RNF216	ENSG00000011275	6107.13	0.0942566	0.0210682	0.51768	0.285939	0.032368	0.425324	0.999809	8.29e-05	0.0793376	0.0495106	0.99995	2.19e-05	-0.0711007	0.0758898	0.275282	0.560222	-0.0914087	0.0233111	0.999986	6.05e-06	-0.0591817	0.141756	0.999928	3.14e-05	0.0516875	0.190797	0.43191	0.364607	0.0443899	0.262748	0.999986	5.92e-06	0.0789193	0.0449101	0.999999	2.7e-07
NUTM2E	ENSG00000228570	59.4294	-0.636054	0.0210884	0.51768	0.285939	-0.159613	0.537168	0.999809	8.29e-05	0.187816	0.45431	0.99995	2.19e-05	-0.0111537	0.964787	0.982199	0.00780033	-0.176404	0.495239	0.999986	6.05e-06	-0.453631	0.0851043	0.999928	3.14e-05	-0.0669512	0.779503	0.882662	0.0542058	-0.235197	0.336218	0.999986	5.92e-06	-0.0461382	0.84612	0.999999	2.7e-07
TMEM108	ENSG00000144868	817.563	-0.232806	0.02124	0.520832	0.283303	-0.051527	0.603732	0.999809	8.29e-05	-0.0502727	0.610841	0.99995	2.19e-05	-0.100206	0.315913	0.526427	0.278661	0.0276549	0.782756	0.999986	6.05e-06	-0.0216295	0.829573	0.999928	3.14e-05	-0.403766	2.54e-05	0.00322384	2.49163	0.0556542	0.558304	0.999986	5.92e-06	-0.21683	0.0224945	0.999999	2.7e-07
PLCB2	ENSG00000137841	107.851	-0.554578	0.0212894	0.521475	0.282767	-0.173275	0.452976	0.999809	8.29e-05	-0.185725	0.417994	0.99995	2.19e-05	0.631969	0.00763983	0.134334	0.871814	0.701695	0.00325306	0.851772	0.0696769	0.614513	0.0102278	0.871147	0.0599084	0.0708687	0.739268	0.858591	0.0662136	-0.134743	0.532179	0.999986	5.92e-06	0.0128921	0.951594	0.999999	2.7e-07
BCHE	ENSG00000114200	22.878	0.995801	0.0213786	0.521537	0.282715	0.527783	0.226759	0.999809	8.29e-05	0.909373	0.0331649	0.99995	2.19e-05	0.893173	0.0537014	0.244458	0.611795	0.892274	0.0564906	0.999986	6.05e-06	0.652498	0.167903	0.999928	3.14e-05	0.0576478	0.896369	0.946918	0.0236877	0.877135	0.0402544	0.999986	5.92e-06	0.239101	0.583316	0.999999	2.7e-07
TOX2	ENSG00000124191	349.049	-0.280476	0.0213177	0.521537	0.282715	-0.115922	0.324495	0.999809	8.29e-05	-0.036686	0.751665	0.99995	2.19e-05	0.0555218	0.625946	0.783382	0.106026	-0.233147	0.0471472	0.999986	6.05e-06	-0.219727	0.0610791	0.999928	3.14e-05	-0.365343	0.000373587	0.01892	1.72308	-0.104069	0.309002	0.999986	5.92e-06	-0.174481	0.0851981	0.999999	2.7e-07
RIOK1	ENSG00000124784	7935.75	0.173212	0.0213847	0.521537	0.282715	0.0825181	0.272357	0.999809	8.29e-05	0.00314664	0.966598	0.99995	2.19e-05	0.106039	0.158566	0.367091	0.435226	0.0519046	0.490874	0.999986	6.05e-06	0.0369183	0.624201	0.999928	3.14e-05	0.215068	0.00388848	0.0679503	1.16781	0.0540211	0.468807	0.999986	5.92e-06	0.0951812	0.201205	0.999999	2.7e-07
RBM44	ENSG00000177483	19.7945	0.978499	0.0213737	0.521537	0.282715	0.245604	0.573837	0.999809	8.29e-05	0.0622367	0.88698	0.99995	2.19e-05	0.621871	0.190163	0.400728	0.39715	0.916653	0.0529607	0.999986	6.05e-06	0.626089	0.193179	0.999928	3.14e-05	-0.687975	0.0932002	0.30421	0.516827	0.122812	0.755205	0.999986	5.92e-06	-0.347398	0.383303	0.999999	2.7e-07
CEP104	ENSG00000116198	3088.14	0.128902	0.0214651	0.522365	0.282026	-0.0232961	0.676598	0.999809	8.29e-05	0.056138	0.311969	0.99995	2.19e-05	-0.0458839	0.409253	0.613582	0.212127	-0.0170036	0.760956	0.999986	6.05e-06	-0.013637	0.807278	0.999928	3.14e-05	-0.00328854	0.952113	0.976704	0.0102371	-0.0154821	0.778192	0.999986	5.92e-06	0.0196902	0.718042	0.999999	2.7e-07
SEPTIN7P6	ENSG00000241007	225.389	0.315718	0.0214455	0.522365	0.282026	0.0927364	0.497954	0.999809	8.29e-05	0.147615	0.275358	0.99995	2.19e-05	-0.173089	0.207784	0.418922	0.377867	0.0935394	0.495725	0.999986	6.05e-06	0.0369803	0.788305	0.999928	3.14e-05	0.0831935	0.523101	0.718449	0.143604	-0.0632359	0.634304	0.999986	5.92e-06	-0.0685774	0.599849	0.999999	2.7e-07
COL9A3	ENSG00000092758	47.6115	-0.730487	0.0215427	0.523368	0.281193	-0.434786	0.149011	0.999809	8.29e-05	-0.551415	0.0666828	0.99995	2.19e-05	0.746763	0.0228276	0.187674	0.726596	0.304542	0.372887	0.999986	6.05e-06	0.393762	0.246016	0.999928	3.14e-05	-0.66812	0.00999766	0.104826	0.97953	-0.383115	0.137715	0.999986	5.92e-06	-0.442735	0.0831293	0.999999	2.7e-07
MT-TP	ENSG00000210196	694.286	0.266894	0.0215563	0.523368	0.281193	-0.0238406	0.837421	0.999809	8.29e-05	-0.00795491	0.945149	0.99995	2.19e-05	0.0670654	0.561476	0.739154	0.131265	-0.123742	0.28961	0.999986	6.05e-06	-0.119521	0.306463	0.999928	3.14e-05	0.252417	0.0238664	0.15596	0.806986	0.048754	0.664876	0.999986	5.92e-06	0.14454	0.195221	0.999999	2.7e-07
PLCE1-AS1	ENSG00000268894	10.6639	-1.37259	0.0215762	0.523368	0.281193	-1.02636	0.0609705	0.999809	8.29e-05	-0.680775	0.189962	0.99995	2.19e-05	-0.766686	0.144049	0.351757	0.453758	-0.425	0.41445	0.999986	6.05e-06	-0.360987	0.485409	0.999928	3.14e-05	0.0591683	0.903936	0.950742	0.0219373	-0.00677167	0.989258	0.999986	5.92e-06	0.789066	0.0912271	0.999999	2.7e-07
RBM23	ENSG00000100461	7032.69	-0.11438	0.021813	0.523985	0.280681	-0.000297578	0.995197	0.999809	8.29e-05	-0.0822252	0.0957627	0.99995	2.19e-05	-0.183248	0.000206809	0.0311173	1.507	-0.0791674	0.109869	0.999986	6.05e-06	-0.0969757	0.0503204	0.999928	3.14e-05	-0.212242	8.13e-06	0.00146299	2.83476	-0.00782676	0.869193	0.999986	5.92e-06	-0.168239	0.000393524	0.164508	0.783814
ZBTB47	ENSG00000114853	858.928	-0.196803	0.0218116	0.523985	0.280681	-0.0846466	0.316812	0.999809	8.29e-05	-0.0559019	0.506161	0.99995	2.19e-05	-0.0688413	0.412925	0.617151	0.209609	-0.00179171	0.983084	0.999986	6.05e-06	-0.0632232	0.455315	0.999928	3.14e-05	-0.188157	0.0488862	0.224797	0.64821	-0.00624451	0.948039	0.999986	5.92e-06	-0.124508	0.188823	0.999999	2.7e-07
FOXF2	ENSG00000137273	1816.97	-0.139692	0.0217332	0.523985	0.280681	0.0870327	0.144725	0.999809	8.29e-05	-0.00254644	0.965897	0.99995	2.19e-05	0.0765905	0.200735	0.411574	0.385552	0.0603571	0.317246	0.999986	6.05e-06	-0.00166656	0.978021	0.999928	3.14e-05	-0.0579639	0.333765	0.568845	0.245006	-0.123122	0.0420813	0.999986	5.92e-06	-0.0840992	0.159216	0.999999	2.7e-07
PARN	ENSG00000140694	4518.13	0.108083	0.0217639	0.523985	0.280681	0.0320978	0.492971	0.999809	8.29e-05	0.0101153	0.828346	0.99995	2.19e-05	0.0132834	0.774426	0.878151	0.0564307	0.00693196	0.881812	0.999986	6.05e-06	0.0687247	0.14001	0.999928	3.14e-05	-0.000142417	0.997492	0.998551	0.00062957	0.0203859	0.653521	0.999986	5.92e-06	0.0448484	0.320094	0.999999	2.7e-07
HEYL	ENSG00000163909	912.473	0.176899	0.0216992	0.523985	0.280681	0.0786933	0.303153	0.999809	8.29e-05	0.140467	0.0637264	0.99995	2.19e-05	0.10819	0.151722	0.360216	0.443436	0.0139234	0.855461	0.999986	6.05e-06	0.168184	0.0269046	0.999928	3.14e-05	0.0195247	0.800154	0.894336	0.0484992	0.0248173	0.750093	0.999986	5.92e-06	0.014059	0.854707	0.999999	2.7e-07
LPAR3	ENSG00000171517	2076.75	0.148333	0.0216644	0.523985	0.280681	0.0362122	0.573089	0.999809	8.29e-05	0.0687163	0.282419	0.99995	2.19e-05	-0.0724211	0.252243	0.465775	0.331824	0.00100384	0.987391	0.999986	6.05e-06	0.0657297	0.300142	0.999928	3.14e-05	-0.0286547	0.654048	0.809606	0.0917265	0.0870432	0.173927	0.999986	5.92e-06	0.0452695	0.476072	0.999999	2.7e-07
ZNF703	ENSG00000183779	9133.99	-0.314259	0.0218347	0.523985	0.280681	0.012577	0.926805	0.999809	8.29e-05	0.0995573	0.466986	0.99995	2.19e-05	0.30502	0.0258106	0.193498	0.713323	0.146481	0.284588	0.999986	6.05e-06	-0.139079	0.309799	0.999928	3.14e-05	-0.0418936	0.760335	0.871663	0.0596516	-0.153141	0.265089	0.999986	5.92e-06	0.0375291	0.784511	0.999999	2.7e-07
ZNF536	ENSG00000198597	344.769	0.329398	0.0218238	0.523985	0.280681	0.293774	0.0384739	0.999809	8.29e-05	0.340729	0.0154815	0.99995	2.19e-05	0.265382	0.0576979	0.25024	0.601642	0.156224	0.270549	0.999986	6.05e-06	0.211255	0.135414	0.999928	3.14e-05	-0.196002	0.126048	0.354911	0.44988	0.148626	0.243358	0.999986	5.92e-06	-0.0271512	0.830712	0.999999	2.7e-07
AL008726.1	ENSG00000271984	697.188	-0.182006	0.0218047	0.523985	0.280681	-0.201056	0.0100616	0.999809	8.29e-05	-0.0862275	0.263124	0.99995	2.19e-05	-0.0659799	0.401637	0.60718	0.216682	-0.0749274	0.347028	0.999986	6.05e-06	-0.0226099	0.776017	0.999928	3.14e-05	-0.190777	0.0153344	0.12733	0.895069	-0.0714516	0.36672	0.999986	5.92e-06	-0.00629327	0.935288	0.999999	2.7e-07
MIR636	ENSG00000283805	100.259	-0.418538	0.0217926	0.523985	0.280681	-0.0267386	0.875379	0.999809	8.29e-05	-0.102661	0.544908	0.99995	2.19e-05	0.384976	0.0306841	0.205156	0.687916	0.143839	0.435726	0.999986	6.05e-06	0.119753	0.516666	0.999928	3.14e-05	-0.012019	0.937173	0.968797	0.0137674	-0.0986448	0.528131	0.999986	5.92e-06	0.042831	0.777214	0.999999	2.7e-07
HYAL2	ENSG00000068001	2242.81	-0.221395	0.0219503	0.526199	0.27885	0.0374063	0.697079	0.999809	8.29e-05	-0.0553159	0.564657	0.99995	2.19e-05	0.0279305	0.771633	0.876354	0.0573202	-0.0438455	0.649525	0.999986	6.05e-06	-0.012689	0.895359	0.999928	3.14e-05	0.0658757	0.518089	0.715148	0.145604	-0.227532	0.0276977	0.999986	5.92e-06	-0.0646353	0.525752	0.999999	2.7e-07
AP000757.1	ENSG00000254528	165.808	-0.425306	0.0219773	0.526284	0.27878	-0.31004	0.0876891	0.999809	8.29e-05	-0.310151	0.0853151	0.99995	2.19e-05	-0.298872	0.0949562	0.297514	0.526493	-0.489076	0.00738007	0.999986	6.05e-06	-0.397248	0.0288418	0.999928	3.14e-05	-0.537477	0.00204841	0.048637	1.31303	-0.385376	0.0272385	0.999986	5.92e-06	-0.371856	0.0308847	0.999999	2.7e-07
FEZ1	ENSG00000149557	661.706	-0.303874	0.022003	0.526339	0.278735	0.0301609	0.817105	0.999809	8.29e-05	-0.212703	0.103647	0.99995	2.19e-05	-0.302301	0.0202567	0.182124	0.739632	0.00582906	0.964254	0.999986	6.05e-06	-0.247983	0.0580318	0.999928	3.14e-05	-0.229578	0.0721989	0.270729	0.567465	0.101941	0.422892	0.999986	5.92e-06	-0.0895091	0.480818	0.999999	2.7e-07
RRNAD1	ENSG00000143303	793.438	-0.217532	0.0220776	0.527563	0.277725	-0.0860396	0.355735	0.999809	8.29e-05	-0.0592515	0.521811	0.99995	2.19e-05	0.0545699	0.557569	0.736085	0.133072	0.0709276	0.449691	0.999986	6.05e-06	-0.0223533	0.812412	0.999928	3.14e-05	-0.176445	0.0436794	0.211351	0.674995	-0.112378	0.20001	0.999986	5.92e-06	-0.122986	0.157378	0.999999	2.7e-07
NDRG3	ENSG00000101079	4434.59	0.133663	0.022227	0.529066	0.27649	0.0353871	0.543635	0.999809	8.29e-05	0.06584	0.257076	0.99995	2.19e-05	0.0902132	0.124379	0.330565	0.480743	0.0496744	0.399798	0.999986	6.05e-06	0.12575	0.0328569	0.999928	3.14e-05	-0.0639929	0.264566	0.506905	0.295074	0.0763059	0.183259	0.999986	5.92e-06	0.0943911	0.0983578	0.999999	2.7e-07
APBB3	ENSG00000113108	531.046	-0.209255	0.0222071	0.529066	0.27649	-0.0610763	0.49084	0.999809	8.29e-05	-0.097918	0.26603	0.99995	2.19e-05	-0.188818	0.033775	0.210519	0.676709	-0.133844	0.137112	0.999986	6.05e-06	-0.0432463	0.628963	0.999928	3.14e-05	-0.374685	3.4e-06	0.000729241	3.13713	-0.152618	0.0581273	0.999986	5.92e-06	-0.327944	4.21e-05	0.0349456	1.45661
TRNP1	ENSG00000253368	134.625	-0.432091	0.0222068	0.529066	0.27649	0.183074	0.300771	0.999809	8.29e-05	-0.0289617	0.870477	0.99995	2.19e-05	0.141589	0.412141	0.616593	0.210001	-0.144736	0.41457	0.999986	6.05e-06	-0.0708129	0.688498	0.999928	3.14e-05	-0.280527	0.092768	0.303598	0.517701	-0.160608	0.338205	0.999986	5.92e-06	-0.021093	0.897578	0.999999	2.7e-07
AL132857.1	ENSG00000257520	107.671	-0.489006	0.0222346	0.529066	0.27649	-0.323446	0.116008	0.999809	8.29e-05	-0.275547	0.17444	0.99995	2.19e-05	0.0501747	0.813455	0.901051	0.0452505	0.32859	0.121707	0.999986	6.05e-06	0.181595	0.396465	0.999928	3.14e-05	0.217662	0.219738	0.463225	0.334208	0.360729	0.0421564	0.999986	5.92e-06	-0.0261211	0.883473	0.999999	2.7e-07
LAP3	ENSG00000002549	12204	0.0943494	0.0223508	0.530811	0.27506	0.0213523	0.604202	0.999809	8.29e-05	0.0114702	0.780299	0.99995	2.19e-05	0.0529581	0.199024	0.409784	0.387445	-0.0102391	0.80456	0.999986	6.05e-06	0.0319177	0.440353	0.999928	3.14e-05	0.153821	0.000164475	0.0111397	1.95313	0.0167126	0.683039	0.999986	5.92e-06	0.00303272	0.940753	0.999999	2.7e-07
BCL2L1	ENSG00000171552	2137.83	-0.132952	0.0223788	0.530811	0.27506	0.0532585	0.351533	0.999809	8.29e-05	-0.00240774	0.966301	0.99995	2.19e-05	0.0639989	0.261567	0.474781	0.323506	0.0102759	0.858211	0.999986	6.05e-06	-0.0371494	0.519137	0.999928	3.14e-05	0.00460186	0.934903	0.967808	0.0142107	-0.116252	0.0410903	0.999986	5.92e-06	-0.0324731	0.563079	0.999999	2.7e-07
BRD2	ENSG00000204256	48610.5	0.0636877	0.0223566	0.530811	0.27506	-0.0322432	0.246674	0.999809	8.29e-05	0.0554865	0.0457626	0.99995	2.19e-05	0.00318778	0.908412	0.95449	0.0202287	-0.112655	5.01e-05	0.0678184	1.16865	-0.0312588	0.260264	0.999928	3.14e-05	-0.0445231	0.104518	0.322331	0.491698	0.0302962	0.269378	0.999986	5.92e-06	-0.0277734	0.310761	0.999999	2.7e-07
NA	ENSG00000289623	10.2008	-1.17975	0.0224204	0.531238	0.274711	-1.14555	0.0214775	0.999809	8.29e-05	-0.948923	0.0486811	0.99995	2.19e-05	1.2137	0.060955	0.255334	0.592891	1.32735	0.0419098	0.999986	6.05e-06	1.48288	0.0218792	0.999928	3.14e-05	1.19133	0.0184831	0.138768	0.85771	0.532011	0.323668	0.999986	5.92e-06	0.502144	0.341493	0.999999	2.7e-07
ANAPC10	ENSG00000164162	1681.68	0.118327	0.0224666	0.531772	0.274274	0.00611421	0.905075	0.999809	8.29e-05	-0.000449069	0.992951	0.99995	2.19e-05	0.00276192	0.957202	0.978703	0.00934926	-0.0306318	0.558286	0.999986	6.05e-06	0.102241	0.0488467	0.999928	3.14e-05	0.0576977	0.211297	0.454642	0.342331	0.0377425	0.418091	0.999986	5.92e-06	0.026912	0.558484	0.999999	2.7e-07
TMED4	ENSG00000158604	4168.51	-0.0972032	0.0226089	0.534579	0.271988	-0.0874682	0.0381213	0.999809	8.29e-05	-0.0320253	0.444756	0.99995	2.19e-05	-0.0347897	0.408616	0.61291	0.212603	-0.0639468	0.131939	0.999986	6.05e-06	-0.0439044	0.300822	0.999928	3.14e-05	-0.0844046	0.0424128	0.208491	0.680912	-0.087664	0.0360357	0.999986	5.92e-06	-0.0620989	0.133419	0.999999	2.7e-07
VGLL4	ENSG00000144560	2618.56	-0.145493	0.0226783	0.535655	0.271115	-0.0307197	0.626878	0.999809	8.29e-05	-0.0529852	0.400422	0.99995	2.19e-05	-0.0190696	0.762316	0.870566	0.0601984	0.0698619	0.269354	0.999986	6.05e-06	-0.015573	0.805904	0.999928	3.14e-05	-0.113798	0.0711935	0.269392	0.569616	-0.0608653	0.335609	0.999986	5.92e-06	-0.110789	0.0778377	0.999999	2.7e-07
RRAGD	ENSG00000025039	1933.82	0.15624	0.0228077	0.536459	0.270463	0.0459852	0.50083	0.999809	8.29e-05	0.0144087	0.832442	0.99995	2.19e-05	-0.100214	0.139922	0.347513	0.459029	0.063853	0.347887	0.999986	6.05e-06	0.0552045	0.417273	0.999928	3.14e-05	0.0840326	0.221638	0.464763	0.332768	0.0358323	0.604568	0.999986	5.92e-06	0.0566372	0.408458	0.999999	2.7e-07
MTHFD1L	ENSG00000120254	12901	0.0951458	0.0227984	0.536459	0.270463	0.0765991	0.0658246	0.999809	8.29e-05	-0.000237214	0.99545	0.99995	2.19e-05	0.0138426	0.739139	0.855569	0.0677448	-0.00315672	0.93965	0.999986	6.05e-06	0.0125802	0.762866	0.999928	3.14e-05	0.0238634	0.559713	0.745997	0.127263	0.0404026	0.32376	0.999986	5.92e-06	0.00703247	0.863332	0.999999	2.7e-07
LSS	ENSG00000160285	4485.28	-0.103975	0.0227823	0.536459	0.270463	-0.09573	0.0346377	0.999809	8.29e-05	-0.0852741	0.0589054	0.99995	2.19e-05	-0.0479678	0.296115	0.50793	0.294196	-0.0438102	0.342869	0.999986	6.05e-06	-0.0790543	0.0873687	0.999928	3.14e-05	-0.0437511	0.334801	0.569926	0.244182	-0.148775	0.0011269	0.587411	0.231058	-0.0701821	0.120602	0.999999	2.7e-07
AC115618.2	ENSG00000228343	269.218	0.252796	0.0227651	0.536459	0.270463	0.0849887	0.440395	0.999809	8.29e-05	-0.0286568	0.794349	0.99995	2.19e-05	0.257846	0.0215616	0.184869	0.733136	0.207139	0.0697884	0.999986	6.05e-06	0.104096	0.365179	0.999928	3.14e-05	0.0333193	0.757087	0.869596	0.0606823	-0.0319538	0.772055	0.999986	5.92e-06	0.0702662	0.511712	0.999999	2.7e-07
GINS1	ENSG00000101003	2293.12	-0.140833	0.0229441	0.538191	0.269064	-0.0695383	0.256821	0.999809	8.29e-05	-0.208929	0.000654644	0.284825	0.545422	-0.0239306	0.696527	0.83012	0.0808592	0.0613927	0.31874	0.999986	6.05e-06	0.0413468	0.502221	0.999928	3.14e-05	0.113489	0.0746099	0.274624	0.561261	0.00478505	0.940705	0.999986	5.92e-06	0.0424252	0.504184	0.999999	2.7e-07
TESMIN	ENSG00000132749	177.882	-0.392592	0.022908	0.538191	0.269064	-0.177613	0.28794	0.999809	8.29e-05	-0.157367	0.342102	0.99995	2.19e-05	0.179894	0.287854	0.500336	0.300738	0.158072	0.356346	0.999986	6.05e-06	0.120904	0.481351	0.999928	3.14e-05	-0.10429	0.506935	0.707877	0.150042	0.0844577	0.590763	0.999986	5.92e-06	0.13215	0.393803	0.999999	2.7e-07
PPHLN1	ENSG00000134283	6583.34	0.103601	0.0229532	0.538191	0.269064	0.0887309	0.0502403	0.999809	8.29e-05	-0.0304286	0.501695	0.99995	2.19e-05	-0.0344077	0.448741	0.648733	0.187934	-0.001903	0.966706	0.999986	6.05e-06	0.0251641	0.580905	0.999928	3.14e-05	-0.00277106	0.950642	0.976209	0.0104574	0.0119473	0.789934	0.999986	5.92e-06	0.0239445	0.591555	0.999999	2.7e-07
CAVIN1	ENSG00000177469	1025.83	0.181085	0.0229824	0.538316	0.268963	0.103641	0.188836	0.999809	8.29e-05	0.189173	0.0154059	0.99995	2.19e-05	0.227161	0.00275981	0.0962124	1.01677	0.0574414	0.455306	0.999986	6.05e-06	0.0864066	0.261029	0.999928	3.14e-05	0.0253438	0.7327	0.854405	0.0683364	-0.0433434	0.562605	0.999986	5.92e-06	-0.0395121	0.593516	0.999999	2.7e-07
TMC3-AS1	ENSG00000259343	146.923	0.366622	0.0230431	0.539175	0.26827	0.292003	0.0655458	0.999809	8.29e-05	0.257436	0.101594	0.99995	2.19e-05	0.342812	0.0320213	0.207561	0.682853	-0.0314505	0.851266	0.999986	6.05e-06	0.108323	0.512748	0.999928	3.14e-05	0.325509	0.0100296	0.105042	0.978637	0.18628	0.147974	0.999986	5.92e-06	-0.155622	0.228469	0.999999	2.7e-07
PKN3	ENSG00000160447	1830.95	-0.217974	0.0231395	0.540796	0.266966	-0.079821	0.401476	0.999809	8.29e-05	-0.0454958	0.631409	0.99995	2.19e-05	0.0923658	0.332529	0.541399	0.266483	-0.0759802	0.42857	0.999986	6.05e-06	-0.107681	0.262306	0.999928	3.14e-05	-0.107518	0.245061	0.486229	0.313159	-0.107354	0.246348	0.999986	5.92e-06	-0.0825297	0.371214	0.999999	2.7e-07
HSD17B8	ENSG00000204228	133.657	-0.536145	0.0231605	0.540796	0.266966	0.0536573	0.812718	0.999809	8.29e-05	-0.396227	0.0839304	0.99995	2.19e-05	0.286909	0.224841	0.437522	0.359	0.429096	0.0705686	0.999986	6.05e-06	-0.218355	0.371288	0.999928	3.14e-05	-0.330809	0.122433	0.34946	0.456603	-0.0482797	0.820996	0.999986	5.92e-06	-0.375213	0.0789034	0.999999	2.7e-07
SHOX2	ENSG00000168779	468.27	-0.229108	0.0231874	0.540863	0.266913	-0.34717	0.000511818	0.338492	0.470451	-0.219209	0.0259072	0.99995	2.19e-05	-0.0810849	0.409538	0.613803	0.211971	-0.0071241	0.942689	0.999986	6.05e-06	0.0675149	0.494296	0.999928	3.14e-05	0.0778598	0.425886	0.643838	0.191223	0.0621624	0.529688	0.999986	5.92e-06	0.0135044	0.889986	0.999999	2.7e-07
DDX46	ENSG00000145833	17952.1	0.228323	0.0232425	0.541586	0.266333	0.0573432	0.568642	0.999809	8.29e-05	0.073173	0.466871	0.99995	2.19e-05	0.128457	0.201457	0.412593	0.384479	0.0599709	0.551073	0.999986	6.05e-06	0.0397329	0.692878	0.999928	3.14e-05	0.332198	0.00095521	0.0328926	1.4829	0.116977	0.244943	0.999986	5.92e-06	0.14286	0.155418	0.999999	2.7e-07
TMEM191B	ENSG00000278558	10.9957	-1.61304	0.0232831	0.54197	0.266025	-0.328998	0.592188	0.999809	8.29e-05	-0.0713099	0.905523	0.99995	2.19e-05	0.371521	0.559226	0.737436	0.132276	-0.472009	0.486744	0.999986	6.05e-06	-0.589915	0.38884	0.999928	3.14e-05	0.665377	0.244792	0.486047	0.313322	0.0937519	0.873647	0.999986	5.92e-06	-0.0692314	0.90594	0.999999	2.7e-07
CYP27B1	ENSG00000111012	315.656	-0.277439	0.0233777	0.54361	0.264712	-0.151754	0.200938	0.999809	8.29e-05	-0.169421	0.149925	0.99995	2.19e-05	0.23233	0.0579212	0.250416	0.601337	0.054221	0.666138	0.999986	6.05e-06	-0.0477965	0.705505	0.999928	3.14e-05	0.193854	0.0636356	0.254293	0.594665	-0.162539	0.128776	0.999986	5.92e-06	0.16113	0.121858	0.999999	2.7e-07
TRPV4	ENSG00000111199	406.734	0.253261	0.0234228	0.543735	0.264613	0.0737125	0.50681	0.999809	8.29e-05	0.249767	0.0219161	0.99995	2.19e-05	0.0857636	0.430061	0.633125	0.19851	0.0299358	0.786382	0.999986	6.05e-06	0.0853753	0.438116	0.999928	3.14e-05	0.0276046	0.778021	0.881591	0.0547331	0.0193674	0.844421	0.999986	5.92e-06	0.084939	0.382404	0.999999	2.7e-07
ABALON	ENSG00000281376	821.528	-0.229295	0.0234314	0.543735	0.264613	-0.0989972	0.321194	0.999809	8.29e-05	-0.0898364	0.365851	0.99995	2.19e-05	-0.143216	0.151832	0.360394	0.443222	-0.0216013	0.829439	0.999986	6.05e-06	-0.0557317	0.578825	0.999928	3.14e-05	-0.225559	0.0235436	0.155194	0.809125	-0.0721518	0.468834	0.999986	5.92e-06	-0.0383175	0.69766	0.999999	2.7e-07
TMBIM7P	ENSG00000230927	3.69338	-2.81654	0.0234928	0.544597	0.263924	-1.24381	0.162097	0.999809	8.29e-05	0.404686	0.596184	0.99995	2.19e-05	3.55471	0.00888467	0.140421	0.852568	3.76265	0.00565539	0.878859	0.056081	0.413462	0.803476	0.999928	3.14e-05	-1.54698	0.0862527	0.295337	0.529682	-2.85332	0.0198841	0.999986	5.92e-06	0.532498	0.47562	0.999999	2.7e-07
NKX2-2	ENSG00000125820	178.73	-0.357695	0.0236203	0.54649	0.262418	-0.0567974	0.708587	0.999809	8.29e-05	-0.134408	0.374613	0.99995	2.19e-05	-0.0300651	0.835473	0.913718	0.0391878	0.0149413	0.918472	0.999986	6.05e-06	-0.334797	0.0240863	0.999928	3.14e-05	-0.413681	0.0103968	0.107306	0.969375	-0.498453	0.00274842	0.762976	0.117489	0.109761	0.47886	0.999999	2.7e-07
TRAF7	ENSG00000131653	5886.27	-0.097518	0.023623	0.54649	0.262418	-0.0024252	0.954665	0.999809	8.29e-05	-0.047306	0.266302	0.99995	2.19e-05	-0.0194744	0.649502	0.80017	0.096818	-0.0229609	0.59418	0.999986	6.05e-06	-0.0782616	0.0698316	0.999928	3.14e-05	-0.0838229	0.0448272	0.214785	0.667997	0.00751247	0.857407	0.999986	5.92e-06	-0.0636373	0.126353	0.999999	2.7e-07
NFATC3	ENSG00000072736	4225.35	0.0985244	0.023687	0.546599	0.262331	0.0469174	0.277954	0.999809	8.29e-05	0.0306101	0.477386	0.99995	2.19e-05	-0.0237166	0.582157	0.75307	0.123164	-0.0222634	0.607806	0.999986	6.05e-06	-0.0115025	0.790894	0.999928	3.14e-05	0.0917244	0.0342668	0.186506	0.729307	-0.0677992	0.121745	0.999986	5.92e-06	0.0236581	0.584191	0.999999	2.7e-07
P3H2	ENSG00000090530	44.6385	-0.749327	0.0236738	0.546599	0.262331	-0.490701	0.123095	0.999809	8.29e-05	-0.620092	0.0511315	0.99995	2.19e-05	-0.180425	0.557345	0.735904	0.133179	-0.0981028	0.751462	0.999986	6.05e-06	-0.472828	0.13423	0.999928	3.14e-05	-0.286339	0.34984	0.582689	0.234563	-0.219188	0.477445	0.999986	5.92e-06	-0.564593	0.0682571	0.999999	2.7e-07
RSRC2	ENSG00000111011	21355.6	0.163077	0.0237235	0.546599	0.262331	-0.016701	0.816669	0.999809	8.29e-05	0.0683118	0.342006	0.99995	2.19e-05	-0.0254543	0.721972	0.84524	0.0730197	-0.127724	0.0748597	0.999986	6.05e-06	-0.0138117	0.847148	0.999928	3.14e-05	-0.0672064	0.338051	0.572335	0.24235	0.138836	0.0477807	0.999986	5.92e-06	-0.068673	0.327525	0.999999	2.7e-07
PPME1	ENSG00000214517	5868.55	0.110799	0.023725	0.546599	0.262331	0.0726848	0.135894	0.999809	8.29e-05	0.0494505	0.309122	0.99995	2.19e-05	0.0161551	0.740095	0.856282	0.0673832	0.0102761	0.833629	0.999986	6.05e-06	0.0171893	0.725356	0.999928	3.14e-05	-0.0287357	0.545702	0.735255	0.133562	0.0564376	0.235571	0.999986	5.92e-06	0.110938	0.0191475	0.999999	2.7e-07
H4C2	ENSG00000278705	7.73625	-1.99331	0.0237789	0.547279	0.261791	-5.43773	3.94e-05	0.0783246	1.1061	-0.541825	0.432849	0.99995	2.19e-05	-1.00978	0.292331	0.504362	0.297258	0.410636	0.628612	0.999986	6.05e-06	-0.821897	0.393573	0.999928	3.14e-05	-0.175455	0.759253	0.870916	0.060024	-0.153841	0.78924	0.999986	5.92e-06	-0.876431	0.135395	0.999999	2.7e-07
CBX7	ENSG00000100307	208.162	-0.311208	0.0238331	0.547648	0.261498	-0.111329	0.403514	0.999809	8.29e-05	-0.227693	0.0870055	0.99995	2.19e-05	-0.0122534	0.928509	0.963295	0.0162405	-0.124818	0.370733	0.999986	6.05e-06	-0.0521359	0.707191	0.999928	3.14e-05	0.0456352	0.729139	0.851798	0.0696632	0.0659718	0.620836	0.999986	5.92e-06	-0.0735121	0.577991	0.999999	2.7e-07
POP1	ENSG00000104356	7561.78	0.156917	0.0238436	0.547648	0.261498	0.0166984	0.809799	0.999809	8.29e-05	0.031388	0.65063	0.99995	2.19e-05	-0.083363	0.229843	0.442412	0.354174	-0.0202182	0.771133	0.999986	6.05e-06	0.00402827	0.953781	0.999928	3.14e-05	0.0810015	0.243187	0.484957	0.314296	-0.0337961	0.626878	0.999986	5.92e-06	0.0541313	0.434905	0.999999	2.7e-07
ZNF598	ENSG00000167962	7977.78	-0.161242	0.0239038	0.54791	0.26129	0.0288416	0.685158	0.999809	8.29e-05	0.0498679	0.482838	0.99995	2.19e-05	0.232966	0.00105554	0.063738	1.1956	0.070478	0.322836	0.999986	6.05e-06	-0.0578556	0.417475	0.999928	3.14e-05	-0.0300136	0.671465	0.819776	0.0863049	-0.118658	0.093925	0.999986	5.92e-06	0.0157119	0.824077	0.999999	2.7e-07
FOXD3-AS1	ENSG00000230798	409.953	-0.476537	0.0238996	0.54791	0.26129	-0.0571244	0.783569	0.999809	8.29e-05	-0.270851	0.193258	0.99995	2.19e-05	0.423112	0.0407112	0.223222	0.651263	0.0268503	0.897457	0.999986	6.05e-06	-0.18129	0.385884	0.999928	3.14e-05	0.0187004	0.926759	0.963569	0.0161173	-0.171199	0.40161	0.999986	5.92e-06	-0.204062	0.315965	0.999999	2.7e-07
CU633906.4	ENSG00000278903	14.3983	1.68431	0.0239345	0.548057	0.261174	0.659645	0.387052	0.999809	8.29e-05	0.42976	0.57427	0.99995	2.19e-05	0.0389968	0.957561	0.978848	0.00928487	-0.69208	0.36506	0.999986	6.05e-06	0.865637	0.230663	0.999928	3.14e-05	0.200482	0.772311	0.878145	0.0564339	-0.176746	0.801623	0.999986	5.92e-06	0.179947	0.794421	0.999999	2.7e-07
AC124045.1	ENSG00000272077	280.419	0.278486	0.0239703	0.548317	0.260968	0.140882	0.250251	0.999809	8.29e-05	0.0401248	0.742798	0.99995	2.19e-05	-0.00942426	0.938995	0.968998	0.0136772	0.063447	0.609142	0.999986	6.05e-06	0.0415545	0.73801	0.999928	3.14e-05	0.269042	0.0498102	0.226727	0.644496	-0.0602194	0.675249	0.999986	5.92e-06	0.431439	0.00142293	0.35551	0.449148
ATG16L2	ENSG00000168010	663.078	0.155468	0.0241252	0.55074	0.259053	0.0537522	0.428657	0.999809	8.29e-05	-0.0728187	0.283073	0.99995	2.19e-05	-0.0718236	0.29326	0.505345	0.296412	0.0216829	0.753886	0.999986	6.05e-06	-0.0347319	0.616728	0.999928	3.14e-05	0.0848025	0.168017	0.406243	0.391214	0.088528	0.157393	0.999986	5.92e-06	0.0496551	0.419168	0.999999	2.7e-07
TYMSOS	ENSG00000176912	602.485	-0.16611	0.0241014	0.55074	0.259053	-0.0251351	0.722839	0.999809	8.29e-05	-0.0477454	0.496404	0.99995	2.19e-05	0.0887893	0.202027	0.413018	0.384031	-0.00424592	0.952485	0.999986	6.05e-06	-0.0973227	0.174672	0.999928	3.14e-05	-0.154522	0.0197657	0.143094	0.844377	-0.110091	0.102683	0.999986	5.92e-06	-0.00252163	0.969222	0.999999	2.7e-07
PDK4	ENSG00000004799	89.2004	-0.475958	0.0243831	0.552701	0.25751	-0.343632	0.0919001	0.999809	8.29e-05	-0.232776	0.244533	0.99995	2.19e-05	-0.289347	0.151496	0.359931	0.443781	-0.0862844	0.669872	0.999986	6.05e-06	-0.184561	0.364769	0.999928	3.14e-05	-0.0351857	0.851333	0.922736	0.0349226	0.139847	0.457308	0.999986	5.92e-06	0.0638725	0.73108	0.999999	2.7e-07
SEC63	ENSG00000025796	8218.53	0.135113	0.0242884	0.552701	0.25751	0.00686273	0.908775	0.999809	8.29e-05	0.0200604	0.737292	0.99995	2.19e-05	-0.077893	0.193328	0.403713	0.393927	0.0742867	0.215139	0.999986	6.05e-06	-0.0103944	0.862425	0.999928	3.14e-05	0.0733928	0.215623	0.4591	0.338093	0.07567	0.202028	0.999986	5.92e-06	0.0432842	0.464737	0.999999	2.7e-07
MYLK2	ENSG00000101306	20.9765	-1.21244	0.0243324	0.552701	0.25751	-0.520569	0.285081	0.999809	8.29e-05	-0.645735	0.184252	0.99995	2.19e-05	1.53707	0.0137944	0.161217	0.79259	1.05359	0.103442	0.999986	6.05e-06	0.990052	0.127094	0.999928	3.14e-05	0.52902	0.19621	0.437973	0.358552	0.134239	0.747144	0.999986	5.92e-06	0.49618	0.224003	0.999999	2.7e-07
CCND1	ENSG00000110092	1215.24	-0.215826	0.0243312	0.552701	0.25751	-0.0250563	0.791376	0.999809	8.29e-05	-0.0453199	0.631402	0.99995	2.19e-05	-0.234002	0.0130199	0.15757	0.802525	0.0285527	0.761848	0.999986	6.05e-06	-0.218185	0.0212074	0.999928	3.14e-05	-0.105493	0.268256	0.509632	0.292743	-0.0894907	0.349266	0.999986	5.92e-06	-0.127995	0.177739	0.999999	2.7e-07
CEP19	ENSG00000174007	303.916	0.30096	0.0242598	0.552701	0.25751	0.056316	0.672879	0.999809	8.29e-05	0.178775	0.175165	0.99995	2.19e-05	0.110617	0.403621	0.608614	0.215658	0.157074	0.239261	0.999986	6.05e-06	0.173814	0.19264	0.999928	3.14e-05	0.15334	0.243395	0.485071	0.314194	0.158612	0.231455	0.999986	5.92e-06	0.0374637	0.775706	0.999999	2.7e-07
SERPINH1P1	ENSG00000229207	12.8293	1.2805	0.0243659	0.552701	0.25751	0.347345	0.553767	0.999809	8.29e-05	0.185635	0.751893	0.99995	2.19e-05	-0.870231	0.128856	0.336093	0.473541	-0.398208	0.481059	0.999986	6.05e-06	-0.312427	0.578491	0.999928	3.14e-05	-0.188305	0.735455	0.856243	0.0674028	-0.52793	0.362883	0.999986	5.92e-06	0.00418276	0.993918	0.999999	2.7e-07
AC093157.2	ENSG00000235795	15.3353	-0.942212	0.0243535	0.552701	0.25751	-1.05529	0.00975085	0.999809	8.29e-05	-0.297756	0.41524	0.99995	2.19e-05	-0.376259	0.363356	0.570715	0.243581	-0.132911	0.74842	0.999986	6.05e-06	-0.551943	0.202492	0.999928	3.14e-05	0.275868	0.415469	0.634945	0.197264	0.00530213	0.988131	0.999986	5.92e-06	0.337484	0.31614	0.999999	2.7e-07
ARRB1	ENSG00000137486	2065.39	0.152762	0.024433	0.553274	0.25706	0.0443787	0.511191	0.999809	8.29e-05	0.0996352	0.138071	0.99995	2.19e-05	0.102764	0.126374	0.332979	0.477584	0.157755	0.0194828	0.999986	6.05e-06	0.19011	0.00485292	0.708589	0.149605	0.145596	0.0277942	0.168594	0.773157	0.0785326	0.237743	0.999986	5.92e-06	0.0788991	0.232126	0.999999	2.7e-07
ARHGEF25	ENSG00000240771	1458.95	-0.203551	0.0244806	0.553793	0.256652	-0.0902118	0.313198	0.999809	8.29e-05	-0.0631068	0.478561	0.99995	2.19e-05	0.0552837	0.534826	0.718062	0.143838	0.0196133	0.826749	0.999986	6.05e-06	0.0280282	0.754473	0.999928	3.14e-05	-0.078353	0.363808	0.594074	0.22616	0.0937497	0.276816	0.999986	5.92e-06	-0.121903	0.156788	0.999999	2.7e-07
PLCXD1	ENSG00000182378	28.5168	1.55017	0.0245488	0.554267	0.256281	0.985919	0.154947	0.999809	8.29e-05	0.910045	0.188566	0.99995	2.19e-05	0.0503199	0.938911	0.96899	0.0136809	0.527476	0.420511	0.999986	6.05e-06	0.389025	0.553166	0.999928	3.14e-05	-0.167087	0.803495	0.89583	0.0477742	-0.57604	0.399116	0.999986	5.92e-06	-0.308692	0.645604	0.999999	2.7e-07
PLCXD1	ENSG00000182378	28.5168	1.55017	0.0245488	0.554267	0.256281	0.985919	0.154947	0.999809	8.29e-05	0.910045	0.188566	0.99995	2.19e-05	0.0503199	0.938911	0.96899	0.0136809	0.527476	0.420511	0.999986	6.05e-06	0.389025	0.553166	0.999928	3.14e-05	-0.167087	0.803495	0.89583	0.0477742	-0.57604	0.399116	0.999986	5.92e-06	-0.308692	0.645604	0.999999	2.7e-07
PLCXD1	ENSG00000182378	28.5168	1.55017	0.0245488	0.554267	0.256281	0.985919	0.154947	0.999809	8.29e-05	0.910045	0.188566	0.99995	2.19e-05	0.0503199	0.938911	0.96899	0.0136809	0.527476	0.420511	0.999986	6.05e-06	0.389025	0.553166	0.999928	3.14e-05	-0.167087	0.803495	0.89583	0.0477742	-0.57604	0.399116	0.999986	5.92e-06	-0.308692	0.645604	0.999999	2.7e-07
PLCXD1	ENSG00000182378	28.5168	1.55017	0.0245488	0.554267	0.256281	0.985919	0.154947	0.999809	8.29e-05	0.910045	0.188566	0.99995	2.19e-05	0.0503199	0.938911	0.96899	0.0136809	0.527476	0.420511	0.999986	6.05e-06	0.389025	0.553166	0.999928	3.14e-05	-0.167087	0.803495	0.89583	0.0477742	-0.57604	0.399116	0.999986	5.92e-06	-0.308692	0.645604	0.999999	2.7e-07
RYR2	ENSG00000198626	34.658	0.740976	0.0245508	0.554267	0.256281	-0.0327053	0.923726	0.999809	8.29e-05	0.443392	0.175316	0.99995	2.19e-05	0.164772	0.596326	0.762871	0.117549	-0.142308	0.657752	0.999986	6.05e-06	-0.19226	0.550673	0.999928	3.14e-05	0.117511	0.696794	0.833853	0.0789103	-0.194619	0.534127	0.999986	5.92e-06	-0.18804	0.53926	0.999999	2.7e-07
GLT8D1	ENSG00000016864	3410.75	-0.137239	0.0246459	0.555356	0.255429	-0.0343106	0.57134	0.999809	8.29e-05	-0.121433	0.0448822	0.99995	2.19e-05	-0.0581113	0.341382	0.549485	0.260044	0.0368021	0.547898	0.999986	6.05e-06	-0.0300748	0.623903	0.999928	3.14e-05	0.0460847	0.447991	0.660912	0.179857	0.0102783	0.866064	0.999986	5.92e-06	0.00130518	0.982814	0.999999	2.7e-07
LAPTM4BP1	ENSG00000237008	93.9962	-0.400051	0.0246484	0.555356	0.255429	-0.259047	0.129556	0.999809	8.29e-05	-0.290266	0.0864072	0.99995	2.19e-05	-0.371893	0.0374316	0.216929	0.663682	-0.304602	0.0935291	0.999986	6.05e-06	0.0917969	0.601252	0.999928	3.14e-05	0.019115	0.906825	0.952399	0.021181	-0.0693707	0.67997	0.999986	5.92e-06	0.124625	0.4406	0.999999	2.7e-07
ITM2A	ENSG00000078596	8.8658	1.49219	0.0247307	0.555583	0.255251	1.71591	0.00798408	0.999809	8.29e-05	0.823727	0.222981	0.99995	2.19e-05	0.249583	0.683103	0.821963	0.0851479	0.459309	0.453882	0.999986	6.05e-06	0.85032	0.155008	0.999928	3.14e-05	-0.7755	0.176448	0.415893	0.381019	0.401799	0.446105	0.999986	5.92e-06	0.473689	0.357387	0.999999	2.7e-07
ITGA7	ENSG00000135424	372.046	-0.227572	0.0247327	0.555583	0.255251	-0.0599482	0.539593	0.999809	8.29e-05	-0.066063	0.494903	0.99995	2.19e-05	0.120774	0.219364	0.431399	0.365121	0.0474309	0.636334	0.999986	6.05e-06	-0.0513268	0.611106	0.999928	3.14e-05	-0.308322	0.000637322	0.0257279	1.5896	-0.111086	0.219167	0.999986	5.92e-06	-0.260489	0.00365193	0.535084	0.271578
HDAC4-AS1	ENSG00000222020	7.00491	-1.75822	0.0247172	0.555583	0.255251	0.403965	0.486315	0.999809	8.29e-05	0.292108	0.61397	0.99995	2.19e-05	-0.159381	0.80065	0.89378	0.0487694	-0.777125	0.257817	0.999986	6.05e-06	-1.00125	0.154776	0.999928	3.14e-05	-0.723338	0.204365	0.447193	0.349505	-1.14664	0.062931	0.999986	5.92e-06	-0.215253	0.692864	0.999999	2.7e-07
GPR108	ENSG00000125734	1344.37	-0.187843	0.0248125	0.556821	0.254284	0.0457738	0.577607	0.999809	8.29e-05	-0.122432	0.136574	0.99995	2.19e-05	0.121237	0.143347	0.351121	0.454543	0.072723	0.383989	0.999986	6.05e-06	0.0814926	0.329303	0.999928	3.14e-05	0.0375925	0.632941	0.795713	0.0992434	0.036548	0.643324	0.999986	5.92e-06	0.0389891	0.619212	0.999999	2.7e-07
NA	ENSG00000289177	8.20254	-2.05996	0.0248431	0.556952	0.254183	-2.6883	0.0060405	0.999809	8.29e-05	-0.380564	0.59884	0.99995	2.19e-05	-0.330411	0.719666	0.844152	0.0735791	-0.761483	0.442417	0.999986	6.05e-06	0.411604	0.641657	0.999928	3.14e-05	-0.577484	0.363905	0.594074	0.22616	-0.198201	0.753466	0.999986	5.92e-06	-0.404666	0.520164	0.999999	2.7e-07
H3P16	ENSG00000178458	164.447	0.376501	0.0249133	0.557968	0.25339	0.408009	0.0134893	0.999809	8.29e-05	0.292751	0.0758442	0.99995	2.19e-05	0.112986	0.489575	0.682322	0.166011	-0.0757096	0.65038	0.999986	6.05e-06	0.0851698	0.607148	0.999928	3.14e-05	0.27462	0.0829062	0.289656	0.538117	-0.0118812	0.941726	0.999986	5.92e-06	-0.0599602	0.708332	0.999999	2.7e-07
ZNF233	ENSG00000159915	11.4548	1.76508	0.0249896	0.558564	0.252927	1.245	0.116768	0.999809	8.29e-05	1.27374	0.106473	0.99995	2.19e-05	-0.0304252	0.967089	0.982868	0.00750461	0.164305	0.824057	0.999986	6.05e-06	-0.763105	0.324465	0.999928	3.14e-05	0.248512	0.723708	0.848363	0.0714181	0.3449	0.624394	0.999986	5.92e-06	0.707974	0.305832	0.999999	2.7e-07
MELTF	ENSG00000163975	664.523	-0.204361	0.0249799	0.558564	0.252927	0.12992	0.139626	0.999809	8.29e-05	0.0156339	0.858695	0.99995	2.19e-05	0.0407906	0.639743	0.793015	0.100718	0.178803	0.0411381	0.999986	6.05e-06	-0.16137	0.0697002	0.999928	3.14e-05	-0.180295	0.0305578	0.176481	0.753303	-0.00748348	0.928484	0.999986	5.92e-06	-0.111538	0.177511	0.999999	2.7e-07
PPP1R16A	ENSG00000160972	1149.9	-0.295956	0.0250293	0.558897	0.252668	-0.003828	0.976671	0.999809	8.29e-05	0.0679896	0.602533	0.99995	2.19e-05	0.225151	0.086488	0.288457	0.539919	0.0988096	0.453824	0.999986	6.05e-06	-0.115804	0.381534	0.999928	3.14e-05	-0.110804	0.392009	0.616131	0.210327	-0.185706	0.152243	0.999986	5.92e-06	-0.129262	0.317159	0.999999	2.7e-07
MARK2P9	ENSG00000232709	19.3712	1.12338	0.0252606	0.563171	0.24936	0.905714	0.0704143	0.999809	8.29e-05	0.711848	0.156081	0.99995	2.19e-05	-0.357932	0.473484	0.669973	0.173943	0.209103	0.669323	0.999986	6.05e-06	-0.389511	0.444622	0.999928	3.14e-05	-0.518513	0.231407	0.474029	0.324195	-0.0369703	0.930991	0.999986	5.92e-06	0.111333	0.790525	0.999999	2.7e-07
NUS1P2	ENSG00000234685	32.6224	-0.62706	0.0252845	0.563171	0.24936	-0.130552	0.610626	0.999809	8.29e-05	0.12891	0.602673	0.99995	2.19e-05	0.573506	0.0315201	0.206723	0.684611	-0.109167	0.703672	0.999986	6.05e-06	0.00795631	0.977589	0.999928	3.14e-05	-0.257136	0.342836	0.576546	0.239166	-0.0111386	0.967456	0.999986	5.92e-06	-0.438087	0.115664	0.999999	2.7e-07
ALG1L13P	ENSG00000253981	49.4391	0.744933	0.0252959	0.563171	0.24936	0.916966	0.00418971	0.999809	8.29e-05	0.532219	0.103573	0.99995	2.19e-05	-0.151673	0.645818	0.797379	0.0983354	-0.0292086	0.930441	0.999986	6.05e-06	0.488478	0.124429	0.999928	3.14e-05	-0.290914	0.153103	0.388673	0.410416	0.186275	0.353377	0.999986	5.92e-06	-0.296107	0.144046	0.999999	2.7e-07
ALDH3A2	ENSG00000072210	5482.63	0.114361	0.0253453	0.563713	0.248942	0.0448732	0.378418	0.999809	8.29e-05	0.0214862	0.672543	0.99995	2.19e-05	-0.0332739	0.514659	0.701584	0.153921	-0.0273456	0.593786	0.999986	6.05e-06	0.0761632	0.136811	0.999928	3.14e-05	-0.0119048	0.813354	0.901258	0.0451507	-0.0133274	0.79195	0.999986	5.92e-06	0.00674312	0.893296	0.999999	2.7e-07
FAIM	ENSG00000158234	2526.25	0.163326	0.0254236	0.563851	0.248836	0.0404535	0.578787	0.999809	8.29e-05	0.0946658	0.192369	0.99995	2.19e-05	0.160473	0.02735	0.198243	0.702802	0.0418229	0.567396	0.999986	6.05e-06	0.025667	0.725747	0.999928	3.14e-05	0.428158	4.5e-09	3.61e-06	5.44225	0.150406	0.0409765	0.999986	5.92e-06	0.305709	2.77e-05	0.027111	1.56686
AC104653.1	ENSG00000228857	26.6511	-0.925772	0.025403	0.563851	0.248836	-0.220637	0.555857	0.999809	8.29e-05	-1.01445	0.0109173	0.99995	2.19e-05	0.368288	0.307402	0.518527	0.285229	-0.376437	0.32667	0.999986	6.05e-06	0.199272	0.588927	0.999928	3.14e-05	0.733528	0.0249064	0.15933	0.797701	-0.24856	0.475959	0.999986	5.92e-06	-0.222313	0.514777	0.999999	2.7e-07
BOLA2-SMG1P6	ENSG00000261740	230.961	-0.553292	0.0254267	0.563851	0.248836	-0.657643	0.00766641	0.999809	8.29e-05	-0.79671	0.00123314	0.37984	0.4204	0.0113063	0.964008	0.981778	0.00798666	-0.130229	0.605993	0.999986	6.05e-06	0.170244	0.497662	0.999928	3.14e-05	0.515662	0.0338326	0.1851	0.732595	0.0916253	0.708132	0.999986	5.92e-06	0.104556	0.667831	0.999999	2.7e-07
TPGS2	ENSG00000134779	8678.9	-0.0671791	0.0255505	0.56437	0.248436	-0.017182	0.563304	0.999809	8.29e-05	-0.0414638	0.161443	0.99995	2.19e-05	-0.0352027	0.237709	0.449696	0.347081	-0.0334352	0.265645	0.999986	6.05e-06	-0.0303508	0.312372	0.999928	3.14e-05	-0.0291024	0.315542	0.551904	0.258136	-0.0792682	0.00657731	0.999986	5.92e-06	-0.0398135	0.168097	0.999999	2.7e-07
FANCF	ENSG00000183161	5.45373	-2.10042	0.0255354	0.56437	0.248436	-0.787342	0.279864	0.999809	8.29e-05	-1.16105	0.121639	0.99995	2.19e-05	0.25755	0.729672	0.849817	0.0706748	0.527019	0.479036	0.999986	6.05e-06	0.59964	0.418103	0.999928	3.14e-05	1.10716	0.084129	0.292068	0.534516	0.382012	0.574937	0.999986	5.92e-06	0.359117	0.590706	0.999999	2.7e-07
ATP6V1G2	ENSG00000213760	169.412	-0.392602	0.0255399	0.56437	0.248436	-0.114424	0.499155	0.999809	8.29e-05	-0.36529	0.0320488	0.99995	2.19e-05	0.246653	0.147594	0.355205	0.449521	0.180212	0.297072	0.999986	6.05e-06	0.0097878	0.955237	0.999928	3.14e-05	-0.119257	0.446775	0.660005	0.180453	0.107889	0.490297	0.999986	5.92e-06	-0.0685353	0.659752	0.999999	2.7e-07
SNAI3-AS1	ENSG00000260630	216.787	-0.346357	0.0255047	0.56437	0.248436	-0.130666	0.384344	0.999809	8.29e-05	0.088661	0.547617	0.99995	2.19e-05	0.333568	0.0216923	0.184869	0.733136	-0.0648268	0.663715	0.999986	6.05e-06	-0.146888	0.326537	0.999928	3.14e-05	0.0795047	0.578414	0.758923	0.119803	-0.197972	0.176635	0.999986	5.92e-06	-0.214948	0.136484	0.999999	2.7e-07
GPRIN1	ENSG00000169258	1663.32	-0.134232	0.025643	0.565858	0.247292	-0.0808519	0.172899	0.999809	8.29e-05	-0.00831648	0.887629	0.99995	2.19e-05	0.0146189	0.804761	0.896634	0.0473849	-0.0743563	0.213702	0.999986	6.05e-06	0.0135908	0.819714	0.999928	3.14e-05	-0.122606	0.0467944	0.219522	0.658522	-0.085269	0.170369	0.999986	5.92e-06	-0.0339325	0.578667	0.999999	2.7e-07
AF131215.7	ENSG00000270076	3.60819	-3.222	0.0256702	0.565901	0.247259	-0.257077	0.786768	0.999809	8.29e-05	-0.336958	0.721644	0.99995	2.19e-05	1.7955	0.0594508	0.252731	0.597342	-0.261134	0.807159	0.999986	6.05e-06	-0.151037	0.886515	0.999928	3.14e-05	0.376768	0.71796	0.844928	0.0731801	2.12643	0.0266225	0.999986	5.92e-06	0.867931	0.388006	0.999999	2.7e-07
AC011504.1	ENSG00000280061	60.3216	0.620486	0.025696	0.565916	0.247248	0.332424	0.232524	0.999809	8.29e-05	0.951281	0.000335506	0.216231	0.665081	0.33339	0.187391	0.397725	0.400418	-0.0301783	0.9085	0.999986	6.05e-06	0.0521208	0.84167	0.999928	3.14e-05	0.0867017	0.696541	0.833845	0.0789145	-0.0276903	0.902499	0.999986	5.92e-06	0.117807	0.593859	0.999999	2.7e-07
AC100778.3	ENSG00000265496	285.911	0.295421	0.0257596	0.566762	0.246599	-0.185273	0.167075	0.999809	8.29e-05	-0.0486286	0.712435	0.99995	2.19e-05	0.147411	0.259094	0.472174	0.325898	-0.140783	0.293437	0.999986	6.05e-06	0.0218226	0.869543	0.999928	3.14e-05	0.401703	0.000974178	0.0332232	1.47856	-0.112749	0.368504	0.999986	5.92e-06	-0.0587832	0.633708	0.999999	2.7e-07
PRDM11	ENSG00000019485	571.078	-0.254996	0.0257959	0.567005	0.246413	-0.0485197	0.665133	0.999809	8.29e-05	-0.0993702	0.373723	0.99995	2.19e-05	-0.0275494	0.805166	0.896863	0.0472741	-0.0220037	0.844973	0.999986	6.05e-06	-0.00105134	0.992543	0.999928	3.14e-05	-0.102931	0.345855	0.579199	0.237172	-0.087833	0.423311	0.999986	5.92e-06	0.0481866	0.656215	0.999999	2.7e-07
FOXG1	ENSG00000176165	947.271	-0.197391	0.0258593	0.567291	0.246194	0.0407755	0.63943	0.999809	8.29e-05	-0.072003	0.407569	0.99995	2.19e-05	0.081998	0.349931	0.558173	0.253232	0.0330558	0.708593	0.999986	6.05e-06	-0.098244	0.268747	0.999928	3.14e-05	-0.0269707	0.760499	0.871681	0.0596426	-0.0621465	0.485849	0.999986	5.92e-06	0.00449413	0.959257	0.999999	2.7e-07
ZNF790	ENSG00000197863	179.513	0.396107	0.0258529	0.567291	0.246194	-0.0491257	0.784133	0.999809	8.29e-05	0.176383	0.316447	0.99995	2.19e-05	0.0610561	0.728713	0.849403	0.0708861	-0.031773	0.858885	0.999986	6.05e-06	-0.0193076	0.913923	0.999928	3.14e-05	0.153493	0.351698	0.584103	0.23351	0.125641	0.44906	0.999986	5.92e-06	0.15447	0.346432	0.999999	2.7e-07
FOXN4	ENSG00000139445	139.25	-0.480955	0.0259094	0.567834	0.245778	0.124368	0.526413	0.999809	8.29e-05	-0.313779	0.120206	0.99995	2.19e-05	0.0971354	0.636355	0.790819	0.101923	0.436999	0.0323143	0.999986	6.05e-06	0.167476	0.421056	0.999928	3.14e-05	-0.270569	0.0645317	0.255829	0.592051	0.177646	0.220004	0.999986	5.92e-06	0.06686	0.642361	0.999999	2.7e-07
LINC00863	ENSG00000224914	182.156	-0.318291	0.0259759	0.568737	0.245088	-0.153278	0.266888	0.999809	8.29e-05	0.140394	0.295959	0.99995	2.19e-05	0.107159	0.4388	0.640705	0.193342	-0.145977	0.30624	0.999986	6.05e-06	-0.318303	0.0274661	0.999928	3.14e-05	-0.258122	0.0539968	0.234971	0.628986	-0.316712	0.0207433	0.999986	5.92e-06	-0.10945	0.407428	0.999999	2.7e-07
CDK7	ENSG00000134058	1958.79	0.169916	0.0261648	0.5701	0.244049	0.0506582	0.505561	0.999809	8.29e-05	0.0321776	0.671385	0.99995	2.19e-05	0.0932224	0.218743	0.430555	0.365971	0.0392948	0.606505	0.999986	6.05e-06	0.0408804	0.592155	0.999928	3.14e-05	0.176484	0.0163929	0.131847	0.879929	0.0720503	0.329108	0.999986	5.92e-06	0.0800386	0.275756	0.999999	2.7e-07
AC091230.1	ENSG00000140474	2401.51	-0.17641	0.026142	0.5701	0.244049	-0.0771891	0.326375	0.999809	8.29e-05	-0.0916138	0.242848	0.99995	2.19e-05	0.00990608	0.900657	0.950182	0.0221933	-0.044823	0.574476	0.999986	6.05e-06	-0.000320765	0.996792	0.999928	3.14e-05	-0.0493977	0.517338	0.714462	0.146021	-0.0670243	0.380412	0.999986	5.92e-06	-0.0983308	0.196765	0.999999	2.7e-07
LINC01116	ENSG00000163364	98.9968	-0.466298	0.0260904	0.5701	0.244049	-0.291297	0.149341	0.999809	8.29e-05	-0.269995	0.176456	0.99995	2.19e-05	0.263563	0.191793	0.4023	0.39545	0.146166	0.477722	0.999986	6.05e-06	0.230195	0.261186	0.999928	3.14e-05	0.00439873	0.981189	0.99035	0.00421143	-0.0581536	0.758718	0.999986	5.92e-06	-0.0223025	0.904515	0.999999	2.7e-07
FOXB1	ENSG00000171956	167.729	-0.365861	0.026093	0.5701	0.244049	0.0475659	0.763194	0.999809	8.29e-05	-0.124662	0.430323	0.99995	2.19e-05	-0.375986	0.0134499	0.15973	0.796615	-0.0155197	0.918418	0.999986	6.05e-06	-0.291351	0.057176	0.999928	3.14e-05	-0.240772	0.256932	0.499945	0.301077	0.249771	0.229976	0.999986	5.92e-06	-0.190001	0.370225	0.999999	2.7e-07
CSTF3	ENSG00000176102	5188.07	0.157735	0.0261309	0.5701	0.244049	0.0214413	0.762009	0.999809	8.29e-05	0.0898823	0.203225	0.99995	2.19e-05	0.0919049	0.194219	0.404746	0.392817	-0.049107	0.489577	0.999986	6.05e-06	0.0842649	0.23516	0.999928	3.14e-05	-0.0728647	0.296823	0.536136	0.270725	0.0654053	0.348903	0.999986	5.92e-06	-0.0378372	0.587363	0.999999	2.7e-07
PLCL1	ENSG00000115896	280.161	0.455553	0.0262524	0.570769	0.243539	0.112521	0.583635	0.999809	8.29e-05	0.245148	0.229478	0.99995	2.19e-05	-0.239287	0.236841	0.448812	0.347936	-0.200379	0.324001	0.999986	6.05e-06	-0.180184	0.375077	0.999928	3.14e-05	-0.437639	0.0294831	0.173903	0.759692	0.29224	0.141202	0.999986	5.92e-06	-0.0196672	0.921141	0.999999	2.7e-07
NDFIP2-AS1	ENSG00000232132	2.89078	-2.40932	0.0262971	0.570769	0.243539	-1.43216	0.104785	0.999809	8.29e-05	-0.115733	0.88079	0.99995	2.19e-05	2.7096	0.051461	0.240184	0.619455	2.97428	0.0324679	0.999986	6.05e-06	0.961485	0.539324	0.999928	3.14e-05	-3.64725	0.00628654	0.0849853	1.07066	-1.9752	0.0749025	0.999986	5.92e-06	0.314881	0.693201	0.999999	2.7e-07
NPM1P21	ENSG00000248578	9.77959	1.41461	0.0262588	0.570769	0.243539	1.29491	0.0402626	0.999809	8.29e-05	0.961245	0.131786	0.99995	2.19e-05	0.211702	0.71918	0.843979	0.0736684	-0.824231	0.208435	0.999986	6.05e-06	0.624834	0.284304	0.999928	3.14e-05	-0.170932	0.759009	0.870814	0.0600746	0.728734	0.171971	0.999986	5.92e-06	-0.557228	0.331925	0.999999	2.7e-07
AL512631.2	ENSG00000271360	16.946	-1.03943	0.0262723	0.570769	0.243539	-0.889045	0.0449403	0.999809	8.29e-05	-0.361557	0.383883	0.99995	2.19e-05	-0.425829	0.36079	0.567932	0.245704	0.522315	0.237566	0.999986	6.05e-06	0.40061	0.368441	0.999928	3.14e-05	-0.574829	0.141499	0.37497	0.426004	-0.138714	0.718656	0.999986	5.92e-06	0.0241037	0.948554	0.999999	2.7e-07
WTIP	ENSG00000142279	216.207	0.443238	0.0263402	0.571153	0.243247	0.176746	0.37563	0.999809	8.29e-05	0.16007	0.420645	0.99995	2.19e-05	0.687058	0.000443288	0.04352	1.36131	0.364061	0.0653969	0.999986	6.05e-06	0.277699	0.160795	0.999928	3.14e-05	0.344307	0.0892731	0.298986	0.524348	-0.368187	0.0802281	0.999986	5.92e-06	0.0795594	0.695868	0.999999	2.7e-07
RN7SL2	ENSG00000274012	1259	0.502458	0.0264536	0.57306	0.2418	0.170369	0.451792	0.999809	8.29e-05	-0.189541	0.402877	0.99995	2.19e-05	0.0361666	0.873411	0.935287	0.0290549	0.146258	0.519583	0.999986	6.05e-06	0.377662	0.0960863	0.999928	3.14e-05	0.247278	0.27475	0.515743	0.287566	-0.0242412	0.914858	0.999986	5.92e-06	-0.34394	0.12932	0.999999	2.7e-07
SERBP1P1	ENSG00000213740	3160.64	0.142423	0.0266797	0.576858	0.238931	0.0327233	0.609389	0.999809	8.29e-05	0.00979277	0.878182	0.99995	2.19e-05	-0.0806914	0.208416	0.419745	0.377015	-0.00600104	0.925699	0.999986	6.05e-06	-0.00936412	0.884338	0.999928	3.14e-05	0.148029	0.0192182	0.141546	0.849102	0.0910648	0.151056	0.999986	5.92e-06	0.0627333	0.320369	0.999999	2.7e-07
NA	ENSG00000289506	14.5334	-1.63216	0.0266803	0.576858	0.238931	-1.35676	0.0396983	0.999809	8.29e-05	-1.07019	0.0812044	0.99995	2.19e-05	-1.22081	0.0465218	0.233127	0.632408	-0.945629	0.121978	0.999986	6.05e-06	-0.985215	0.107313	0.999928	3.14e-05	-0.716374	0.0504747	0.228227	0.641632	-0.205426	0.568497	0.999986	5.92e-06	-0.591699	0.102141	0.999999	2.7e-07
SH3BP1	ENSG00000100092	2127.69	-0.162209	0.0268005	0.577031	0.238801	-0.0376072	0.603129	0.999809	8.29e-05	-0.0828293	0.250839	0.99995	2.19e-05	0.100452	0.162647	0.370797	0.430864	-0.0256636	0.72358	0.999986	6.05e-06	-0.0507632	0.484599	0.999928	3.14e-05	-0.116852	0.0917716	0.302278	0.519593	0.0588619	0.395255	0.999986	5.92e-06	-0.144599	0.0364713	0.999999	2.7e-07
UBE2S	ENSG00000108106	14404	-0.436367	0.0267378	0.577031	0.238801	0.0636624	0.746437	0.999809	8.29e-05	0.0970335	0.622105	0.99995	2.19e-05	0.685685	0.000499914	0.0460984	1.33631	0.299667	0.128312	0.999986	6.05e-06	-0.00304594	0.987669	0.999928	3.14e-05	0.230893	0.240696	0.482284	0.316697	-0.193901	0.324572	0.999986	5.92e-06	0.0946766	0.630448	0.999999	2.7e-07
KIF21A	ENSG00000139116	3757.18	0.181912	0.0267879	0.577031	0.238801	0.00473222	0.954013	0.999809	8.29e-05	0.0700751	0.392199	0.99995	2.19e-05	0.0613202	0.453263	0.652376	0.185502	0.0614102	0.453434	0.999986	6.05e-06	0.0612534	0.454653	0.999928	3.14e-05	0.0594375	0.471734	0.680398	0.167237	0.0993937	0.229237	0.999986	5.92e-06	0.0976746	0.235722	0.999999	2.7e-07
AC097641.2	ENSG00000277728	112.563	0.356706	0.0268166	0.577031	0.238801	-0.0049843	0.97552	0.999809	8.29e-05	0.0704077	0.658496	0.99995	2.19e-05	0.0626631	0.689803	0.825927	0.0830584	0.0533145	0.739303	0.999986	6.05e-06	-0.0286484	0.85885	0.999928	3.14e-05	0.106892	0.449178	0.661911	0.179201	-0.071882	0.623971	0.999986	5.92e-06	0.05537	0.695524	0.999999	2.7e-07
AL162377.3	ENSG00000285444	374.323	0.273124	0.0267536	0.577031	0.238801	0.256469	0.0353939	0.999809	8.29e-05	0.246669	0.0419161	0.99995	2.19e-05	-0.109765	0.365541	0.572878	0.241938	-0.0483436	0.692431	0.999986	6.05e-06	-0.0805668	0.510419	0.999928	3.14e-05	-0.0354418	0.768093	0.875663	0.0576631	0.0927825	0.441229	0.999986	5.92e-06	0.00729559	0.951274	0.999999	2.7e-07
ARID4A	ENSG00000032219	1970.64	0.268775	0.0271919	0.578337	0.237819	0.0788521	0.516522	0.999809	8.29e-05	0.102901	0.396267	0.99995	2.19e-05	0.188445	0.119577	0.324982	0.48814	0.0891832	0.462841	0.999986	6.05e-06	0.0880936	0.468412	0.999928	3.14e-05	0.312898	0.00831707	0.096572	1.01515	0.179481	0.130567	0.999986	5.92e-06	0.0617042	0.602866	0.999999	2.7e-07
VIPR1	ENSG00000114812	223.054	0.3525	0.0271875	0.578337	0.237819	0.142865	0.368694	0.999809	8.29e-05	0.341608	0.0284282	0.99995	2.19e-05	0.205481	0.181749	0.391606	0.407151	0.178293	0.252835	0.999986	6.05e-06	0.208243	0.181041	0.999928	3.14e-05	0.0180106	0.896017	0.946664	0.0238042	-0.0683923	0.623054	0.999986	5.92e-06	0.129958	0.341684	0.999999	2.7e-07
SUMF2	ENSG00000129103	5747.24	-0.174275	0.0270045	0.578337	0.237819	0.00811804	0.917642	0.999809	8.29e-05	-0.151301	0.0539609	0.99995	2.19e-05	-0.0246623	0.754076	0.865639	0.062663	0.0594985	0.450305	0.999986	6.05e-06	0.0131631	0.867423	0.999928	3.14e-05	-0.0825296	0.290472	0.530245	0.275523	0.0151841	0.845796	0.999986	5.92e-06	-0.101571	0.192806	0.999999	2.7e-07
LRRC41	ENSG00000132128	5509.02	-0.117021	0.0271176	0.578337	0.237819	0.0176151	0.737618	0.999809	8.29e-05	-0.0243031	0.643403	0.99995	2.19e-05	0.0122203	0.816326	0.903164	0.0442332	0.0861358	0.102383	0.999986	6.05e-06	-0.0797952	0.131258	0.999928	3.14e-05	0.0686001	0.193095	0.434255	0.362255	-0.0338127	0.522897	0.999986	5.92e-06	-0.00183077	0.972244	0.999999	2.7e-07
NTS	ENSG00000133636	44.9396	-0.673237	0.0271805	0.578337	0.237819	-0.0700056	0.804328	0.999809	8.29e-05	-0.560969	0.0531024	0.99995	2.19e-05	-0.224306	0.441594	0.643114	0.191712	0.411633	0.148908	0.999986	6.05e-06	-0.0236201	0.935613	0.999928	3.14e-05	0.00360011	0.989088	0.994665	0.00232337	0.221183	0.40031	0.999986	5.92e-06	-0.517705	0.0558347	0.999999	2.7e-07
WDFY2	ENSG00000139668	1128.53	0.220789	0.0270634	0.578337	0.237819	0.0455145	0.647774	0.999809	8.29e-05	0.211344	0.0326749	0.99995	2.19e-05	-0.130532	0.187378	0.397725	0.400418	-0.0108207	0.913205	0.999986	6.05e-06	-0.108805	0.274245	0.999928	3.14e-05	-0.12003	0.21958	0.463225	0.334208	0.0290166	0.766549	0.999986	5.92e-06	-0.0257953	0.790846	0.999999	2.7e-07
APIP	ENSG00000149089	2652.44	0.155547	0.0269201	0.578337	0.237819	0.068731	0.326394	0.999809	8.29e-05	-0.00462404	0.947282	0.99995	2.19e-05	0.0744082	0.289368	0.501443	0.299778	0.0607187	0.389408	0.999986	6.05e-06	0.056519	0.423198	0.999928	3.14e-05	0.252319	0.000270971	0.0158261	1.80063	0.00622711	0.92886	0.999986	5.92e-06	0.0545012	0.431661	0.999999	2.7e-07
XPC	ENSG00000154767	3952.62	0.10096	0.0270973	0.578337	0.237819	-0.0154026	0.73433	0.999809	8.29e-05	0.0419619	0.351592	0.99995	2.19e-05	-0.174525	9.23e-05	0.0218847	1.65986	-0.105736	0.0185079	0.999986	6.05e-06	-0.10712	0.0170646	0.993176	0.00297393	-0.105133	0.0138722	0.122069	0.913393	0.0415311	0.330948	0.999986	5.92e-06	-0.071725	0.0917202	0.999999	2.7e-07
GJD3	ENSG00000183153	128.662	-0.386234	0.0269723	0.578337	0.237819	0.0162319	0.920685	0.999809	8.29e-05	0.101671	0.525325	0.99995	2.19e-05	0.311649	0.0545992	0.246033	0.609007	0.0393363	0.815071	0.999986	6.05e-06	0.142694	0.391948	0.999928	3.14e-05	-0.302987	0.030798	0.177116	0.751742	-0.0457827	0.74363	0.999986	5.92e-06	0.0460194	0.73636	0.999999	2.7e-07
SPOCK3	ENSG00000196104	387.186	-0.274995	0.0270719	0.578337	0.237819	0.0236101	0.845023	0.999809	8.29e-05	-0.213349	0.0785225	0.99995	2.19e-05	-0.466664	0.00017107	0.0283135	1.54801	-0.0542786	0.659666	0.999986	6.05e-06	-0.202941	0.102049	0.999928	3.14e-05	-0.302434	0.00934478	0.102301	0.990119	0.183017	0.111467	0.999986	5.92e-06	0.0170885	0.881368	0.999999	2.7e-07
NPM1P6	ENSG00000213881	141.117	0.409065	0.0271766	0.578337	0.237819	0.0809025	0.66311	0.999809	8.29e-05	0.198254	0.279187	0.99995	2.19e-05	-0.0478399	0.794525	0.890575	0.0503296	-0.0317106	0.864499	0.999986	6.05e-06	-0.0798313	0.668277	0.999928	3.14e-05	0.580487	0.0007338	0.0279971	1.55289	-0.0566196	0.750845	0.999986	5.92e-06	-0.0347925	0.842797	0.999999	2.7e-07
AC017116.1	ENSG00000239775	40.4068	0.657354	0.0270756	0.578337	0.237819	0.363088	0.222658	0.999809	8.29e-05	0.504052	0.0852607	0.99995	2.19e-05	-0.275073	0.336647	0.545389	0.263293	-0.302281	0.299566	0.999986	6.05e-06	-0.182103	0.528658	0.999928	3.14e-05	-0.383664	0.204156	0.446953	0.349738	-0.115743	0.701446	0.999986	5.92e-06	-0.0210685	0.942635	0.999999	2.7e-07
AL132857.2	ENSG00000283098	6.88682	-2.04154	0.0272116	0.578337	0.237819	-0.163348	0.809598	0.999809	8.29e-05	0.40451	0.529877	0.99995	2.19e-05	-0.502434	0.456186	0.655118	0.18368	-0.789081	0.265567	0.999986	6.05e-06	-0.510154	0.458808	0.999928	3.14e-05	0.53603	0.368872	0.598014	0.223289	0.155872	0.801155	0.999986	5.92e-06	0.0978181	0.872457	0.999999	2.7e-07
MRPS35	ENSG00000061794	7918.06	0.103778	0.027325	0.579318	0.237083	0.0954376	0.0415849	0.999809	8.29e-05	0.0184107	0.693968	0.99995	2.19e-05	0.0200262	0.669733	0.81424	0.0892477	0.0231491	0.623115	0.999986	6.05e-06	0.0058369	0.90143	0.999928	3.14e-05	0.223379	1.57e-06	0.000379558	3.42072	0.0234835	0.61517	0.999986	5.92e-06	0.0676252	0.145846	0.999999	2.7e-07
BICRA	ENSG00000063169	778.651	-0.272325	0.0273351	0.579318	0.237083	0.0786172	0.518149	0.999809	8.29e-05	0.226764	0.0610271	0.99995	2.19e-05	0.11891	0.330134	0.539177	0.268268	0.259761	0.0337018	0.999986	6.05e-06	-0.10971	0.373197	0.999928	3.14e-05	-0.197697	0.110638	0.332557	0.478135	-0.110482	0.373404	0.999986	5.92e-06	0.154366	0.207347	0.999999	2.7e-07
SCN1A-AS1	ENSG00000236107	17.6328	0.91726	0.027293	0.579318	0.237083	-0.0212494	0.962012	0.999809	8.29e-05	0.145163	0.736188	0.99995	2.19e-05	-0.982672	0.0300139	0.203772	0.690856	-0.281589	0.509564	0.999986	6.05e-06	0.0409633	0.92056	0.999928	3.14e-05	-0.635937	0.0371987	0.194659	0.710725	0.180649	0.53402	0.999986	5.92e-06	-0.00210208	0.994183	0.999999	2.7e-07
TRIR	ENSG00000123144	7339.22	-0.425492	0.0274148	0.580062	0.236525	-0.0516634	0.788689	0.999809	8.29e-05	-0.0194542	0.919598	0.99995	2.19e-05	0.607908	0.00161291	0.0760808	1.11872	0.283666	0.14131	0.999986	6.05e-06	-0.0374771	0.845965	0.999928	3.14e-05	0.173288	0.368258	0.597493	0.223667	-0.226404	0.239972	0.999986	5.92e-06	0.0296582	0.877611	0.999999	2.7e-07
ZNF432	ENSG00000256087	479.397	0.301442	0.0274218	0.580062	0.236525	-0.00326929	0.980934	0.999809	8.29e-05	0.222444	0.100249	0.99995	2.19e-05	-0.0314501	0.816437	0.903197	0.0442173	-0.195048	0.154692	0.999986	6.05e-06	-0.00140626	0.991769	0.999928	3.14e-05	0.00495055	0.970136	0.985023	0.00655371	0.138161	0.296161	0.999986	5.92e-06	0.151193	0.249584	0.999999	2.7e-07
CAPN15	ENSG00000103326	4143.72	-0.179536	0.0274743	0.580627	0.236103	-0.00443251	0.956407	0.999809	8.29e-05	0.165479	0.0408041	0.99995	2.19e-05	0.146631	0.0710438	0.269183	0.569952	0.101503	0.212409	0.999986	6.05e-06	-0.130998	0.108306	0.999928	3.14e-05	-0.0990064	0.224862	0.467505	0.330214	-0.180933	0.0268995	0.999986	5.92e-06	0.0316609	0.696993	0.999999	2.7e-07
RGS9	ENSG00000108370	390.158	-0.228219	0.0275817	0.581576	0.235394	-0.121485	0.227806	0.999809	8.29e-05	-0.0430564	0.664734	0.99995	2.19e-05	0.0921343	0.358656	0.566166	0.247056	-0.0651047	0.52592	0.999986	6.05e-06	0.141363	0.163383	0.999928	3.14e-05	-0.147905	0.122658	0.349568	0.456468	-0.019628	0.838455	0.999986	5.92e-06	-0.21285	0.0261964	0.999999	2.7e-07
UBE2SP2	ENSG00000224126	62.8921	-0.741525	0.0275968	0.581576	0.235394	0.0447797	0.888472	0.999809	8.29e-05	-0.00135423	0.996604	0.99995	2.19e-05	0.727209	0.0317937	0.2071	0.68382	0.51025	0.138094	0.999986	6.05e-06	0.0718499	0.837732	0.999928	3.14e-05	0.419431	0.170466	0.408731	0.388562	-0.247393	0.430223	0.999986	5.92e-06	0.228408	0.455728	0.999999	2.7e-07
LRRC24	ENSG00000254402	573.548	-0.281046	0.0275758	0.581576	0.235394	0.0888451	0.476989	0.999809	8.29e-05	0.150279	0.226603	0.99995	2.19e-05	0.414148	0.000957168	0.0618473	1.20868	0.0400899	0.752667	0.999986	6.05e-06	0.100655	0.4282	0.999928	3.14e-05	-0.117538	0.339848	0.57431	0.240854	-0.346066	0.00543589	0.927448	0.0327103	0.0479357	0.69488	0.999999	2.7e-07
LINC02588	ENSG00000257842	1.86708	-4.08279	0.0276874	0.582939	0.234377	-0.677967	0.658166	0.999809	8.29e-05	-1.58594	0.320939	0.99995	2.19e-05	0.355009	0.84798	0.9199	0.0362595	1.30665	0.467452	0.999986	6.05e-06	0.950494	0.602043	0.999928	3.14e-05	1.18197	0.522213	0.717711	0.14405	2.67335	0.127798	0.999986	5.92e-06	3.31926	0.0540468	0.999999	2.7e-07
OGFOD1	ENSG00000087263	9573.3	0.121469	0.0280738	0.583426	0.234014	0.0257633	0.640763	0.999809	8.29e-05	0.0248423	0.652322	0.99995	2.19e-05	-0.0520542	0.345104	0.55318	0.257134	-0.012871	0.81571	0.999986	6.05e-06	-0.0106959	0.846446	0.999928	3.14e-05	0.0681705	0.214094	0.457878	0.339251	0.0114017	0.835601	0.999986	5.92e-06	0.0601256	0.27252	0.999999	2.7e-07
HNRNPA2B1	ENSG00000122566	128385	0.130341	0.0280312	0.583426	0.234014	-0.0310559	0.600646	0.999809	8.29e-05	0.00986207	0.86796	0.99995	2.19e-05	0.0764539	0.197455	0.407824	0.389527	0.019612	0.740973	0.999986	6.05e-06	0.0414052	0.485243	0.999928	3.14e-05	0.0048232	0.935189	0.967856	0.0141893	0.0753331	0.204053	0.999986	5.92e-06	0.0963054	0.104389	0.999999	2.7e-07
ABI3BP	ENSG00000154175	103.487	-0.477907	0.0277966	0.583426	0.234014	-0.310456	0.142307	0.999809	8.29e-05	-0.426607	0.0434522	0.99995	2.19e-05	-0.714148	0.00143029	0.0718602	1.14351	0.298444	0.166074	0.999986	6.05e-06	-0.0906853	0.679292	0.999928	3.14e-05	-0.77197	0.000282802	0.0162323	1.78962	-0.0119774	0.953687	0.999986	5.92e-06	-0.348496	0.0918022	0.999999	2.7e-07
HK1	ENSG00000156515	10409	0.0970156	0.0278209	0.583426	0.234014	-0.00778125	0.859613	0.999809	8.29e-05	0.0376663	0.390748	0.99995	2.19e-05	-0.00879161	0.841488	0.917202	0.0375348	0.0107468	0.807369	0.999986	6.05e-06	0.0203319	0.644621	0.999928	3.14e-05	-0.0162528	0.708974	0.840414	0.0755067	0.0206476	0.635668	0.999986	5.92e-06	0.029062	0.503485	0.999999	2.7e-07
DDX21	ENSG00000165732	66838.5	0.156431	0.0278002	0.583426	0.234014	0.031184	0.660925	0.999809	8.29e-05	0.0331201	0.641269	0.99995	2.19e-05	-0.0516914	0.467182	0.664523	0.17749	0.0484448	0.495661	0.999986	6.05e-06	0.0290391	0.682983	0.999928	3.14e-05	0.0549163	0.43953	0.654651	0.18399	0.124845	0.0788717	0.999986	5.92e-06	0.0948462	0.181802	0.999999	2.7e-07
ENHO	ENSG00000168913	535.627	-0.418468	0.0278766	0.583426	0.234014	-0.17331	0.358019	0.999809	8.29e-05	-0.21896	0.244819	0.99995	2.19e-05	0.121529	0.518462	0.704931	0.151853	-0.0762822	0.686842	0.999986	6.05e-06	0.0439654	0.816014	0.999928	3.14e-05	-0.0251983	0.892143	0.944834	0.0246443	-0.0840347	0.651732	0.999986	5.92e-06	-0.203017	0.274564	0.999999	2.7e-07
ADCY5	ENSG00000173175	48.3795	0.66545	0.0280178	0.583426	0.234014	0.513773	0.0872482	0.999809	8.29e-05	0.653505	0.0269809	0.99995	2.19e-05	0.0403087	0.880254	0.938788	0.0274327	-0.0778532	0.775169	0.999986	6.05e-06	-0.645681	0.022391	0.999928	3.14e-05	-0.131026	0.618642	0.787024	0.104012	-0.236433	0.378819	0.999986	5.92e-06	-0.542579	0.0437844	0.999999	2.7e-07
EIF4EBP1	ENSG00000187840	6271.78	-0.423772	0.0280591	0.583426	0.234014	0.0344207	0.858249	0.999809	8.29e-05	-0.0427656	0.824373	0.99995	2.19e-05	0.432165	0.0248887	0.191605	0.717592	0.130198	0.499384	0.999986	6.05e-06	-0.112302	0.560267	0.999928	3.14e-05	0.0422853	0.826125	0.908685	0.0415865	-0.0796619	0.679045	0.999986	5.92e-06	-0.0318337	0.868632	0.999999	2.7e-07
SPDYC	ENSG00000204710	151.008	-0.547428	0.0279653	0.583426	0.234014	-0.152054	0.531046	0.999809	8.29e-05	-0.712922	0.00379775	0.717216	0.14435	-0.19888	0.405631	0.610431	0.214363	-0.034234	0.886401	0.999986	6.05e-06	-0.465839	0.0547597	0.999928	3.14e-05	-0.347005	0.140576	0.374215	0.426879	-0.127959	0.586092	0.999986	5.92e-06	-0.500792	0.0334214	0.999999	2.7e-07
SFTA3	ENSG00000229415	140.971	-0.413093	0.0280263	0.583426	0.234014	-0.387745	0.0341185	0.999809	8.29e-05	-0.424372	0.0193533	0.99995	2.19e-05	0.149281	0.426387	0.629695	0.20087	0.238914	0.207588	0.999986	6.05e-06	0.0442183	0.817833	0.999928	3.14e-05	0.14996	0.328006	0.563535	0.249079	0.270392	0.0782629	0.999986	5.92e-06	-0.0677833	0.659483	0.999999	2.7e-07
AL160270.1	ENSG00000230729	158.255	-0.441462	0.0278753	0.583426	0.234014	-0.0634428	0.743336	0.999809	8.29e-05	-0.240154	0.215778	0.99995	2.19e-05	0.220883	0.252255	0.465775	0.331824	-0.110464	0.575381	0.999986	6.05e-06	0.0866207	0.657918	0.999928	3.14e-05	-0.0766267	0.677806	0.823089	0.0845531	-0.0434261	0.814686	0.999986	5.92e-06	-0.160035	0.38471	0.999999	2.7e-07
[truncated: 21,443 more rows]

## Sheet: ArsenitevUntreated
Table S2. RNA Sequencing of untreated, arsenite-treated, or hydrogen peroxide-treated TXNL1 KO HEK-293T cells complemented without or with wildtype, D162R/R234D (Prot), or SxxS (Thio) TXNL1
[truncated: 22,529 more rows]
